# Supplementary material for: A convergent evolutionary pathway attenuating cellulose production drives enhanced virulence of some bacteria
Source: Nat Commun. 2024 Feb 21;15:1441. doi: 10.1038/s41467-024-45176-4 (PMC10881479; doi:10.1038/s41467-024-45176-4)
Supplement: Supplementary file 4 — Supplementary Data 1–7 [file 41467_2024_45176_MOESM4_ESM.xlsx]

## Sheet: Supplementary Data 1
Supplementary Data 1: ST95 genomes used in the study
	Phylogenetic tree			Strain metadata						Serotype											AMR point mutations and genes
Strains	Tree order	Clade	Subclade	Strain name	SourceType	SourceDetails	Year	Continent	Country	K type	Otype	Htype	fimH	cellulose	BcsG	BcsE	BcsQ	BcsA	BcsB	BcsC	point_mutation	aac(3)-Iia	aac(3)-Iid	aac(3)-Iva	aac(3)-Via	aadA1	aadA13	aadA2	aadA22	aadA5	ant(2'')-Ia	aph(3'')-Ib	aph(3')-Ia	aph(4)-Ia	aph(6)-Id	arr-2	arr-3	blaCMY-2	blaCTX-M-1	blaCTX-M-103	blaCTX-M-14	blaCTX-M-15	blaCTX-M-27	blaCTX-M-55	blaOXA-1	blaTEM-1	blaTEM-106	blaTEM-12	blaTEM-150
SRS2168166	1	1	1	E9345	Environment		2013	Oceania	Australia	K1	O120	H5	fimH15
SRS3490840	2	1	1	FSIS11810492	Animal		2018	North America	United States	K1	O2	H5	fimH15
DRS052391	3	1	1	KS04_7G	Animal		2013	Asia	Japan	K1	O2	H5	fimH15
SRS854692	4	1	1	BCW_3324		food pathogen				K1	O2	H5	fimH15
SRS3983171	5	1	1	PSU-1506	Animal		1998	North America	United States	K1	O2	H5	fimH15
SRS854721	6	1	1	BCW_3256		food pathogen				K1	O2	H5	fimH15
SRS3244639	7	1	1	FSIS11809258	Animal		2018	North America	United States	K1	O2	H5	fimH15														yes						yes
SRS854657	8	1	1	BCW_3359		food pathogen				K1	O2	H5	fimH15
DRS052410	9	1	1	KS34_11C	Animal		2013	Asia	Japan	K1	O2	H5	fimH15													yes
SRS1589753	10	1	1	MOD1-EC6834	Animal		1996	North America	United States	K1	O2	H5	fimH15
SRS4192133	11	1	1	FSIS11816749	Animal		2018	North America	United States	K1	O2	H5	fimH15
SRS3244752	12	1	1	FSIS11809427	Animal		2018	North America	United States	K1	O2	H5	fimH15
SRS2631714	13	1	1	MOD1-EC4538	Environment		2017	North America	United States	K1	O2	H5	fimH15
SRS3244642	14	1	1	FSIS11809422	Animal		2018	North America	United States	K1	O2	H5	fimH15
SRS1588611	15	2	2	MOD1-EC6794	Animal		1995	North America	United States	K1	O2	H5	fimH15
ERS1004333	16	2	2	SAP475	Avian			Europe		K1	O2	H5	fimH15
SRS3500585	17	2	2	Poultry animal (variety unknown)	Avian		2014	Oceania	Australia	K1	O2	H5	fimH526	truncated					frameshift 60..780
ERS989623	18	2	2	A-CH-SAP630	Avian					K1	O2	H5	fimH526	truncated					frameshift 60..780
ERS989625	19	2	2	A-CH-SAP643	Avian					K1	O2	H5	fimH526	truncated					frameshift 60..780
ERS1004370	20	2	2	SAP652	Avian			Europe		K1	O2	H5	fimH526	truncated					frameshift 60..780
ERS1704138	21	2	2		Human					K1	O2	H5	fimH526
ERS1704158	22	2	2		Human					K1	O2	H5	fimH526	truncated					frameshift 62..780
ERS1369479	23	3	3	7be6dae0-7fd4-11e6-b8fe-3c4a9275d6c8	Human			Asia		K1	O18	H7	fimH1448	truncated				Q253*														yes			yes
SRS2635642	24	3	3	ABU 91	Human	UTI	2010	Europe	Hungary	K1	O18	H7	fimH15
ERS357629	25	3	3	eo1209	Human	blood	2005	Europe	United Kingdom	K1	O18	H7	fimH15
ERS358189	26	3	3	eo3536	Human	blood	2011	Europe	United Kingdom	K1	O18	H7	fimH15
ERS1369229	27	3	3	5dd763d0-7fd4-11e6-b8fe-3c4a9275d6c8	Human			Asia		K1	O18	H7	fimH15	truncated			frameshift 228..251															yes	yes		yes											yes
ERS357021	28	3	3	ECO0293	Human	blood	2011	Europe	United Kingdom	K1	O18	H7	fimH15	truncated		frameshift 78..524	frameshift 228..251															yes	yes		yes											yes
ERS838846	29	3	3	PB320	Human	blood	2015	Asia	Thailand	K1	O18	H7	fimH15	truncated			frameshift 228..251						yes									yes			yes									yes		yes
GCF_000025745	30	3	3	IHE3034	Human		1976	Europe	Finland	K1	O18	H7	fimH18
ERS357121	31	3	3	ECO0399	Human	blood	2012	Europe	United Kingdom	K1	O18	H7	fimH15
SRS1221246	32	3	3	HICF241	Human	blood	2011	Europe	United Kingdom	K1	O18	H7	fimH15
ERS357246	33	3	3	eo302	Human	blood	2002	Europe	United Kingdom	K1	O18	H7	fimH15
ERS1339479	34	3	3	SCK63-16	Human			Europe	Netherlands	K1	O18	H7	fimH15																										yes
ERS1341183	35	3	3	SCP27-32	Human			Europe	Netherlands	K1	O18	H7	fimH15																										yes
ERS357255	36	3	3	eo313	Human	blood	2002	Europe	United Kingdom	K1	O18	H7	fimH15
ERS682851	37	3	3	VREC0006	Environment?					K1	O18	H7	fimH15
ERS1718955	38	3	3	VR94	Human			Europe	Sweden	K1	O18	H7	fimH15
ERS1197914	39	3	3	A192	Human	blood	1977	Europe	Netherlands	K1	O18	H7	fimH15
ERS795661	40	3	3	A192PP	Animal		2013	Europe	United Kingdom	K1	O18	H7	fimH15																				yes
ERS1917728	41	3	3		Human					K1	O18	H7	fimH41																																			yes
ERS1917727	42	3	3		Human					K1	O18	H7	fimH41																																			yes
ERS1917733	43	3	3		Human					K1	O18	H7	fimH41																																			yes
ERS1917741	44	3	3		Human					K1	O18	H7	fimH41																																			yes
ERS358013	45	3	3	eo3007	Human	blood	2010	Europe	United Kingdom	K1	O18	H7	fimH15
ERS356877	46	3	3	ECO0138	Human	blood	2009	Europe	United Kingdom	K1	O18	H7	fimH15
ERS807159	47	3	3	EuSCAPE_FR025	Human					K1	O18	H7	fimH15	truncated					Q42*
ERS1724684	48	3	3	1VYRTKK5	Human	blood		Europe	Denmark	K1	O18	H7	fimH15
ERS980205	49	3	3	EuSCAPE_UK092	Human					K1	O18	H7	fimH15
ERS357348	50	3	3	eo561	Human	blood	2003	Europe	United Kingdom	K1	O18	H7	fimH15
ERS357113	51	3	3	ECO0390	Human	blood	2012	Europe	United Kingdom	K1	O18	H7	fimH15								ampC.p
ERS357073	52	3	3	ECO0344	Human	blood	2012	Europe	United Kingdom	K1	O18	H7	fimH15
SRS1781806	53	3	3	214593	Human		2016	Europe	United Kingdom	K1	O18	H7	fimH15
SRS2705545	54	3	3	ECOL-17-VL-SD-MI-0019	Animal		2017	North America	United States	K1	O18	H7	fimH15
GCF_001021615	55	3	3	APEC O18	Avian			North America	United States	K1	O18	H7	fimH15
ERS357721	56	3	3	eo1722	Human	blood	2007	Europe	United Kingdom	K1	O18	H7	fimH15
ERS1214393	57	3	3	UPEC	Human	UTI				K1	O18	H7	fimH1452
ERS1298775	58	3	3	CFT073						K1	O18	H7	fimH1452
ERS1214326	59	3	3	UPEC	Human	UTI				K1	O18	H7	fimH15																			yes			yes											yes
ERS1724380	60	3	3	1ZYDXGWG	Human	blood		Europe	Denmark	K1	O18	H7	fimH15									yes										yes			yes							yes			yes	yes
SRS1221399	61	3	3	HICF1	Human	blood	2008	Europe	United Kingdom	K1	O18	H7	fimH15																			yes			yes
ERS1369124	62	3	3	513a5330-7fd4-11e6-b8fe-3c4a9275d6c8	Human			Asia		K1	O18	H7	fimH107
SRS2168173	63	3	3	H083	Human	blood	2001	Oceania	Australia	K1	O18	H7	fimH107																																	yes
SRS3032457	64	3	3	20441-1	Animal		2007	North America	United States	K1	O18	H7	fimH107	truncated					frameshift 1..780
ERS358061	65	3	3	eo3311	Human	blood	2011	Europe	United Kingdom	K1	O18	H7	fimH15																			yes			yes											yes
ERS1340676	66	3	3	SCP14-35	Human			Europe	Netherlands	K1	O18	H7	fimH107	truncated			Q178*									yes													yes							yes
SRS2635640	67	3	3	ABU 9	Human	UTI	2010	Europe	Hungary	K1	O18	H7	fimH107	truncated			Q178*
ERS357260	68	3	3	eo318	Human	blood	2002	Europe	United Kingdom	K1	O18	H7	fimH107	truncated			Q178*																													yes
ERS357615	69	3	3	eo1194	Human	blood	2005	Europe	United Kingdom	K1	O18	H7	fimH107	truncated			Q178*									yes																				yes
ERS1369274	70	3	3	66271350-7fd4-11e6-b8fe-3c4a9275d6c8	Human			Asia		K1	O18	H7	fimH1449	truncated			Q66*				gyrA S83L											yes			yes
SRS1589777	71	3	3	MOD1-EC6853	Animal		1996	North America	United States	K1	O18	H7	fimH15
SRS1703337	72	3	3	MOD1-EC721	Human	blood	1985	North America	United States	K1	O18	H7	fimH18
DRS074253	73	3	3	TUM18685	Human		2016			K1	O18	H7	fimH18	truncated				Q581*
DRS074323	74	3	3	TUM18755	Human		2017			K1	O18	H7	fimH18	truncated				Q581*																							yes
SRS1144604	75	3	3	AZ_TG78672	Environment		2015	North America	United States	K1	O18	H7	fimH18	truncated				W55*
SRS2168127	76	3	3	52-1-TI3	Human	GIT	2010	Oceania	Australia	K1	O18	H7	fimH18	truncated				W55*																												yes
SRS2168130	77	3	3	61-1-TI1	Human	GIT	2010	Oceania	Australia	K1	O18	H7	fimH18	truncated				W55*			folP P64S																									yes
SRS2168171	78	3	3	H077	Human	blood	2001	Oceania	Australia	K1	O18	H7	fimH18	truncated				W55*																												yes
SRS2168185	79	3	3	H249	Human	UTI	2001	Oceania	Australia	K1	O18	H7	fimH18	truncated				W55*																												yes
SRS624566	80	3	3	blood-09-0751	Human	blood	2009	North America	United States	K1	O18	H7	fimH18	truncated				W55*														yes
SRS624781	81	3	3	upec-240	Human	UTI	2011	North America	United States	K1	O18	H7	fimH18	truncated				W55*
SRS1508944	82	3	3	PNUSAE002709	Human		2015	North America	United States	K1	O18	H7	fimH18	truncated				W55*																												yes
SRS1246367	83	3	3	GN02260	Human	blood	2004	North America	United States	K1	O18	H7	fimH18	truncated				W55*
SRS1246343	84	3	3	GN02148	Human	blood	2003	North America	United States	K1	O18	H7	fimH18	truncated				W55*
SRS1246365	85	3	3	GN02254	Human	blood	2003	North America	United States	K1	O18	H7	fimH18	truncated				W55*
SRS624532	86	3	3	blood-08-0493	Human	blood	2008	North America	United States	K1	O18	H7	fimH18
DRS019510	87	3	3	KGu005	Environment			Asia	Japan	K1	O18	H7	fimH18
SRS624657	88	3	3	upec-129	Human	UTI	2011	North America	United States	K1	O18	H7	fimH18								pmrB V161G
DRS074235	89	3	3	TUM18667	Human		2016			K1	O18	H7	fimH18	truncated			Q66*
DRS051904	90	3	3	CM32	Human	UTI	2006	Asia	Japan	K1	O18	H7	fimH18	truncated			Q66*
SRS2168162	91	3	3	E7087	Environment		2013	Oceania	Australia	K1	O18	H7	fimH18	truncated			Q66*
DRS074320	92	3	3	TUM18752	Human		2017			K1	O18	H7	fimH18	truncated			Q66*
GCF_001280405	93	3	3	SF-173	Human	blood	2008	North America	United States	K1	O18	H7	fimH18	truncated			Q66*											yes
SRS624591	94	3	3	blood-10-0687	Human	blood	2010	North America	United States	K1	O18	H7	fimH18	truncated				W674*
SRS1755958	95	3	3	PNUSAE004778	Human			North America	United States	K1	O18	H7	fimH18	truncated				W674*
SRS3822611	96	3	3	PSU-1301	Environment		2004	North America	United States	K1	O18	H7	fimH18	truncated				W674*
SRS2039716	97	3	3	MOD1-EC5197	Human	UTI	1987	North America	United States	K1	O18	H7	fimH18
ERS575956	98	3	3	NHEC0077						K1	O18	H7	fimH18
ERS094437	99	3	3	95						K1	O18	H7	fimH18	truncated				Y213*
ERS416926	100	3	3	PA72B	Human	blood		Oceania	Australia	K1	O18	H7	fimH18	inframe				FT429-430del								yes																				yes
SRS2168175	101	3	3	H104	Human	blood	2001	Oceania	Australia	K1	O18	H7	fimH18	inframe				FT429-430del
DRS074332	102	3	3	TUM18764	Human		2017			K1	O18	H7	fimH18								gyrA D87G
SRS624701	103	3	3	upec-169	Human	UTI	2011	North America	United States	K1	O18	H7	fimH18
GCF_000013265	104	3	3	UTI89	Human	UTI				K1	O18	H7	fimH18
GCF_002024865	105	3	3	NU14	Human	UTI	1986	North America	United States	K1	O18	H7	fimH18
SRS4120908	106	4	4	PSU-1742	Avian		2018	North America	United States	K1	O2	H4	fimH27
ERS1369344	107	4	4	68a22570-7fd4-11e6-b8fe-3c4a9275d6c8	Human			Asia		K1	O2	H4	fimH27																			yes			yes											yes
ERS1369491	108	4	4	7c555420-7fd4-11e6-b8fe-3c4a9275d6c8	Human			Asia		K1	O2	H4	fimH27																			yes			yes
ERS1274886	109	4	4	5bB74460-535d-11e6-9a3d-3c4a9275d6c8	Human					K1	O2	H4	fimH27																																	yes
ERS1274887	110	4	4	5bbf81c0-535d-11e6-9a3d-3c4a9275d6c8	Human					K1	O2	H4	fimH27																																	yes
ERS1274885	111	4	4	5ba08810-535d-11e6-9a3d-3c4a9275d6c8	Human					K1	O2	H4	fimH27																																	yes
ERS1275065	112	4	4	7d4f45f0-535d-11e6-9a3d-3c4a9275d6c8	Human					K1	O2	H4	fimH27																																	yes
ERS1718969	113	4	4	VR153	Human			Europe	Denmark	K1	O2	H4	fimH483
ERS1369246	114	4	4	5eb28190-7fd4-11e6-b8fe-3c4a9275d6c8	Human			Asia		K1	O2	H4	fimH483																			yes			yes											yes
ERS1369470	115	4	4	7b90cba0-7fd4-11e6-b8fe-3c4a9275d6c8	Human			Asia		K1	O2	H4	fimH483																			yes			yes											yes
ERS1369326	116	4	4	67ef5030-7fd4-11e6-b8fe-3c4a9275d6c8	Human			Asia		K1	O2	H4	fimH483								gyrA S83L											yes			yes			yes								yes
ERS1847800	117	4	4	20160174	Human	feces		Asia	Vietm	K1	O2	H4	fimH483								gyrA S83L	yes										yes			yes							yes				yes
ERS1369534	118	4	4	7dc9a4a0-7fd4-11e6-b8fe-3c4a9275d6c8	Human			Asia		K1	O2	H4	fimH483								gyrA S83L											yes			yes			yes								yes
ERS1369073	119	4	4	4f4a4300-7fd4-11e6-b8fe-3c4a9275d6c8	Human			Asia		K1	O2	H4	fimH483								gyrA S83L											yes			yes											yes
ERS1369537	120	4	4	7de283d0-7fd4-11e6-b8fe-3c4a9275d6c8	Human			Asia		K1	O2	H4	fimH483								gyrA S83L											yes			yes											yes
ERS1369384	121	4	4	714d6270-7fd4-11e6-b8fe-3c4a9275d6c8	Human			Asia		K1	O2	H4	fimH483								gyrA S83L											yes			yes											yes
ERS1369399	122	4	4	71e70a60-7fd4-11e6-b8fe-3c4a9275d6c8	Human			Asia		K1	O2	H4	fimH483								gyrA S83L											yes			yes											yes
ERS715259	123	4	4	50_UPEC_U3454	Human	UTI				K1	O2	H4	fimH27	truncated					frameshift 212..780
ERS357166	124	4	4	eo31	Human	blood	2001	Europe	United Kingdom	K1	O2	H4	fimH27	truncated					frameshift 212..780							yes
ERS357700	125	4	4	eo1692	Human	blood	2007	Europe	United Kingdom	K1	O2	H4	fimH27	truncated					frameshift 212..780		gyrA S83L											yes			yes
ERS357640	126	4	4	eo1264	Human	blood	2006	Europe	United Kingdom	K1	O2	H4	fimH27	truncated					frameshift 212..780
ERS1152777	127	4	4		Avian?			Asia	Vietm	K1	O2	H4	fimH27	truncated					frameshift 212..780		gyrA S83L		yes									yes			yes
ERS1152781	128	4	4		Avian?			Asia	Vietm	K1	O2	H4	fimH27	truncated					frameshift 212..780		gyrA S83L		yes									yes			yes
SRS528902	129	4	4	BCW_4055						K1	O2	H4	fimH27
GCF_900635165	130	4	4	NCTC11151			1977	Europe	Sweden	K1	O2	H4	fimH27
ERS203106	131	4	4	M618						K1	O2	H4	fimH27
ERS222803	132	4	4	NCTC20013						K1	O2	H4	fimH27
ERS356932	133	4	4	ECO0202	Human	blood	2010	Europe	United Kingdom	K1	O2	H4	fimH27
SRS1796943	134	4	4	203671	Human		2016	Europe	United Kingdom	K1	O2	H4	fimH27
SRS1805501	135	4	4	203387	Human		2016	Europe	United Kingdom	K1	O2	H4	fimH27
ERS357840	136	4	4	eo1428	Human	blood	2006	Europe	United Kingdom	K1	O2	H4	fimH27																																	yes
SRS3803927	137	4	4	P6136	Human	UTI	2013	North America	United States	K1	O2	H4
DRS074271	138	4	4	TUM18703	Human		2017			K1	O2	H4	fimH27	truncated			Q178*				gyrA D87G
ERS356852	139	4	4	ECO0113	Human	blood	2008	Europe	United Kingdom	K1	O2	H4	fimH27	truncated			Q178*				gyrA S83L
ERS356878	140	4	4	ECO0139	Human	blood	2009	Europe	United Kingdom	K1	O2	H4	fimH27	truncated			Q178*																													yes
ERS357045	141	4	4	ECO0314	Human	blood	2011	Europe	United Kingdom	K1	O2	H4	fimH27	truncated			Q178*																																yes
SRS2688519	142	4	4	PNUSAE010812	Human			North America	United States	K1	O2	H4	fimH27	truncated			Q178*
ERS357562	143	4	4	eo1018	Human	blood	2005	Europe	United Kingdom	K1	O2	H4	fimH27	truncated			Q178*																													yes
ERS357610	144	4	4	eo1179	Human	blood	2005	Europe	United Kingdom	K1	O2	H4	fimH27	truncated			Q178*																													yes
ERS357046	145	4	4	ECO0315	Human	blood	2011	Europe	United Kingdom	K1	O2	H4	fimH27	truncated			Q178*																													yes
ERS416923	146	4	4	PA50B	Human	blood		Oceania	Australia	K1	O2	H4	fimH27	truncated			Q178*																													yes
SRS1952904	147	4	4	PNUSAE005594	Human			North America	United States	K1	O2	H4	fimH27	truncated			Q178*
DRS074228	148	4	4	TUM18660	Human		2016			K1	O2	H4	fimH27	truncated			Q178*																													yes
DRS074230	149	4	4	TUM18662	Human		2016			K1	O2	H4	fimH27	truncated			Q178*																													yes
SRS624674	150	4	4	upec-144	Human	UTI	2011	North America	United States	K1	O2	H4	fimH27	truncated			Q178*															yes			yes											yes
ERS358103	151	4	4	eo3519	Human	blood	2011	Europe	United Kingdom	K1	O2	H4	fimH27	truncated			Q178*															yes			yes											yes
SRS624792	152	4	4	upec-250	Human	UTI	2012	North America	United States	K1	O2	H4	fimH27	truncated			Q178*															yes			yes											yes
SRS1775016	153	4	4	282455	Human		2016	Europe	United Kingdom	K1	O2	H4	fimH27	truncated			Q178*															yes			yes											yes
ERS1704074	154	4	4		Human					K1	O2	H4	fimH27	truncated			Q178*				gyrA S83L
ERS1704231	155	4	4		Human					K1	O2	H4	fimH27	truncated			Q178*				gyrA S83L
SRS1797009	156	4	4	178629	Human		2015	Europe	United Kingdom	K1	O2	H4	fimH27	truncated			Q178*															yes			yes
SRS1797026	157	4	4	178630	Human		2015	Europe	United Kingdom	K1	O2	H4	fimH27	truncated			Q178*															yes			yes
ERS358242	158	4	4	eo3509	Human	blood	2011	Europe	United Kingdom	K1	O2	H4	fimH27
ERS357719	159	4	4	eo1710	Human	blood	2007	Europe	United Kingdom	K1	O2	H4	fimH27																			yes			yes											yes
SRS1800751	160	4	4	208780	Human		2016	Europe	United Kingdom	K1	O2	H4	fimH27								gyrA S83L											yes
ERS358037	161	4	4	eo3122	Human	blood	2010	Europe	United Kingdom	K1	O2	H4	fimH27								gyrA S83L																									yes
SRS1464155	162	4	4	195743	Human		2015	Europe	United Kingdom	K1	O2	H4	fimH27																	yes																yes
SRS4178472	163	4	4	M091A	Human	feces	2017	Asia	Sri Lanka	K1	O2	H4	fimH27																													yes
SRS624632	164	4	4	upec-106	Human	UTI	2011	North America	United States	K1	O2	H4	fimH27
SRS624790	165	4	4	upec-249	Human	UTI	2011	North America	United States	K1	O2	H4	fimH27
SRS624871	166	4	4	upec-61	Human	UTI	2011	North America	United States	K1	O2	H4	fimH27
ERS358071	167	4	4	eo3371	Human	blood	2011	Europe	United Kingdom	K1	O2	H4	fimH27																			yes			yes											yes
ERS358192	168	4	4	eo3376	Human	blood	2011	Europe	United Kingdom	K1	O2	H4	fimH27																																	yes
ERS358235	169	4	4	eo2843	Human	blood	2010	Europe	United Kingdom	K1	O2	H4	fimH27
SRS3787306	170	4	4	572173	Human		2018	Europe	United Kingdom	K1	O2	H4	fimH27
SRS624719	171	4	4	upec-185	Human	UTI	2011	North America	United States	K1	O2	H4	fimH27																			yes			yes											yes
ERS379225	172	4	4	eo399	Human	blood	2002	Europe	United Kingdom	K1	O2	H4	fimH27																			yes			yes											yes
SRS1221305	173	4	4	HICF154	Human	blood	2010	Europe	United Kingdom	K1	O2	H4	fimH27																			yes			yes											yes
ERS357993	174	4	4	eo2897	Human	blood	2010	Europe	United Kingdom	K1	O2	H4	fimH27													yes						yes			yes
ERS1214415	175	4	4	UPEC	Human	UTI				K1	O2	H4	fimH27								gyrA S83L					yes						yes			yes											yes
SRS1221344	176	4	4	HICF89	Human	blood	2009	Europe	United Kingdom	K1	O2	H4	fimH27								gyrA S83L D87N parC S80I					yes																				yes
ERS1339599	177	4	4	SCP02-71	Human			Europe	Netherlands	K1	O2	H4	fimH27								gyrA S83L D87N parC S80I					yes		yes				yes			yes												yes
ERS357039	178	4	4	ECO0308	Human	blood	2011	Europe	United Kingdom	K1	O2	H4	fimH27								gyrA S83L D87N parC S80I					yes						yes			yes											yes
ERS1691590	179	4	4	ZG-24.5						K1	O2	H4	fimH27								gyrA S83L D87N parC S80I					yes						yes			yes											yes
ERS1214404	180	4	4	UPEC	Human	UTI				K1	O2	H4	fimH27								gyrA S83L D87N parC S80I					yes						yes			yes											yes
ERS1432791	181	4	4	SAMPLE_WTCHG_320308_236101						K1	O2	H4	fimH27	inframe					A752VLAA		gyrA S83L D87N parC S80I					yes						yes			yes											yes
SRS2748662	182	4	4	MS8345	Human	pneumoniae	2016	Asia	Qatar	K1	O2	H4	fimH27								gyrA S83L D87N parC S80I											yes			yes	yes						yes				yes
GCF_002846135	183	4	4	MS8345	Human	sputum	2016	Asia	Qatar	K1	O2	H4	fimH27	inframe					A752VLAA		gyrA S83L D87N parC S80I	yes				yes			yes		yes	yes			yes	yes			yes	yes	yes								yes
ERS356963	184	4	4	ECO0235	Human	blood	2010	Europe	United Kingdom	K1	O2	H4	fimH27								gyrA S83L D87N parC S80I					yes				yes		yes			yes											yes
ERS357087	185	4	4	ECO0358	Human	blood	2012	Europe	United Kingdom	K1	O2	H4	fimH27								gyrA S83L D87N parC S80I					yes						yes			yes											yes
SRS655129	186	4	4	C525	Human		2010	Asia	Nepal	K1	O2	H4	fimH27								gyrA S83L D87N parC S80I					yes						yes			yes											yes
ERS249990	187	5	5	139						K1	O2	H7	fimH27
ERS356880	188	5	5	ECO0141	Human	blood	2009	Europe	United Kingdom	K1	O2	H7	fimH27													yes						yes			yes											yes
ERS1369208	189	5	5	5cc30da0-7fd4-11e6-b8fe-3c4a9275d6c8	Human			Asia		K1	O2	H7	fimH27								gyrA S83L											yes			yes											yes
ERS1369215	190	5	5	5d226bb0-7fd4-11e6-b8fe-3c4a9275d6c8	Human			Asia		K1	O2	H7	fimH27																			yes			yes											yes
ERS1369396	191	5	5	71c94930-7fd4-11e6-b8fe-3c4a9275d6c8	Human			Asia		K1	O2	H7	fimH27																			yes			yes											yes
ERS1369492	192	5	5	7c5db890-7fd4-11e6-b8fe-3c4a9275d6c8	Human			Asia		K1	O2	H7	fimH27												yes				yes			yes			yes											yes
SRS2781363	193	5	5	PNUSAE011522	Human			North America	United States	K1	O2	H7	fimH27
ERS1369328	194	5	5	68006730-7fd4-11e6-b8fe-3c4a9275d6c8	Human			Asia		K1	O2	H7	fimH27																			yes			yes
ERS1369385	195	5	5	71579ba0-7fd4-11e6-b8fe-3c4a9275d6c8	Human			Asia		K1	O2	H7	fimH27																			yes			yes
ERS357330	196	5	5	eo511	Human	blood	2003	Europe	United Kingdom	K1	O1	H7	fimH585	truncated	W517*
ERS357576	197	5	5	eo1066	Human	blood	2005	Europe	United Kingdom	K1	O1	H7	fimH41
DRS074298	198	5	5	TUM18730	Human		2017			K1	O1	H7	fimH41
DRS074211	199	5	5	TUM18643	Human		2016			K1	O1	H7	fimH41
DRS019529	200	5	5	KOr006	Environment			Asia	Japan	K1		H7	fimH41
DRS052655	201	5	5	91	Human	UTI	2011	Asia	Japan	K1	O1	H7	fimH41
SRS3313501	202	6	6a	PNUSAE013939				North America	United States	K1	O2	H7	fimH41
DRS052649	203	6	6a	129	Human	UTI	2011	Asia	Japan	K1	O2	H7	fimH41								gyrA S83L
DRS074117	204	6	6a	TUM18549	Human		2016			K1	O2	H7	fimH41																														yes
DRS019522	205	6	6a	KKa006	Environment			Asia	Japan	K1	O2	H7	fimH41
DRS074314	206	6	6a	TUM18746	Human		2017			K1	O2	H7	fimH41
DRS052651	207	6	6a	57	Human	UTI	2011	Asia	Japan	K1		H7	fimH41
SRS3395735	208	6	6a	PNUSAE014561	Human			North America	United States	K1	O2	H7	fimH41																			yes			yes											yes
ERS357267	209	6	6a	eo336	Human	blood	2002	Europe	United Kingdom	K1	O2	H7	fimH41
ERS1703938	210	6	6a		Human					K1	O2	H7	fimH41
ERS1341203	211	6	6a	SCP28-34	Human			Europe	Netherlands	K1	O2	H7	fimH41																												yes
ERS356870	212	6	6a	ECO0131	Human	blood	2009	Europe	United Kingdom	K1	O2	H7	fimH41
ERS1704129	213	6	6a		Human					K1	O2	H7	fimH41
SRS2168178	214	6	6a	H148	Human	UTI	2001	Oceania	Australia	K1	O2	H7	fimH41
SRS1592671	215	6	6a	MOD1-EC6651	Human	feces	1991	Asia	Saudi Arabia	K1	O2	H7	fimH41
SRS3803990	216	6	6a	D9011	Human	UTI	2012	North America	United States	K1	O2	H7	fimH41
SRS2168157	217	6	6a	CD-27-IM1	Human	GIT	2010	Oceania	Australia	K1	O2	H7	fimH41
SRS2168177	218	6	6a	H144	Human	UTI	2001	Oceania	Australia	K1	O2	H7	fimH41													yes																				yes
ERS416922	219	6	6a	PA41B	Human	blood		Oceania	Australia	K1	O2	H7	fimH41													yes																				yes
GCF_002285755	220	6	6a	PA45B	Human	blood	2010	Oceania	Australia	K1	O2	H7	fimH41													yes																				yes
SRS2168172	221	6	6a	H087	Human	blood	2001	Oceania	Australia	K1	O2	H7	fimH41								gyrA S83L D87N parC S80I					yes																				yes
SRS2168167	222	6	6a	H008	Human	blood	2001	Oceania	Australia	K1	O2	H7	fimH41													yes																				yes
SRS2168182	223	6	6a	H219	Human	blood	2001	Oceania	Australia	K1	O2	H7	fimH41													yes																				yes
ERS1432885	224	6	6a	SAMPLE_WTCHG_320308_285101						K1	O2	H7	fimH141
SRS150845	225	6	6a	MS 110-3	Human	GIT				K1	O2	H7	fimH41
SRS624732	226	6	6a	upec-197	Human	UTI	2011	North America	United States	K1	O2	H7	fimH41																																	yes
SRS1703331	227	6	6a	MOD1-EC715	Human	blood	1985	North America	United States	K1	O2	H7	fimH41
SRS1703290	228	6	6a	MOD1-EC665	Human	blood	1985	North America	United States	K1	O2	H7	fimH252
SRS2039681	229	6	6a	MOD1-EC674	Human	blood	1985	North America	United States	K1	O2	H7	fimH252
ERS357458	230	6	6a	eo849	Human	blood	2004	Europe	United Kingdom	K1	O2	H7	fimH41
ERS357125	231	6	6a	ECO0403	Human	blood	2012	Europe	United Kingdom	K1	O2	H7	fimH41																																				yes
ERS357480	232	6	6a	eo397	Human	blood	2002	Europe	United Kingdom	K1	O2	H7	fimH41																																			yes
SRS1221350	233	6	6a	HICF76	Human	blood	2009	Europe	United Kingdom	K1	O2	H7	fimH41																																			yes
ERS357173	234	6	6a	eo73	Human	blood	2001	Europe	United Kingdom	K1	O2	H7	fimH41
SRS3320381	235	6	6a	493472	Human		2018	Europe	United Kingdom	K1	O2	H7	fimH41
ERS1214333	236	6	6a	UPEC	Human	UTI				K1	O2	H7	fimH41
SRS2168165	237	6	6a	E7615	Environment		2013	Oceania	Australia	K1	O2	H7	fimH41																			yes
ERS357420	238	6	6a	eo718	Human	blood	2003	Europe	United Kingdom	K1	O2	H7	fimH41																			yes
ERS357633	239	6	6a	eo1223	Human	blood	2005	Europe	United Kingdom	K1	O2	H7	fimH41																			yes
ERS1703890	240	6	6a		Human					K1	O2	H7	fimH41																																	yes
ERS357543	241	6	6a	eo957	Human	blood	2004	Europe	United Kingdom	K1	O2	H7	fimH41																			yes
ERS356762	242	6	6a	ECO0023	Human	blood	2007	Europe	United Kingdom	K1	O2	H7	fimH41
ERS357218	243	6	6a	eo198	Human	blood	2001	Europe	United Kingdom	K1	O2	H7	fimH41
ERS357523	244	6	6a	eo925	Human	blood	2004	Europe	United Kingdom	K1	O2	H7	fimH41
ERS357864	245	6	6a	eo2074	Human	blood	2008	Europe	United Kingdom	K1	O2	H7	fimH41
ERS1214397	246	6	6a	UPEC	Human	UTI				K1	O2	H7	fimH41								ampC.p
SRS1703294	247	6	6a	MOD1-EC669	Human	blood	1985	North America	United States	K1	O2	H7	fimH41															yes
SRS3803943	248	6	6a	P6352	Human	UTI	2015	North America	United States	K1	O2	H7	fimH41																																	yes
SRS3803950	249	6	6a	P6035	Human	UTI	2012	North America	United States	K1	O2	H7	fimH41																			yes
SRS746380	250	6	6a	121_ECOL	Human			North America	United States	K1	O2	H7	fimH41
SRS624890	251	6	6a	upec-8	Human	UTI	2011	North America	United States	K1	O2	H7	fimH41
SRS3803976	252	6	6a	R9521	Human	UTI	2014	North America	United States	K1	O2	H7	fimH41								gyrA D87Y
ERS357692	253	6	6a	eo1673	Human	blood	2007	Europe	United Kingdom	K1	O2	H7	fimH41																			yes
SRS2426193	254	6	6a	ECOL-17-VL-NY-GA-0007	Human	UTI	2017	North America	United States	K1	O2	H7	fimH41
SRS3803944	255	6	6a	P6128	Human	UTI	2013	North America	United States	K1	O2	H7	fimH41
SRS2039676	256	6	6a	MOD1-EC587	Human	feces	1947			K1	O2	H7	fimH41
SRS2813073	257	6	6a	206.3_3						K1	O2	H7	fimH41
SRS624797	258	6	6a	upec-255	Human	UTI	2012	North America	United States	K1	O2	H7	fimH41
SRS1592741	259	6	6a	MOD1-EC6705	Human	feces	1993	North America	United States	K1	O2	H7	fimH41
SRS719888	260	6	6a	WU43	Human		2010	North America	United States	K1		H7	fimH220
SRS3803932	261	6	6a	P6158	Human	UTI	2013	North America	United States	K1	O2	H7	fimH41
ERS356821	262	6	6a	ECO0082	Human	blood	2008	Europe	United Kingdom	K1	O2	H7	fimH41
SRS1258397	263	6	6a	PNUSAE001856	Human		2015	North America	United States	K1	O2	H7	fimH41
ERS357128	264	6	6a	ECO0406	Human	blood	2012	Europe	United Kingdom	K1	O2	H7	fimH41
SRS3429819	265	6	6a	410855	Human		2017	Europe	United Kingdom	K1	O2	H7	fimH41
SRS1496660	266	6	6a	PNUSAE002928	Human		2015	North America	United States	K1	O2	H7	fimH41
SRS3803933	267	6	6a	P6232	Human	UTI	2013	North America	United States	K1	O2	H7	fimH234
DRS016123	268	6	6b	DRS016123	Environment		2011	Asia	Japan	K1		H7	fimH41
DRS019521	269	6	6b	KKa005	Environment			Asia	Japan	K1	O1	H7	fimH41	truncated	frameshift 418..560
ERS357676	270	6	6b	eo1637	Human	blood	2007	Europe	United Kingdom	K1	O1	H7	fimH41	inframe			250insK		RL773-774L
SRS2598979	271	6	6b	TW18258	Human	feces	2008	North America	United States	K1	O1	H7	fimH41	truncated	frameshift 418..560
SRS1703313	272	6	6b	MOD1-EC696	Human	blood	1985	North America	United States	K1	O1	H7	fimH41	inframe			250insK				ampC.p										yes
SRS3803957	273	6	6b	P6050	Human	UTI	2012	North America	United States	K1		H7	fimH41	truncated	frameshift 418..560		250insK
SRS1703299	274	6	6b	MOD1-EC677	Human	blood	1985	North America	United States	K1	O1	H7	fimH41	truncated	frameshift 418..560
GCF_001280385	275	6	6b	SF-166	Human	blood	2008	North America	United States	K1	O1	H7	fimH41
SRS624659	276	6	6b	upec-131	Human	UTI	2011	North America	United States	K1	O1	H7	fimH41	inframe			250insK
SRS624668	277	6	6b	upec-139	Human	UTI	2011	North America	United States	K1	O1	H7	fimH41
SRS1592732	278	6	6b	MOD1-EC6695	Human	feces	1992	North America	United States	K1	O1	H7	fimH41	inframe			250insK
ERS1724518	279	6	6b	DRSELN0F	Human	blood		Europe	Denmark	K1	O1	H7	fimH41
ERS357395	280	6	6b	eo668	Human	blood	2003	Europe	United Kingdom	K1	O1	H7	fimH41	truncated	frameshift 418..560
SRS1593188	281	6	6b	MOD1-EC6049	Animal		1983	North America	United States	K1	O1	H7	fimH41	inframe			250insK
ERS416931	282	6	6b	PA10B	Human	blood		Oceania	Australia	K1	O1	H7	fimH41	inframe	QKF415-417XDTH		250insK															yes
SRS2168159	283	6	6b	CD-34-LN	Human	GIT	2010	Oceania	Australia	K1	O1	H7	fimH41	inframe	QKF415-417QDTH
ERS357340	284	6	6b	eo553	Human	blood	2003	Europe	United Kingdom	K1	O1	H7	fimH41	truncated	frameshift 418..560		250insK
ERS357381	285	6	6b	eo653	Human	blood	2003	Europe	United Kingdom	K1	O1	H7	fimH41
ERS357047	286	6	6b	ECO0316	Human	blood	2011	Europe	United Kingdom	K1	O1	H7	fimH41	inframe			250insK															yes
ERS358077	287	6	6b	eo3383	Human	blood	2011	Europe	United Kingdom	K1	O1	H7	fimH41	truncated	frameshift 418..560		250insK
SRS1636854	288	6	6b	PNUSAE004007	Human			North America	United States	K1	O1	H7	fimH41
SRS1703300	289	6	6b	MOD1-EC678	Human	blood	1985	North America	United States	K1	O1	H7	fimH41	truncated	frameshift 418..560
SRS1703307	290	6	6b	MOD1-EC690	Human	blood	1985	North America	United States	K1	O1	H7	fimH41	inframe			250insK
SRS624883	291	6	6b	upec-73	Human	UTI	2011	North America	United States	K1	O1	H7	fimH41
SRS624616	292	6	6b	blood-11-0031	Human	blood	2011	North America	United States	K1	O1	H7	fimH41	inframe			250insK
ERS686694	293	6	6b	VREC0468	Environment?					K1	O1	H7	fimH41
SRS1703295	294	6	6b	MOD1-EC670	Human	blood	1985	North America	United States	K1	O1	H7	fimH250
SRS3803941	295	6	6b	P6350	Human	UTI	2015	North America	United States	K1	O1	H7	fimH41	truncated	frameshift 418..560		250insK
SRS624688	296	6	6b	upec-157	Human	UTI	2011	North America	United States	K1	O1	H7	fimH41
SRS624885	297	6	6b	upec-75	Human	UTI	2011	North America	United States	K1	O1	H7	fimH41
ERS357211	298	6	6b	eo40	Human	blood	2001	Europe	United Kingdom	K1	O1	H7	fimH41	inframe			250insK
ERS357823	299	6	6b	eo1472	Human	blood	2006	Europe	United Kingdom	K1	O1	H7	fimH41	truncated	frameshift 418..560																	yes
SRS1597489	300	6	6b	MOD1-EC5860	Animal		1983	North America	United States	K1	O1	H7	fimH41	inframe			250insK
SRS1674813	301	6	6b	185854	Human		2015	Europe	United Kingdom	K1	O1	H7	fimH41	inframe			250insK
SRS3822654	302	6	6b	PSU-1316	Environment		2004	North America	United States	K1	O1	H7	fimH41	inframe	YKARAQKF410-417KQPPGQDTH		250insK
SRS3803948	303	6	6b	P1029	Human	UTI	2012	North America	United States	K1	O1	H7	fimH412	inframe	AQKF414-417GQDTH		250insK
SRS3803968	304	6	6b	P6004	Human	UTI	2012	North America	United States	K1	O1	H7	fimH412	truncated	QKF415-417XDTH		frameshift 228..251
SRS3803974	305	6	6b	P6067	Human	UTI	2012	North America	United States	K1	O1	H7	fimH412																																	yes
ERS1704263	306	6	6b		Human					K1	O1	H7	fimH41
SRS1646768	307	6	6b	14.2-R2	Human	feces	2009	Oceania	Australia	K1	O1	H7	fimH41
SRS1646783	308	6	6b	3-S1R	Human	feces	2008	Oceania	Australia	K1	O1	H7	fimH41
ERS357239	309	6	6b	eo262	Human	blood	2002	Europe	United Kingdom	K1	O1	H7	fimH41
ERS1214277	310	6	6b	UPEC	Human	UTI				K1	O1	H7	fimH41	truncated	frameshift 418..560		250insK
SRS1703339	311	6	6b	MOD1-EC723	Human	blood	1985	North America	United States	K1	O1	H7	fimH41	inframe			250insK
SRS2168202	312	6	6b	45-1-TI1	Human	GIT	2010	Oceania	Australia	K1	O1	H7	fimH41									yes										yes
SRS2168216	313	6	6b	46-1-TI2	Human	GIT	2010	Oceania	Australia	K1	O1	H7	fimH41	inframe			250insK
ERS357690	314	6	6b	eo1671	Human	blood	2007	Europe	United Kingdom	K1	O1	H7	fimH41	truncated	frameshift 418..560		250insK															yes
ERS357408	315	6	6b	eo692	Human	blood	2003	Europe	United Kingdom	K1	O1	H7	fimH41
ERS357041	316	6	6b	ECO0310	Human	blood	2011	Europe	United Kingdom	K1	O1	H7	fimH41	truncated	frameshift 418..560																	yes			yes											yes
SRS1835989	317	6	6b	E2059_20	Environment			Oceania	Australia	K1		H7	fimH41
SRS2168191	318	6	6b	40-1-R9	Human	GIT	2010	Oceania	Australia	K1	O1		fimH41
SRS2168168	319	6	6b	35-9-TI14	Human	GIT	2010	Oceania	Australia	K1			fimH41
SRS2168181	320	6	6b	39-1-AC10	Human	GIT	2010	Oceania	Australia	K1	O1		fimH41
ERS357860	321	6	6b	eo2020	Human	blood	2008	Europe	United Kingdom	K1	O1	H7	fimH41
SRS1197380	322	6	6b	PNUSAE001710	Human		2015	North America	United States	K1	O1	H7	fimH41
ERS1703945	323	6	6b		Human					K1	O1	H7	fimH41
ERS1703952	324	6	6b		Human					K1	O1	H7	fimH41
ERS1214314	325	6	6b	UPEC	Human	UTI				K1	O1	H7	fimH41	inframe			250insK
ERS356864	326	6	6b	ECO0125	Human	blood	2009	Europe	United Kingdom	K1	O1	H7	fimH41
ERS358175	327	6	6b	eo2376	Human	blood	2009	Europe	United Kingdom	K1	O1	H7	fimH41	inframe			250insK
ERS333066	328	6	6b	5011						K1	O1	H7	fimH41
ERS357660	329	6	6b	eo1316	Human	blood	2006	Europe	United Kingdom	K1	O1	H7	fimH41	inframe			250insK
ERS1432857	330	6	6b	SAMPLE_WTCHG_320308_270101						K1	O1	H7	fimH41	inframe	QKF415-417XDTH		250insK
SRS3324016	331	6	6b	387112	Human		2017	Europe	United Kingdom	K1	O1	H7	fimH41	inframe			250insK
SRS1144605	332	6	6b	AZ_TG78664	Environment		2015	North America	United States	K1	O1	H7	fimH41
SRS3803958	333	6	6b	P6036	Human	UTI	2012	North America	United States	K1		H7	fimH41	inframe	AQKF414-417XQDTH		250insK
ERS357597	334	6	6b	eo1135	Human	blood	2005	Europe	United Kingdom	K1	O1	H7	fimH41	inframe			250insK
SRS1221208	335	6	6b	HICF83	Human	blood	2009	Europe	United Kingdom	K1	O1	H7	fimH1439	truncated	frameshift 418..560						gyrA S83L parC G78C											yes			yes
ERS357850	336	6	6b	eo2012	Human	blood	2008	Europe	United Kingdom	K1	O1	H7	fimH41	truncated	frameshift 418..560																																	yes
ERS1275007	337	6	6b	7226d3f0-535d-11e6-9a3d-3c4a9275d6c8	Human					K1	O1	H7	fimH41
ERS358109	338	6	6b	eo3567	Human	blood	2011	Europe	United Kingdom	K1	O1	H7	fimH41	inframe			250insK															yes
DRS019511	339	6	6b	KGu006	Environment			Asia	Japan	K1	O1	H7	fimH41	truncated	frameshift 418..560
ERS357578	340	6	6b	eo1069	Human	blood	2005	Europe	United Kingdom	K1	O1	H7	fimH41	truncated	frameshift 418..560
ERS356759	341	6	6b	ECO0020	Human	blood	2007	Europe	United Kingdom	K1	O1	H7	fimH41	inframe			250insK													yes																		yes
SRS2426192	342	6	6b	ECOL-17-VL-NY-MS-0006	Animal		2017	North America	United States	K1	O1	H7	fimH41	truncated	frameshift 418..560
SRS3803989	343	6	6b	P6100	Human	UTI	2012	North America	United States	K1	O1	H7	fimH41	truncated	frameshift 418..560		250insK
SRS1442926	344	6	6b	PNUSAE002920	Human		2013	North America	United States	K1	O1	H7	fimH41
SRS624909	345	6	6b	upec-98	Human	UTI	2011	North America	United States	K1	O1	H7	fimH41
ERS1214332	346	6	6b	UPEC	Human	UTI				K1	O1	H7	fimH41	truncated	frameshift 418..560		250insK															yes
ERS356745	347	6	6b		Human	blood	2007	Europe	United Kingdom	K1	O1	H7	fimH41	inframe			250insK
ERS358267	348	6	6b	eo2352	Human	blood	2009	Europe	United Kingdom	K1	O1	H7	fimH41
ERS980230	349	6	6b	EuSCAPE_UK117	Human					K1	O1	H7	fimH41
SRS3290252	350	6	6b	PNUSAE013818				North America	United States	K1	O1	H7	fimH41	inframe			250insK											yes																		yes
ERS357694	351	6	6b	eo1675	Human	blood	2007	Europe	United Kingdom	K1	O1	H7	fimH41	inframe			250insK
ERS357123	352	6	6b	ECO0401	Human	blood	2012	Europe	United Kingdom	K1	O1	H7	fimH41	inframe			250insK
SRS1221338	353	6	6b	HICF110	Human	blood	2010	Europe	United Kingdom	K1	O1	H7	fimH41	inframe			250insK													yes		yes			yes											yes
ERS357542	354	6	6b	eo956	Human	blood	2004	Europe	United Kingdom	K1	O1	H7	fimH41	truncated	frameshift 418..560		250insK
ERS357557	355	6	6b	eo1013	Human	blood	2005	Europe	United Kingdom	K1	O1	H7	fimH41	inframe			250insK
ERS249994	356	6	6b	143						K1	O1	H7	fimH41	truncated	frameshift 418..560
SRS1221288	357	6	6b	HICF180	Human	blood	2010	Europe	United Kingdom	K1	O1	H7	fimH41	inframe			250insK
ERS1214355	358	6	6b	UPEC	Human	UTI				K1	O1	H7	fimH41
SRS1462878	359	6	6b	217022	Human		2016	Europe	United Kingdom	K1	O1	H7	fimH41
ERS1341161	360	6	6b	SCP25-80	Human			Europe	Netherlands	K1	O1	H7	fimH41										yes																			yes			yes	yes
SRS2433239	361	6	6b	MER-21	Human	blood	2014	Oceania	New Zealand	K1	O1	H7	fimH41									yes										yes			yes							yes			yes	yes
ERS1724431	362	6	6b	D697KFSZ	Human	blood		Europe	Denmark	K1	O1	H7	fimH41																									yes
ERS357582	363	6	6b	eo1073	Human	blood	2005	Europe	United Kingdom	K1	O1	H7	fimH41																			yes
ERS357050	364	6	6b	ECO0320	Human	blood	2011	Europe	United Kingdom	K1	O1	H7	fimH41
ERS356887	365	6	6b	ECO0148	Human	blood	2009	Europe	United Kingdom	K1	O1	H7	fimH41
ERS357681	366	6	6b	eo1662	Human	blood	2007	Europe	United Kingdom	K1	O1	H7		truncated	frameshift 418..560																	yes
ERS249989	367	6	6b	138						K1	O1	H7	fimH41	truncated	frameshift 418..560		250insK															yes			yes
ERS1703950	368	6	6b		Human					K1	O1	H7	fimH41	inframe					RL773-774L
SRS1221265	369	6	6b	HICF212	Human	blood	2011	Europe	United Kingdom	K1	O1	H7	fimH41	truncated	frameshift 418..560
ERS357124	370	6	6b	ECO0402	Human	blood	2012	Europe	United Kingdom	K1	O1	H7	fimH41
SRS1221285	371	6	6b	HICF190	Human	blood	2010	Europe	United Kingdom	K1	O1	H7	fimH41	inframe			250insK															yes
ERS1704198	372	6	6b		Human					K1	O1	H7	fimH41
ERS795211	373	6	6b	B91	f					K1	O1	H7	fimH41	truncated	frameshift 418..560		250insK
ERS094354	374	7	7	95						K1	O1	H7	fimH30	inframe					VLAA749-752A
ERS357680	375	7	7	eo1661	Human	blood	2007	Europe	United Kingdom	K1	O1	H7	fimH30
ERS1214263	376	7	7	UPEC	Human	UTI				K1	O1	H7	fimH30
ERS358036	377	7	7	eo3121	Human	blood	2010	Europe	United Kingdom	K1	O1	H7	fimH30
ERS357674	378	7	7	eo1635	Human	blood	2007	Europe	United Kingdom	K1	O1	H7	fimH30
ERS356802	379	7	7	ECO0063	Human	blood	2008	Europe	United Kingdom	K1	O1	H7	fimH30
ERS1214319	380	7	7	UPEC	Human	UTI				K1	O1	H7	fimH30
ERS358148	381	7	7	eo1178	Human	blood	2005	Europe	United Kingdom	K1	O1	H7	fimH30
ERS356989	382	8	8a	ECO0261	Human	blood	2011	Europe	United Kingdom	K1	O1	H1	fimH16	truncated				frameshift 148..873
SRS2168179	383	8	8a	H151	Human	UTI	2001	Oceania	Australia	K1	O1	H1	fimH16
SRS2168180	384	8	8a	H154	Human	UTI	2001	Oceania	Australia	K1	O1	H1	fimH16
ERS357810	385	8	8a	eo1448	Human	blood	2006	Europe	United Kingdom	K1	O1	H1	fimH16																			yes
DRS074248	386	8	8a	TUM18680	Human		2016			K1	O1	H1	fimH16
DRS074243	387	8	8a	TUM18675	Human		2016			K1	O1	H1	fimH16	truncated	frameshift 74..560						gyrA S83L
DRS019515	388	8	8a	KH013	Environment		2011	Asia	Japan	K1	O1	H1	fimH16
DRS019517	389	8	8a	KH015	Environment		2011	Asia	Japan	K1	O1	H1	fimH16
DRS051901	390	8	8a	CM1	Human	UTI	2006	Asia	Japan	K1	O1	H1	fimH16																				yes
DRS052646	391	8	8a	6	Human	UTI	2011	Asia	Japan	K1	O1	H1	fimH16	truncated					Q42*														yes
DRS074241	392	8	8a	TUM18673	Human		2016			K1	O1	H1	fimH16	truncated	W247*																		yes
SRS3803939	393	8	8a	P6034	Human	UTI	2012	North America	United States	K1	O1	H1	fimH16																				yes													yes
ERS356984	394	8	8b	ECO0256	Human	blood	2011	Europe	United Kingdom	K1	O1	H7	fimH1193								gyrA S83L
ERS2552156	395	8	8b							K1	O1	H7	fimH54	truncated				frameshift 186..873
SRS528901	396	8	8b	BCW_4054						K1	O1	H7	fimH54	truncated				frameshift 186..873
GCF_003697165	397	8	8b	ATCC 11775	Human	UTI	2018			K1	O1	H7	fimH54	truncated				frameshift 186..873
SRS3869011	398	8	8b	613669			2018	Europe	United Kingdom	K1	O1	H7	fimH54	truncated				frameshift 186..873
SRS4098281	399	8	8b	644133	Environment		2018	Europe	United Kingdom	K1	O1	H7	fimH54	truncated				frameshift 186..873
DRS013917	400	8	8b	DRS013917						K1	O1	H7	fimH54	truncated				frameshift 186..873
SRS1791261	401	8	8b	200611			2015	Europe	United Kingdom	K1	O1	H7	fimH54	truncated				frameshift 186..873
SRS1790554	402	8	8b	200614	Environment		2015	Europe	United Kingdom	K1	O1	H7	fimH54	truncated				frameshift 186..873
SRS1782198	403	8	8b	200613	Environment		2015	Europe	United Kingdom	K1	O1	H7	fimH54	truncated				frameshift 186..873
SRS1807082	404	8	8b	200612	Environment		2015	Europe	United Kingdom	K1	O1	H7	fimH54	truncated				frameshift 186..873
SRS2168186	405	8	8b	H365	Human	UTI	2001	Oceania	Australia	K1	O1	H7	fimH54	truncated				frameshift 186..873
ERS357451	406	8	8b	eo841	Human	blood	2004	Europe	United Kingdom	K1	O45	H7	fimH54	truncated				frameshift 186..873
ERS1004343	407	8	8b	SAP502	Avian			Europe		K1	O45	H7	fimH54	truncated				frameshift 186..873
SRX356833	408	8	8b	HVH 214 (4-3062198)	Human	blood	2003	Europe	Denmark	K1	O45	H7	fimH54	truncated				frameshift 186..873
ERS357637	409	8	8b	eo1228	Human	blood	2005	Europe	United Kingdom	K1	O45	H7	fimH54	truncated				frameshift 186..873								yes						yes
ERS357789	410	8	8b	eo1416	Human	blood	2006	Europe	United Kingdom	K1	O45	H7	fimH54	truncated				frameshift 186..873														yes
SRS1221261	411	8	8b	HICF219	Human	blood	2011	Europe	United Kingdom	K1	O45	H7	fimH54	truncated				frameshift 186..873														yes
ERS357174	412	8	8b	eo75	Human	blood	2001	Europe	United Kingdom	K1	O45	H7	fimH54	truncated				frameshift 186..873
ERS357565	413	8	8b	eo1051	Human	blood	2005	Europe	United Kingdom	K1	O45	H7	fimH54	truncated				frameshift 186..873
GCF_003020885	414	8	8b	MS7163	Human	UTI		Europe	Slovakia	K1	O45	H7	fimH54	truncated		Q215*		frameshift 186..873																	yes
GCF_000026285	415	8	8b	S88	Human	CSF		Europe		K1	O45	H7	fimH54	truncated				frameshift 186..873
ERS358022	416	8	8b	eo3037	Human	blood	2010	Europe	United Kingdom	K1	O45	H7	fimH54	truncated				frameshift 186..873														yes
ERS357309	417	8	8b	eo469	Human	blood	2002	Europe	United Kingdom	K1	O45	H7	fimH54	truncated				frameshift 186..873
ERS357188	418	8	8b	eo126	Human	blood	2001	Europe	United Kingdom	K1	O45	H7	fimH54	truncated				frameshift 186..873																	yes
ERS357248	419	8	8b	eo304	Human	blood	2002	Europe	United Kingdom	K1	O45	H7	fimH54	truncated				frameshift 186..873																	yes
SRS3342233	420	8	8b	406672	Human		2006	Europe	United Kingdom	K1	O45	H7	fimH54	truncated				frameshift 186..873														yes
SRS3400292	421	8	8b	406642	Human		2006	Europe	United Kingdom	K1	O45	H7	fimH54	truncated				frameshift 186..873														yes
ERS357443	422	8	8b	eo819	Human	blood	2004	Europe	United Kingdom	K1	O45	H7	fimH54	truncated				frameshift 186..873
ERS357664	423	8	8b	eo1321	Human	blood	2006	Europe	United Kingdom	K1	O45	H7	fimH54	truncated				frameshift 186..873
SRX251148	424	8	8b	HVH 170 (4-3026949)	Human	blood	2003	Europe	Denmark	K1	O45	H7	fimH54	truncated				frameshift 186..873																												T
ERS357335	425	8	8b	eo516	Human	blood	2003	Europe	United Kingdom	K1	O45	H7	fimH54	truncated				frameshift 186..873														yes
ERS356766	426	8	8b	ECO0027	Human	blood	2007	Europe	United Kingdom	K1	O45	H7	fimH54	truncated				frameshift 186..873														yes
ERS358199	427	8	8b	eo3544	Human	blood	2011	Europe	United Kingdom	K1	O45	H7	fimH54	truncated				frameshift 186..873														yes
ERS1341102	428	8	8b	SCK55-02	Human			Europe	Netherlands	K1	O45	H7	fimH54	truncated				frameshift 186..873
ERS357672	429	8	8b	eo1633	Human	blood	2007	Europe	United Kingdom	K1	O45	H7	fimH54	truncated				frameshift 186..873
SRR784760	430	8	8b	HVH 217 (4-1022806)	Human	blood	2003	Europe	Denmark	K1	O45	H7	fimH54	truncated				frameshift 186..873
ERS358232	431	8	8b	eo3369	Human	blood	2011	Europe	United Kingdom	K1	O45	H7	fimH54	truncated				frameshift 186..873			gyrA S83L
SRR8389128	432	8	8b	655404	Human		2018	Europe	United Kingdom	K1	O45	H7	fimH54	truncated				frameshift 186..873
SRS1221229	433	8	8b	HICF14	Human	blood	2008	Europe	United Kingdom	K1	O45	H7	fimH54	truncated				frameshift 186..873
SRS1782334	434	8	8b	304251	Human		2016	Europe	United Kingdom	K1	O45	H7	fimH54	truncated				frameshift 186..873			gyrA S83L
SRS3332812	435	8	8b	526798	Human		2018	Europe	United Kingdom	K1	O45	H7	fimH54	truncated				frameshift 186..873
ERS357492	436	8	8c	eo926	Human	blood	2004	Europe	United Kingdom	K1	O2	H7	fimH54	truncated				frameshift 186..873
ERS379216	437	8	8c	eo928	Human	blood	2004	Europe	United Kingdom	K1	O2	H7	fimH54	truncated				frameshift 186..873
ERS357591	438	8	8c	eo1097	Human	blood	2005	Europe	United Kingdom	K1	O1	H7		truncated				frameshift 186..873
SRS3773414	439	8	8c		Human	blood	2015	Asia	Singapore	K1	O1	H7	fimH30	truncated				frameshift 186..873					yes					yes				yes			yes									yes
DRS074236	440	8	8c	TUM18668	Human		2016			K1	O1	H7	fimH30	truncated				frameshift 186..873
ERS356946	441	8	8c	ECO0217	Human	blood	2010	Europe	United Kingdom	K1	O2	H4	fimH30	truncated				frameshift 186..873																															yes
SRS1801097	442	8	8c	208734	Human		2016	Europe	United Kingdom	K1	O2	H4	fimH30	truncated				frameshift 186..873
SRS2168188	443	8	8c	H434	Human	blood	2001	Oceania	Australia	K1	O2	H4	fimH30	truncated				frameshift 186..873
ERS357532	444	8	8c	eo946	Human	blood	2004	Europe	United Kingdom	K1	O2	H4	fimH30	truncated				frameshift 186..873								yes
SRS1592895	445	8	8c	MOD1-EC5969	Animal		1983	North America	United States	K1	O2	H4	fimH30	truncated				frameshift 186..873										yes				yes	yes		yes
SRS3803942	446	8	8c	P6086	Human	UTI	2012	North America	United States	K1	O2	H4	fimH30	truncated				frameshift 186..873
ERS357967	447	8	8c	eo2656	Human	blood	2009	Europe	United Kingdom	K1	O1	H7	fimH30	truncated				frameshift 186..873
ERS358098	448	8	8c	eo3514	Human	blood	2011	Europe	United Kingdom	K1	O1	H7	fimH30	truncated				frameshift 186..873														yes			yes											yes
ERS358191	449	8	8c	eo3425	Human	blood	2011	Europe	United Kingdom	K1	O1	H7	fimH30	truncated				frameshift 186..873
ERS357432	450	8	8c	eo802	Human	blood	2004	Europe	United Kingdom	K1	O1	H7	fimH30	truncated				frameshift 186..873
GCF_001280325	451	8	8c	SF-088	Human	blood	2007	North America	United States	K1	O1	H7	fimH30	truncated				frameshift 186..873														yes			yes											yes
ERS357872	452	8	8c	eo2095	Human	blood	2008	Europe	United Kingdom	K1	O1	H7	fimH30	truncated				frameshift 186..873
SRS3967486	453	8	8c	CVM N17EC1262	Environment		2017	North America	United States	K1	O1	H7	fimH30	truncated				frameshift 186..873
ERS333058	454	8	8c	P7						K1	O1	H7	fimH30	truncated				frameshift 186..873
ERS1369170	455	8	8c	5ab5ff90-7fd4-11e6-b8fe-3c4a9275d6c8	Human			Asia		K1	O1	H7	fimH30	truncated				frameshift 186..873														yes			yes											yes
ERS1369445	456	8	8c	7aa27400-7fd4-11e6-b8fe-3c4a9275d6c8	Human			Asia		K1	O1	H7	fimH30	truncated				frameshift 186..873
ERS1369453	457	8	8c	7ae96810-7fd4-11e6-b8fe-3c4a9275d6c8	Human			Asia		K1	O1	H7	fimH30	truncated				frameshift 186..873														yes			yes											yes
ERS1369133	458	8	8c	5198c6e0-7fd4-11e6-b8fe-3c4a9275d6c8	Human			Asia		K1	O1	H7	fimH30	truncated				frameshift 186..873														yes			yes											yes
ERS1369214	459	8	8c	5d132970-7fd4-11e6-b8fe-3c4a9275d6c8	Human			Asia		K1	O1	H7	fimH30	truncated				frameshift 186..873														yes			yes											yes
ERS1369516	460	8	8c	7d2d64a0-7fd4-11e6-b8fe-3c4a9275d6c8	Human			Asia		K1	O1	H7	fimH30	truncated				frameshift 186..873														yes			yes											yes
ERS1369301	461	8	8c	671088f0-7fd4-11e6-b8fe-3c4a9275d6c8	Human			Asia		K1	O1	H7	fimH30	truncated				frameshift 186..873														yes			yes											yes
ERS1369464	462	8	8c	7b560c90-7fd4-11e6-b8fe-3c4a9275d6c8	Human			Asia		K1	O1	H7	fimH30	truncated				frameshift 186..873														yes			yes											yes
ERS1369082	463	8	8c	4f9ecba0-7fd4-11e6-b8fe-3c4a9275d6c8	Human			Asia		K1	O1	H7	fimH30	truncated				frameshift 186..873														yes			yes											yes
ERS1369160	464	8	8c	5a41b9f0-7fd4-11e6-b8fe-3c4a9275d6c8	Human			Asia		K1	O1	H7	fimH30	truncated				frameshift 186..873														yes			yes											yes
ERS1274448	465	8	8c	22984fd0-535d-11e6-9a3d-3c4a9275d6c8	Human					K1	O1	H7	fimH30	truncated				frameshift 186..873														yes			yes											yes
ERS1274449	466	8	8c	22a3c180-535d-11e6-9a3d-3c4a9275d6c8	Human					K1	O1	H7	fimH30	truncated				frameshift 186..873														yes			yes											yes
ERS1274447	467	8	8c	228256d0-535d-11e6-9a3d-3c4a9275d6c8	Human					K1	O1	H7	fimH30	truncated				frameshift 186..873														yes			yes											yes
ERS1274505	468	8	8c	2c9fe880-535d-11e6-9a3d-3c4a9275d6c8	Human					K1	O1	H7	fimH30	truncated				frameshift 186..873														yes			yes											yes
ERS1274725	469	8	8c	451b9bc0-535d-11e6-9a3d-3c4a9275d6c8	Human					K1	O1	H7	fimH30	truncated				frameshift 186..873														yes			yes											yes
ERS1274733	470	8	8c	45696da0-535d-11e6-9a3d-3c4a9275d6c8	Human					K1	O1	H7	fimH30	truncated				frameshift 186..873														yes			yes											yes
ERS1274729	471	8	8c	45439620-535d-11e6-9a3d-3c4a9275d6c8	Human					K1	O1	H7	fimH30	truncated				frameshift 186..873														yes			yes											yes
ERS1274731	472	8	8c	4554d430-535d-11e6-9a3d-3c4a9275d6c8	Human					K1	O1	H7	fimH30	truncated				frameshift 186..873														yes			yes											yes
ERS1274732	473	8	8c	455dadd0-535d-11e6-9a3d-3c4a9275d6c8	Human					K1	O1	H7	fimH30	truncated				frameshift 186..873														yes			yes											yes
ERS1274726	474	8	8c	452538b0-535d-11e6-9a3d-3c4a9275d6c8	Human					K1	O1	H7	fimH30	truncated				frameshift 186..873														yes			yes											yes
ERS1274728	475	8	8c	453a9570-535d-11e6-9a3d-3c4a9275d6c8	Human					K1	O1	H7	fimH30	truncated				frameshift 186..873														yes			yes											yes
ERS1274727	476	8	8c	45300e20-535d-11e6-9a3d-3c4a9275d6c8	Human					K1	O1	H7	fimH30	truncated				frameshift 186..873														yes			yes											yes
ERS1274724	477	8	8c	45109f40-535d-11e6-9a3d-3c4a9275d6c8	Human					K1	O1	H7	fimH30	truncated				frameshift 186..873														yes			yes											yes
ERS1274730	478	8	8c	454c96d0-535d-11e6-9a3d-3c4a9275d6c8	Human					K1	O1	H7	fimH30	truncated				frameshift 186..873														yes			yes											yes
ERS356874	479	8	8c	ECO0135	Human	blood	2009	Europe	United Kingdom	K1	O1	H7	fimH30	truncated				frameshift 186..873																															yes
ERS356919	480	8	8c	ECO0180	Human	blood	2009	Europe	United Kingdom	K1	O1	H7	fimH30	truncated				frameshift 186..873																												yes
SRS1807094	481	8	8c	123850	Human		2015	Europe	United Kingdom	K1	O1	H7	fimH30	truncated				frameshift 186..873
ERS356749	482	8	8c	ECO0010	Human	blood	2007	Europe	United Kingdom	K1	O1	H7	fimH30	truncated				frameshift 186..873								yes		yes																		yes
ERS357788	483	8	8c	eo1565	Human	blood	2007	Europe	United Kingdom	K1	O1	H7	fimH30	truncated				frameshift 186..873	Q57*
ERS1214271	484	8	8c	UPEC	Human	UTI				K1	O1	H7	fimH30	truncated				frameshift 186..873	Q57*		gyrA S83L
ERS357455	485	8	8c	eo845	Human	blood	2004	Europe	United Kingdom	K1	O1	H7	fimH30	truncated				frameshift 186..873	Q57*
ERS358072	486	8	8c	eo3372	Human	blood	2011	Europe	United Kingdom	K1	O1	H7	fimH30	truncated				frameshift 186..873	Q57*
ERS845877	487	8	8c	EuSCAPE_BU012	Human					K1	O1	H7	fimH30	truncated				frameshift 186..873	Q57*
ERS1214331	488	8	8c	UPEC	Human	UTI				K1	O1	H7	fimH30	truncated				frameshift 186..873	Q57*
ERS1214341	489	8	8c	UPEC	Human	UTI				K1	O1	H7	fimH30	truncated				frameshift 186..873	Q57*
SRS1774214	490	8	8c	241731	Human		2016	Europe	United Kingdom	K1	O1	H7	fimH30	truncated				frameshift 186..873	Q57*
SRS1774941	491	8	8c	241732	Human		2016	Europe	United Kingdom	K1	O1	H7	fimH30	truncated				frameshift 186..873	Q57*
SRS1462916	492	8	8c	236201	Human		2016	Europe	United Kingdom	K1	O1	H7	fimH30	truncated				frameshift 186..873	Q57*
SRS1808117	493	8	8c	238365	Human		2016	Europe	United Kingdom	K1	O1	H7	fimH30	truncated				frameshift 186..873	Q57*
ERS1724744	494	8	8c	WUEM7QIB	Human	blood		Europe	Denmark	K1	O1	H7	fimH30	truncated				frameshift 186..873																								yes
ERS357029	495	8	8c	ECO0196	Human	blood	2010	Europe	United Kingdom	K1	O1	H7	fimH30	truncated				frameshift 186..873														yes	yes		yes											yes
SRS1807057	496	8	8c	119523	Human		2015	Europe	United Kingdom	K1	O1	H7	fimH30	truncated				frameshift 186..873
ERS357055	497	8	8c	ECO0326	Human	blood	2012	Europe	United Kingdom	K1	O1	H7	fimH30	truncated				frameshift 186..873			gyrA S83L
ERS358101	498	8	8c	eo3517	Human	blood	2011	Europe	United Kingdom	K1	O1	H7	fimH30	truncated				frameshift 186..873
ERS358237	499	8	8c	eo2653	Human	blood	2009	Europe	United Kingdom	K1	O1	H7	fimH30	truncated				frameshift 186..873
ERS807217	500	8	8c	EuSCAPE_SE004	Human					K1	O1	H7	fimH30	truncated				frameshift 186..873			gyrA S83L
SRS1221233	501	8	8c	HICF257	Human	blood	2011	Europe	United Kingdom	K1	O1	H7	fimH30	truncated				frameshift 186..873														yes
SRS1807048	502	8	8c	122690	Human		2015	Europe	United Kingdom	K1	O1	H7	fimH30	truncated				frameshift 186..873
SRS1807075	503	8	8c	122664	Human		2015	Europe	United Kingdom	K1	O1	H7	fimH30	truncated				frameshift 186..873
ERS357621	504	8	8c	eo1200	Human	blood	2005	Europe	United Kingdom	K1	O1	H7	fimH30	truncated				frameshift 186..873
SRS2168153	505	8	8c	C3-28	Avian		2014	Oceania	Australia	K1		H7	fimH30	truncated				frameshift 186..873
SRS3500570	506	8	8c	Chicken	Avian		2008	Oceania	Australia	K1	O1	H7	fimH30	truncated				frameshift 186..873								yes						yes			yes														yes
ERS1214419	507	8	8c	UPEC	Human	UTI				K1	O1	H7	fimH30	truncated				frameshift 186..873
ERS357023	508	8	8c	ECO0295	Human	blood	2011	Europe	United Kingdom	K1	O1	H7	fimH30	truncated				frameshift 186..873
ERS357027	509	8	8c	ECO0194	Human	blood	2010	Europe	United Kingdom	K1	O1	H7	fimH30	truncated				frameshift 186..873
ERS357861	510	8	8c	eo1663	Human	blood	2007	Europe	United Kingdom	K1	O1	H7	fimH30	truncated				frameshift 186..873
ERS357463	511	8	8c	eo884	Human	blood	2004	Europe	United Kingdom	K1	O1	H7	fimH30	truncated				frameshift 186..873																														yes
ERS094482	512	8	8c	1171						K1	O1	H7	fimH30	truncated				frameshift 186..873
ERS356964	513	8	8c	ECO0236	Human	blood	2010	Europe	United Kingdom	K1	O1	H7	fimH30	truncated				frameshift 186..873
ERS2668375	514	8	8c	ST_Warwick 95 / ST_Pasteur 1	Human	blood	2011	Europe	France	K1	O1	H7	fimH30	truncated				frameshift 186..873
ERS356806	515	8	8c	ECO0067	Human	blood	2008	Europe	United Kingdom	K1	O1	H7	fimH30	truncated				frameshift 186..873
ERS357856	516	8	8c	eo2015	Human	blood	2008	Europe	United Kingdom	K1	O1	H7	fimH30	truncated				frameshift 186..873
ERS358263	517	8	8c	eo1879	Human	blood	2008	Europe	United Kingdom	K1	O1	H7	fimH30	truncated				frameshift 186..873														yes
ERS1298777	518	8	8c	CFT073						K1	O1	H7	fimH30	truncated				frameshift 186..873
ERS356899	519	8	8c	ECO0160	Human	blood	2009	Europe	United Kingdom	K1	O1	H7	fimH30	truncated				frameshift 186..873
ERS357642	520	8	8c	eo1266	Human	blood	2006	Europe	United Kingdom	K1	O1	H7	fimH30	truncated				frameshift 186..873			gyrA D87N
ERS357580	521	8	8d	eo1071	Human	blood	2005	Europe	United Kingdom	K1	O2	H7	fimH15	truncated				frameshift 186..873		Q513*	gyrA D87G	yes																							yes
ERS1369322	522	8	8d	67cdbe70-7fd4-11e6-b8fe-3c4a9275d6c8	Human			Asia		K1	O2	H7	fimH15	truncated				frameshift 186..873
GCF_002844685	523	8	8d	ExPEC XM	Avian		2007	Asia	Chi	K1	O2	H7	fimH15	truncated				frameshift 186..873			gyrA S83L											yes			yes
DRS074268	524	8	8d	TUM18700	Human		2017			K1	O2	H7	fimH15	truncated				frameshift 186..873			gyrA S83L											yes			yes
SRS624746	525	8	8d	upec-209	Human	UTI	2011	North America	United States	K1	O2	H7	fimH15	truncated				frameshift 186..873			gyrA S83L
ERS1369321	526	8	8d	67c58110-7fd4-11e6-b8fe-3c4a9275d6c8	Human			Asia		K1	O2	H7	fimH15	truncated				frameshift 186..873			gyrA S83L											yes			yes								yes
ERS1232476	527	8	8d	8e95f870-fa7c-11e5-850b-3c4a9275d6c8	Avian?			Asia	Vietm	K1	O2	H7	fimH15	truncated				frameshift 186..873			gyrA S83L											yes			yes
ERS1232781	528	8	8d	acf9d110-fa7c-11e5-a5c7-3c4a9275d6c8	Avian?			Asia	Vietm	K1	O2	H7	fimH15	truncated				frameshift 186..873			gyrA S83L											yes			yes
GCF_000014845	529	8	8d	APEC O1	Avian					K1	O1	H7	fimH15												yes	yes
ERS357048	530	8	8d	ECO0317	Human	blood	2011	Europe	United Kingdom	K1	O2	H7	fimH27	truncated				frameshift 186..873			gyrA S83L
SRS1221358	531	8	8d	HICF62	Human	blood	2009	Europe	United Kingdom	K1	O2	H7	fimH27	truncated				frameshift 186..873
ERS1703880	532	8	8d		Human					K1	O2	H7	fimH27	truncated				frameshift 186..873
ERS358159	533	8	8d	eo1553	Human	blood	2007	Europe	United Kingdom	K1	O2	H7	fimH27	truncated				frameshift 186..873
ERS357951	534	8	8d	eo2595	Human	blood	2009	Europe	United Kingdom	K1	O2	H7	fimH27	truncated				frameshift 186..873
ERS358198	535	8	8d	eo3545	Human	blood	2011	Europe	United Kingdom	K1	O2	H7	fimH27	truncated				frameshift 186..873								yes
ERS357804	536	8	8d	eo1442	Human	blood	2006	Europe	United Kingdom	K1	O2	H7	fimH27	truncated				frameshift 186..873
ERS1214251	537	8	8d	UPEC	Human	UTI				K1	O2	H7	fimH27	truncated				frameshift 186..873														yes
ERS1214253	538	8	8d	UPEC	Human	UTI				K1	O2	H7	fimH27	truncated				frameshift 186..873														yes
SRS410516	539	8	8d	KTE179						K1	O2	H7	fimH27	truncated				frameshift 186..873
ERS357109	540	8	8d	ECO0380	Human	blood	2012	Europe	United Kingdom	K1	O2	H7	fimH27	truncated				frameshift 186..873														yes
ERS357444	541	8	8d	eo820	Human	blood	2004	Europe	United Kingdom	K1	O2	H7	fimH27	truncated				frameshift 186..873
ERS357910	542	8	8d	eo2356	Human	blood	2009	Europe	United Kingdom	K1	O1	H7	fimH27	truncated				frameshift 186..873			gyrA S83L
SRS1274396	543	8	8d	F11	Human	sputum	2011	Asia	Chi	K1	O1	H7	fimH27	truncated				frameshift 186..873			gyrA S83L											yes			yes											yes
ERS1233078	544	8	8d	c8eafc00-fa7c-11e5-aecb-3c4a9275d6c8	Avian?			Asia	Vietm	K1	O1	H7	fimH27	truncated				frameshift 186..873			gyrA S83L											yes			yes
GCF_002953435	545	8	8d	HS13-1	Human	feces	2017	Asia	Chi	K1	O1	H7	fimH27	truncated				frameshift 186..873			gyrA S83L					yes		yes					yes				yes	yes							yes
ERS1232780	546	8	8d	acbfae40-fa7c-11e5-850b-3c4a9275d6c8	Avian?			Asia	Vietm	K1	O6	H7	fimH27	truncated				frameshift 186..873			gyrA S83L											yes			yes											yes
ERS1369363	547	8	8d	706a0750-7fd4-11e6-b8fe-3c4a9275d6c8	Human			Asia		K1	O6	H7	fimH27	truncated				frameshift 186..873			gyrA S83L											yes			yes											yes
ERS1369355	548	8	8d	6fff5ea0-7fd4-11e6-b8fe-3c4a9275d6c8	Human			Asia		K1	O6	H7	fimH27	truncated				frameshift 186..873			gyrA S83L											yes			yes											yes
ERS1369193	549	8	8d	5bef42e0-7fd4-11e6-b8fe-3c4a9275d6c8	Human			Asia		K1	O6	H7	fimH27	truncated				frameshift 186..873			gyrA S83L											yes			yes											yes
ERS1369220	550	8	8d	5d667990-7fd4-11e6-b8fe-3c4a9275d6c8	Human			Asia		K1	O6	H7	fimH27	truncated				frameshift 186..873			gyrA S83L											yes			yes											yes
ERS1151964	551	8	8d		Avian?			Asia	Vietm	K1	O1	H7	fimH27	truncated				frameshift 186..873			gyrA S83L D87G			yes		yes							yes	yes			yes								yes
ERS1369264	552	8	8d	65d15230-7fd4-11e6-b8fe-3c4a9275d6c8	Human			Asia		K1	O1	H7	fimH27	truncated				frameshift 186..873														yes			yes											yes
ERS1369417	553	8	8d	72a8fad0-7fd4-11e6-b8fe-3c4a9275d6c8	Human			Asia		K1	O1	H7	fimH27	truncated				frameshift 186..873														yes			yes											yes
ERS1369066	554	8	8d	4ede3ac0-7fd4-11e6-b8fe-3c4a9275d6c8	Human			Asia		K1	O1	H7	fimH27	truncated				frameshift 186..873														yes			yes											yes
ERS1369325	555	8	8d	67e67690-7fd4-11e6-b8fe-3c4a9275d6c8	Human			Asia		K1	O1	H7	fimH27	truncated				frameshift 186..873														yes			yes											yes
ERS1369106	556	8	8d	5079e960-7fd4-11e6-b8fe-3c4a9275d6c8	Human			Asia		K1	O1	H7	fimH27	truncated				frameshift 186..873														yes			yes											yes
ERS1369221	557	8	8d	5d728780-7fd4-11e6-b8fe-3c4a9275d6c8	Human			Asia		K1	O1	H7	fimH27	truncated				frameshift 186..873														yes			yes											yes
ERS1369333	558	8	8d	682e5500-7fd4-11e6-b8fe-3c4a9275d6c8	Human			Asia		K1	O2	H7	fimH27	truncated				frameshift 186..873			gyrA S83L
ERS1704235	559	8	8d		Human					K1	O2	H7	fimH27	truncated				frameshift 186..873
ERS1369335	560	8	8d	6844c330-7fd4-11e6-b8fe-3c4a9275d6c8	Human			Asia		K1	O1	H7	fimH27	truncated				frameshift 186..873			gyrA S83L
SRS2168155	561	8	8d	C4-34	Avian		2014	Oceania	Australia	K1	O1	H7	fimH27	truncated				frameshift 186..873
SRS2168199	562	8	8d	M638866	Human	UTI	2015	Oceania	Australia	K1	O1	H7	fimH27	truncated				frameshift 186..873
SRS2168217	563	8	8d	W1-58	Avian		2014	Oceania	Australia	K1	O1	H7	fimH27	truncated				frameshift 186..873
SRS2168219	564	8	8d	W2-47	Avian		2014	Oceania	Australia	K1	O1	H7	fimH27	truncated				frameshift 186..873
ERS416954	565	8	8d	PA70B	Human	blood		Oceania	Australia	K1	O1	H7	fimH27	truncated				frameshift 186..873
SRS2168131	566	8	8d	62-2-TI6	Human	GIT	2010	Oceania	Australia	K1	O1	H7	fimH27	truncated				frameshift 186..873
SRS2168133	567	8	8d	A1-66	Avian		2010	Oceania	Australia	K1	O1	H7	fimH27	truncated				frameshift 186..873
SRS2168197	568	8	8d	M652995	Human	UTI	2015	Oceania	Australia	K1		H7	fimH27	truncated				frameshift 186..873
SRS3500558	569	8	8d	Chicken	Avian		2015	Oceania	Australia	K1		H7	fimH27	truncated				frameshift 186..873
SRS3500566	570	8	8d	Chicken	Avian		2014	Oceania	Australia	K1		H7	fimH27	truncated				frameshift 186..873
ERS416945	571	8	8d	PA63B	Human	blood		Oceania	Australia	K1	O1	H7	fimH27	truncated				frameshift 186..873
ERS1369343	572	8	8d	6895a250-7fd4-11e6-b8fe-3c4a9275d6c8	Human			Asia		K1	O1	H7	fimH27	truncated				frameshift 186..873
ERS1369455	573	8	8d	7afe2890-7fd4-11e6-b8fe-3c4a9275d6c8	Human			Asia		K1	O1	H7	fimH27	truncated				frameshift 186..873
ERS357698	574	8	8d	eo1679	Human	blood	2007	Europe	United Kingdom	K1	O1	H7	fimH27	truncated				frameshift 186..873			gyrA S83L							yes					yes
SRS2168187	575	8	8d	H358	Human	UTI	2001	Oceania	Australia	K1	O1	H7	fimH27	truncated				frameshift 186..873
ERS416917	576	8	8d	PA8B	Human	blood		Oceania	Australia	K1	O1	H7	fimH27	truncated				frameshift 186..873
SRS3500580	577	8	8d	Chicken	Avian		2012	Oceania	Australia	K1	O1	H7	fimH27	truncated				frameshift 186..873
SRS3500518	578	8	8d	Poultry animal (variety unknown)	Avian		2010	Oceania	Australia	K1	O153	H7	fimH27	truncated				frameshift 186..873
SRS3500543	579	8	8d	Chicken	Avian		2009	Oceania	Australia	K1	O153	H7	fimH27	truncated				frameshift 186..873
ERS416947	580	8	8d	PA11B	Human	blood		Oceania	Australia	K1	O1	H7	fimH27	truncated				frameshift 186..873														yes			yes
ERS416927	581	8	8d	PA28B	Human	blood		Oceania	Australia	K1	O1	H7	fimH27	truncated				frameshift 186..873														yes			yes
ERS416952	582	8	8d	PA47B	Human	blood		Oceania	Australia	K1	O1	H7	fimH27	truncated				frameshift 186..873
SRS1646779	583	8	8d	1.10-R8	Human	feces	2012	Oceania	Australia	K1	O1	H7	fimH27	truncated				frameshift 186..873
ERS1451379	584	8	8d	4ecf61b0-a286-11e6-8d8d-3c4a9275d6c8						K1	O25b	H4	fimH27	truncated				frameshift 186..873			gyrA S83L		yes									yes			yes											yes
ERS357086	585	8	8d	ECO0357	Human	blood	2012	Europe	United Kingdom	K1	O25b	H4	fimH27	truncated				frameshift 186..873			gyrA S83L		yes									yes			yes											yes
ERS1369161	586	8	8d	5a4e8b30-7fd4-11e6-b8fe-3c4a9275d6c8	Human			Asia		K1	O25b	H4	fimH27	truncated				frameshift 186..873			gyrA S83L		yes									yes			yes											yes
ERS1369345	587	8	8d	68ab4d30-7fd4-11e6-b8fe-3c4a9275d6c8	Human			Asia		K1	O25b	H4	fimH27	truncated				frameshift 186..873			gyrA S83L		yes									yes			yes							yes				yes
GCF_001280345	588	8	8d	SF-468	Human	blood	2010	North America	United States	K1	O25b	H4	fimH27	truncated				frameshift 186..873			gyrA S83L		yes									yes			yes						yes					yes
ERS1369324	589	8	8d	67de3930-7fd4-11e6-b8fe-3c4a9275d6c8	Human			Asia		K1	O25b	H4	fimH27	truncated				frameshift 186..873			gyrA S83L		yes									yes			yes											yes
ERS1369329	590	8	8d	680967e0-7fd4-11e6-b8fe-3c4a9275d6c8	Human			Asia		K1	O25b	H4	fimH27	truncated				frameshift 186..873			gyrA S83L		yes									yes			yes											yes
ERS1369090	591	8	8d	4fe94220-7fd4-11e6-b8fe-3c4a9275d6c8	Human			Asia		K1	O25b	H4	fimH27	truncated				frameshift 186..873			gyrA S83L		yes									yes			yes											yes
ERS1369628	592	8	8d	876f4730-7fd4-11e6-b8fe-3c4a9275d6c8	Human			Asia		K1	O25b	H4	fimH27	truncated				frameshift 186..873			gyrA S83L		yes									yes			yes											yes
SRS3773386	593	8	8d		Human	blood	2015	Asia	Singapore	K1	O25b	H4	fimH27	truncated				frameshift 186..873			gyrA S83L		yes									yes			yes							yes				yes
ERS1369564	594	8	8d	8530eff0-7fd4-11e6-b8fe-3c4a9275d6c8	Human			Asia		K1	O25b	H4	fimH27	truncated				frameshift 186..873			gyrA S83L		yes									yes			yes											yes
ERS1369108	595	8	8d	508e82d0-7fd4-11e6-b8fe-3c4a9275d6c8	Human			Asia		K1	O25b	H4	fimH27	truncated				frameshift 186..873			gyrA S83L
ERS1369116	596	8	8d	50e35990-7fd4-11e6-b8fe-3c4a9275d6c8	Human			Asia		K1	O25b	H4	fimH27	truncated				frameshift 186..873			gyrA S83L
ERS126641	597	8	8d	2010077800	Human					K1	O25b	H4	fimH27	truncated				frameshift 186..873			gyrA S83L
ERS356987	598	8	8d	ECO0259	Human	blood	2011	Europe	United Kingdom	K1	O25b	H4	fimH27	truncated				frameshift 186..873			gyrA S83L											yes	yes		yes											yes
ERS358084	599	8	8d	eo3426	Human	blood	2011	Europe	United Kingdom	K1	O25b	H4	fimH27	truncated				frameshift 186..873												yes																yes
SRS1774188	600	8	8d	168528	Human		2015	Europe	United Kingdom	K1	O25b	H4	fimH27	truncated				frameshift 186..873												yes																yes
SRS1782001	601	8	8d	168529	Human		2015	Europe	United Kingdom	K1	O25b	H4	fimH27	truncated				frameshift 186..873												yes																yes
SRS3342251	602	8	8d	373219	Human		2017	Europe	United Kingdom	K1	O25b	H4	fimH27	truncated				frameshift 186..873												yes																yes
SRS3324006	603	8	8d	373975	Human		2017	Europe	United Kingdom	K1	O25b	H4	fimH27	truncated				frameshift 186..873												yes																yes
SRS3373673	604	8	8d	373218	Human		2017	Europe	United Kingdom	K1	O25b	H4	fimH27	truncated				frameshift 186..873												yes																yes
SRS653157	605	8	8d	AZ-TG73711	Avian		2013	North America	United States	K1	O25b	H4	fimH27	truncated				frameshift 186..873																				yes
SRS1221271	606	8	8d	HICF205	Human	blood	2011	Europe	United Kingdom	K1	O25b	H4	fimH27	truncated				frameshift 186..873								yes		yes																		yes
ERS126644	607	8	8d	2010096616	Human					K1	O25b	H4	fimH27	truncated				frameshift 186..873								yes		yes																		yes
ERS357757	608	8	8d	eo2157	Human	blood	2008	Europe	United Kingdom	K1	O25b	H4	fimH27	truncated				frameshift 186..873								yes		yes																		yes
ERS357741	609	8	8d	eo1854	Human	blood	2008	Europe	United Kingdom	K1	O25b	H4	fimH27	truncated				frameshift 186..873			pmrB V161G					yes		yes
SRS1221374	610	8	8d	HICF42	Human	blood	2009	Europe	United Kingdom	K1	O25b	H4	fimH27	truncated				frameshift 186..873								yes		yes																		yes
ERS1724475	611	8	8d	TKXOBAOH	Human	blood		Europe	Denmark	K1	O25b	H4	fimH27	truncated				frameshift 186..873								yes		yes										yes								yes
SRS1646771	612	8	8d	22.1-R1	Human	feces	2010	Oceania	Australia	K1	O25b	H4	fimH27	truncated				frameshift 186..873								yes		yes																		yes
SRS3773370	613	8	8d		Human	blood	2015	Oceania	Australia	K1	O25b	H4	fimH27	truncated				frameshift 186..873																							yes
[truncated: 64 more columns]

## Sheet: Supplementary Data 2
Supplementary Data 2: Gene content of genomic islands (GIs) in MS7163 and UTI89
Regions	Start	End	Size	Virulence-related genes
GI-MS7163-aspV	241676	271532	29857	putative macrophage toxin, Type 6 secretion system
GI-MS7163-thrW	294841	301907	7067	Vacuolating autotransporter toxin Vat, Temperature-sensitive hemagglutinin autotransporter Tsh
GI-MS7163-icdA	1216993	1264416	47424	sitABCD
GI-MS7163-asnT	2038011	2068792	30782	Yersiniabactin receptor, 99% similar to the high pathogenicity island HPI from Yersinia pestis
GI-MS7163-asnW	2082135	2116364	34230	cobalamin biosynthetic cob gene cluster, CbtA-CbeA toxin-antitoxin system
GI-MS7163-metV	3076011	3112136	36126	Hemolysin-coregulated protein Hcp, ClpB chaperon protein, outer membrane lipoprotein
GI-MS7163-pheV	3261982	3317805	55824	Tia invasion determinat, P pili, iron-regulated element ireA, and invasion determinant tia
GI-MS7163-pheU	4663666	4726835	63170	Ethanolamine ultilisation
GI-MS7163-leuX	4862805	4919358	56554	fec operon
GI-UTI89-serX	1080842	1142536	61695	S fimbriae, salmochelin
GI-UTI89-leuX	4779711	4900870	121160	hemolysin, cytotoxic necrotizing factor 1, P pili, F17-like pilus

## Sheet: Supplementary Data 3
Supplementary Data 3: Prevalence of cellulose disrupted mutations in most common E. coli STs
phylogroup	ST	bcsA	bcsB	bcsC	bcsE	bcsF	bcsG	bcsQ	bcsZ	yhjR	percent
A	4							truncated.bcsQ			1
A	6							truncated.bcsQ			2
A	6						truncated.bcsG				8
A	6				truncated.bcsE						6
A	6	truncated.bcsA									1
A	6	truncated.bcsA								truncated.yhjR	1
A	10									truncated.yhjR	1
A	10							truncated.bcsQ			37
A	10							truncated.bcsQ	truncated.bcsZ		10
A	10						truncated.bcsG				3
A	10						truncated.bcsG	truncated.bcsQ			1
A	10				truncated.bcsE						2
A	10				truncated.bcsE				truncated.bcsZ	truncated.yhjR	1
A	10				truncated.bcsE			truncated.bcsQ			1
A	10		truncated.bcsB								1
A	10		truncated.bcsB				truncated.bcsG				1
A	10		truncated.bcsB		truncated.bcsE						1
A	10	truncated.bcsA									4
A	10	truncated.bcsA						truncated.bcsQ			1
A	10	truncated.bcsA						truncated.bcsQ	truncated.bcsZ		1
A	10	truncated.bcsA			truncated.bcsE						5
A	10	truncated.bcsA		truncated.bcsC							1
A	34							truncated.bcsQ			20
A	34						truncated.bcsG				2
A	34				truncated.bcsE						10
A	34				truncated.bcsE					truncated.yhjR	6
A	34				truncated.bcsE				truncated.bcsZ		2
A	34				truncated.bcsE			truncated.bcsQ			3
A	34			truncated.bcsC							1
A	34			truncated.bcsC	truncated.bcsE						4
A	34			truncated.bcsC	truncated.bcsE			truncated.bcsQ			1
A	34		truncated.bcsB		truncated.bcsE			truncated.bcsQ			3
A	34	truncated.bcsA			truncated.bcsE						1
A	46				truncated.bcsE						1
A	46			truncated.bcsC			truncated.bcsG				4
A	46		truncated.bcsB								2
A	46	truncated.bcsA									9
A	46	truncated.bcsA			truncated.bcsE						1
A	46	truncated.bcsA			truncated.bcsE		truncated.bcsG				4
A	48							truncated.bcsQ			6
A	48						truncated.bcsG				8
A	48				truncated.bcsE						9
A	48				truncated.bcsE			truncated.bcsQ		truncated.yhjR	1
A	48			truncated.bcsC							20
A	48			truncated.bcsC			truncated.bcsG				10
A	48			truncated.bcsC	truncated.bcsE						2
A	48		truncated.bcsB								3
A	48	truncated.bcsA									1
A	48	truncated.bcsA					truncated.bcsG				1
A	93							truncated.bcsQ			19
A	93				truncated.bcsE					truncated.yhjR	1
A	93		truncated.bcsB								2
A	93	truncated.bcsA									4
A	167							truncated.bcsQ	truncated.bcsZ		90
A	167				truncated.bcsE				truncated.bcsZ	truncated.yhjR	8
A	167	truncated.bcsA						truncated.bcsQ	truncated.bcsZ		1
A	206									truncated.yhjR	3
A	206							truncated.bcsQ			1
A	206						truncated.bcsG				2
A	206					truncated.bcsF					2
A	206				truncated.bcsE						2
A	206				truncated.bcsE			truncated.bcsQ			1
A	206			truncated.bcsC							10
A	206			truncated.bcsC			truncated.bcsG				1
A	301									truncated.yhjR	1
A	301						truncated.bcsG				1
A	301				truncated.bcsE						2
A	301			truncated.bcsC							2
A	301		truncated.bcsB								2
A	301	truncated.bcsA									2
A	301	truncated.bcsA						truncated.bcsQ			1
A	342				truncated.bcsE						50
A	342			truncated.bcsC	truncated.bcsE						1
A	342		truncated.bcsB								1
A	342		truncated.bcsB	truncated.bcsC							1
A	342	truncated.bcsA									7
A	342	truncated.bcsA	truncated.bcsB		truncated.bcsE						1
A	398									truncated.yhjR	1
A	398							truncated.bcsQ			3
A	398						truncated.bcsG				8
A	398					truncated.bcsF	truncated.bcsG				1
A	398				truncated.bcsE						1
A	398				truncated.bcsE					truncated.yhjR	4
A	398			truncated.bcsC							1
A	398			truncated.bcsC	truncated.bcsE		truncated.bcsG				1
A	398		truncated.bcsB								7
A	398		truncated.bcsB	truncated.bcsC			truncated.bcsG				2
A	398	truncated.bcsA									11
A	398	truncated.bcsA								truncated.yhjR	1
A	398	truncated.bcsA						truncated.bcsQ			9
A	398	truncated.bcsA					truncated.bcsG				4
A	398	truncated.bcsA			truncated.bcsE						1
A	398	truncated.bcsA			truncated.bcsE		truncated.bcsG		truncated.bcsZ		1
A	399								truncated.bcsZ		8
A	399							truncated.bcsQ			2
A	399						truncated.bcsG				2
A	399				truncated.bcsE						21
A	399				truncated.bcsE					truncated.yhjR	1
A	399		truncated.bcsB								2
A	399	truncated.bcsA									6
A	617							truncated.bcsQ	truncated.bcsZ		94
A	617						truncated.bcsG	truncated.bcsQ	truncated.bcsZ		4
A	617			truncated.bcsC				truncated.bcsQ	truncated.bcsZ		1
A	744							truncated.bcsQ	truncated.bcsZ		97
A	744				truncated.bcsE			truncated.bcsQ	truncated.bcsZ		3
A	746			truncated.bcsC							25
A	1060							truncated.bcsQ			99
A	1060						truncated.bcsG	truncated.bcsQ			1
B1	16		truncated.bcsB								97
B1	16		truncated.bcsB				truncated.bcsG				1
B1	16	truncated.bcsA	truncated.bcsB								1
B1	17							truncated.bcsQ			1
B1	17				truncated.bcsE						5
B1	17			truncated.bcsC							2
B1	17		truncated.bcsB								1
B1	21	truncated.bcsA									6
B1	25							truncated.bcsQ			1
B1	25						truncated.bcsG				2
B1	25				truncated.bcsE						7
B1	25			truncated.bcsC							4
B1	25		truncated.bcsB								1
B1	25		truncated.bcsB		truncated.bcsE						13
B1	25	truncated.bcsA									1
B1	29							truncated.bcsQ			2
B1	29						truncated.bcsG				10
B1	29				truncated.bcsE						2
B1	29				truncated.bcsE			truncated.bcsQ			6
B1	29			truncated.bcsC	truncated.bcsE			truncated.bcsQ			2
B1	29		truncated.bcsB				truncated.bcsG				8
B1	29		truncated.bcsB		truncated.bcsE						1
B1	29		truncated.bcsB		truncated.bcsE			truncated.bcsQ			1
B1	29	truncated.bcsA									6
B1	33									truncated.yhjR	1
B1	33							truncated.bcsQ			3
B1	33				truncated.bcsE						4
B1	33				truncated.bcsE			truncated.bcsQ			1
B1	33			truncated.bcsC							4
B1	33		truncated.bcsB	truncated.bcsC							1
B1	33	truncated.bcsA									4
B1	58							truncated.bcsQ			4
B1	58						truncated.bcsG				53
B1	58				truncated.bcsE						1
B1	58				truncated.bcsE			truncated.bcsQ			1
B1	58				truncated.bcsE		truncated.bcsG				1
B1	58			truncated.bcsC							4
B1	58		truncated.bcsB								2
B1	58	truncated.bcsA									3
B1	58	truncated.bcsA					truncated.bcsG				3
B1	58	truncated.bcsA			truncated.bcsE						1
B1	58	truncated.bcsA		truncated.bcsC							1
B1	101									truncated.yhjR	1
B1	101							truncated.bcsQ			3
B1	101							truncated.bcsQ		truncated.yhjR	1
B1	101						truncated.bcsG				4
B1	101			truncated.bcsC							1
B1	101		truncated.bcsB								5
B1	101		truncated.bcsB	truncated.bcsC							1
B1	101	truncated.bcsA									6
B1	101	truncated.bcsA							truncated.bcsZ		1
B1	154							truncated.bcsQ			1
B1	154						truncated.bcsG				11
B1	154				truncated.bcsE						3
B1	154		truncated.bcsB	truncated.bcsC							1
B1	155							truncated.bcsQ			1
B1	155						truncated.bcsG				16
B1	155						truncated.bcsG			truncated.yhjR	1
B1	155				truncated.bcsE						2
B1	155				truncated.bcsE					truncated.yhjR	1
B1	155				truncated.bcsE			truncated.bcsQ	truncated.bcsZ		1
B1	155			truncated.bcsC							14
B1	155	truncated.bcsA			truncated.bcsE						1
B1	156						truncated.bcsG				2
B1	156				truncated.bcsE						1
B1	156			truncated.bcsC							1
B1	156		truncated.bcsB								4
B1	156	truncated.bcsA									4
B1	162						truncated.bcsG				1
B1	162	truncated.bcsA									1
B1	223									truncated.yhjR	3
B1	223								truncated.bcsZ		1
B1	223							truncated.bcsQ			5
B1	223				truncated.bcsE						5
B1	223				truncated.bcsE		truncated.bcsG		truncated.bcsZ		2
B1	223			truncated.bcsC							3
B1	223		truncated.bcsB								1
B1	223		truncated.bcsB	truncated.bcsC							1
B1	223	truncated.bcsA									7
B1	223	truncated.bcsA		truncated.bcsC							1
B1	224							truncated.bcsQ			1
B1	224						truncated.bcsG				1
B1	224				truncated.bcsE						3
B1	224			truncated.bcsC							6
B1	224	truncated.bcsA			truncated.bcsE						1
B1	278							truncated.bcsQ			4
B1	278						truncated.bcsG				2
B1	278				truncated.bcsE						1
B1	278				truncated.bcsE			truncated.bcsQ	truncated.bcsZ		1
B1	278			truncated.bcsC							1
B1	278		truncated.bcsB								1
B1	278		truncated.bcsB				truncated.bcsG				1
B1	278	truncated.bcsA									23
B1	278	truncated.bcsA					truncated.bcsG				1
B1	278	truncated.bcsA			truncated.bcsE						2
B1	278	truncated.bcsA		truncated.bcsC							3
B1	295						truncated.bcsG				7
B1	295	truncated.bcsA									16
B1	295	truncated.bcsA		truncated.bcsC							6
B1	295	truncated.bcsA		truncated.bcsC				truncated.bcsQ			1
B1	297							truncated.bcsQ			3
B1	297						truncated.bcsG				1
B1	297			truncated.bcsC							3
B1	297		truncated.bcsB								1
B1	297		truncated.bcsB	truncated.bcsC							1
B1	300							truncated.bcsQ			73
B1	300							truncated.bcsQ	truncated.bcsZ		1
B1	300					truncated.bcsF	truncated.bcsG	truncated.bcsQ			1
B1	300			truncated.bcsC				truncated.bcsQ			1
B1	300	truncated.bcsA						truncated.bcsQ			23
B1	300	truncated.bcsA						truncated.bcsQ	truncated.bcsZ		1
B1	306							truncated.bcsQ			2
B1	306			truncated.bcsC							3
B1	306	truncated.bcsA	truncated.bcsB								1
B1	442							truncated.bcsQ			1
B1	442			truncated.bcsC							2
B1	442	truncated.bcsA									1
B1	443							truncated.bcsQ			1
B1	443		truncated.bcsB	truncated.bcsC							1
B1	448									truncated.yhjR	1
B1	448						truncated.bcsG				3
B1	448		truncated.bcsB								1
B1	453						truncated.bcsG				94
B1	453						truncated.bcsG	truncated.bcsQ			1
B1	453				truncated.bcsE		truncated.bcsG				2
B1	453				truncated.bcsE		truncated.bcsG			truncated.yhjR	1
B1	453			truncated.bcsC			truncated.bcsG				1
B1	453	truncated.bcsA					truncated.bcsG				1
B1	602							truncated.bcsQ			2
B1	602						truncated.bcsG				1
B1	602	truncated.bcsA									1
B1	602	truncated.bcsA					truncated.bcsG				1
B1	602	truncated.bcsA			truncated.bcsE						1
B1	641									truncated.yhjR	1
B1	641							truncated.bcsQ			4
B1	641						truncated.bcsG				20
B1	641					truncated.bcsF	truncated.bcsG				2
B1	641				truncated.bcsE						1
B1	641				truncated.bcsE		truncated.bcsG				1
B1	641			truncated.bcsC	truncated.bcsE						1
B1	641		truncated.bcsB								2
B1	641		truncated.bcsB		truncated.bcsE						3
B1	641	truncated.bcsA									5
B1	641	truncated.bcsA					truncated.bcsG				4
B1	641	truncated.bcsA			truncated.bcsE						1
B1	641	truncated.bcsA		truncated.bcsC	truncated.bcsE						1
B1	641	truncated.bcsA	truncated.bcsB		truncated.bcsE						1
B1	655							truncated.bcsQ			98
B1	655				truncated.bcsE						1
B1	655	truncated.bcsA						truncated.bcsQ			1
B1	675							truncated.bcsQ			1
B1	675						truncated.bcsG			truncated.yhjR	1
B1	675						truncated.bcsG		truncated.bcsZ		1
B1	675			truncated.bcsC							4
B1	675		truncated.bcsB								1
B1	675		truncated.bcsB	truncated.bcsC							5
B1	675		truncated.bcsB	truncated.bcsC	truncated.bcsE						1
B1	678				truncated.bcsE						82
B1	678		truncated.bcsB				truncated.bcsG				1
B1	723							truncated.bcsQ			2
B1	723		truncated.bcsB								1
B1	723		truncated.bcsB					truncated.bcsQ			1
B1	723	truncated.bcsA									2
B1	906							truncated.bcsQ			3
B1	906						truncated.bcsG				1
B1	906		truncated.bcsB								1
B1	906	truncated.bcsA									2
B1	906	truncated.bcsA						truncated.bcsQ			1
B1	1079							truncated.bcsQ			2
B1	1079						truncated.bcsG				2
B1	1079		truncated.bcsB								8
B1	1079	truncated.bcsA									1
B1	1196							truncated.bcsQ			6
B1	1196						truncated.bcsG				1
B1	1196				truncated.bcsE						2
B1	1196				truncated.bcsE			truncated.bcsQ			1
B1	1196			truncated.bcsC							2
B1	1792		truncated.bcsB								78
B1	1792		truncated.bcsB						truncated.bcsZ		20
B1	1792		truncated.bcsB					truncated.bcsQ			1
B1	1792		truncated.bcsB	truncated.bcsC					truncated.bcsZ		1
B2	12									truncated.yhjR	8
B2	12							truncated.bcsQ			1
B2	12						truncated.bcsG				2
B2	12				truncated.bcsE						2
B2	12			truncated.bcsC							7
B2	12		truncated.bcsB								4
B2	12		truncated.bcsB							truncated.yhjR	1
B2	12		truncated.bcsB						truncated.bcsZ		1
B2	12	truncated.bcsA									6
B2	73							truncated.bcsQ			3
B2	73						truncated.bcsG	truncated.bcsQ			10
B2	73				truncated.bcsE						1
B2	73			truncated.bcsC					truncated.bcsZ		1
B2	73	truncated.bcsA									4
B2	95									truncated.yhjR	3
B2	95							truncated.bcsQ			4
B2	95						truncated.bcsG				12
B2	95		truncated.bcsB								4
B2	95	truncated.bcsA									44
B2	95	truncated.bcsA						truncated.bcsQ			1
B2	95	truncated.bcsA	truncated.bcsB								4
B2	127							truncated.bcsQ			7
B2	127						truncated.bcsG				7
B2	127				truncated.bcsE						9
B2	127			truncated.bcsC							2
B2	127		truncated.bcsB								11
B2	127		truncated.bcsB				truncated.bcsG				1
B2	127	truncated.bcsA									14
B2	131								truncated.bcsZ		1
B2	131						truncated.bcsG				9
B2	131				truncated.bcsE						2
B2	131	truncated.bcsA									2
B2	141							truncated.bcsQ			1
B2	141						truncated.bcsG				66
B2	141						truncated.bcsG	truncated.bcsQ			1
B2	141				truncated.bcsE		truncated.bcsG				1
B2	141			truncated.bcsC			truncated.bcsG				1
B2	141		truncated.bcsB								1
B2	141	truncated.bcsA		truncated.bcsC							2
B2	372									truncated.yhjR	1
B2	372							truncated.bcsQ			1
B2	372						truncated.bcsG				1
B2	372			truncated.bcsC							1
B2	372	truncated.bcsA									3
B2	583							truncated.bcsQ			2
B2	583	truncated.bcsA									2
B2	1193	truncated.bcsA		truncated.bcsC							98
B2	1193	truncated.bcsA		truncated.bcsC					truncated.bcsZ		1
B2	1193	truncated.bcsA	truncated.bcsB	truncated.bcsC							1
C	23									truncated.yhjR	1
C	23							truncated.bcsQ			1
C	23						truncated.bcsG				3
C	23				truncated.bcsE						9
C	23		truncated.bcsB								2
C	23	truncated.bcsA									1
C	88									truncated.yhjR	1
C	88							truncated.bcsQ			1
C	88						truncated.bcsG				7
C	88						truncated.bcsG	truncated.bcsQ			10
C	88				truncated.bcsE						1
C	88			truncated.bcsC				truncated.bcsQ			1
C	88		truncated.bcsB								2
C	88	truncated.bcsA									3
C	88	truncated.bcsA					truncated.bcsG				2
C	88	truncated.bcsA	truncated.bcsB								1
C	410							truncated.bcsQ			2
C	410						truncated.bcsG				1
C	410				truncated.bcsE						1
C	410		truncated.bcsB								2
C	410	truncated.bcsA									1
D	11							truncated.bcsQ			1
D	32				truncated.bcsE			truncated.bcsQ			94
D	32			truncated.bcsC	truncated.bcsE			truncated.bcsQ			1
D	32	truncated.bcsA			truncated.bcsE			truncated.bcsQ			5
D	38							truncated.bcsQ			1
D	38						truncated.bcsG				19
D	38		truncated.bcsB								1
D	38	truncated.bcsA									1
D	69		truncated.bcsB								1
D	69		truncated.bcsB	truncated.bcsC							1
D	69	truncated.bcsA									3
D	69	truncated.bcsA		truncated.bcsC							68
D	297		truncated.bcsB		truncated.bcsE						5
D	349			truncated.bcsC							2
D	349	truncated.bcsA									1
D	393								truncated.bcsZ		1
D	393				truncated.bcsE						1
D	405			truncated.bcsC				truncated.bcsQ			88
D	405			truncated.bcsC				truncated.bcsQ	truncated.bcsZ		1
D	405			truncated.bcsC	truncated.bcsE			truncated.bcsQ			1
D	405		truncated.bcsB								2
D	405	truncated.bcsA									2
E	11							truncated.bcsQ			64
E	11							truncated.bcsQ		truncated.yhjR	1
E	11			truncated.bcsC				truncated.bcsQ			28
E	11			truncated.bcsC				truncated.bcsQ	truncated.bcsZ		1
E	11		truncated.bcsB	truncated.bcsC				truncated.bcsQ			1
E	11	truncated.bcsA									2
E	11	truncated.bcsA						truncated.bcsQ			2
E	335			truncated.bcsC							1
E	335	truncated.bcsA									3
E	335	truncated.bcsA	truncated.bcsB								8
E or cladeI	48				truncated.bcsE						1
E or cladeI	617							truncated.bcsQ	truncated.bcsZ		1
F	59									truncated.yhjR	3
F	59						truncated.bcsG				14
F	59				truncated.bcsE						4
F	59				truncated.bcsE					truncated.yhjR	39
F	59			truncated.bcsC	truncated.bcsE					truncated.yhjR	1
F	59		truncated.bcsB								1
F	59	truncated.bcsA									1
F	59	truncated.bcsA					truncated.bcsG				4
F	59	truncated.bcsA			truncated.bcsE					truncated.yhjR	5
F	59	truncated.bcsA	truncated.bcsB								1
F	117									truncated.yhjR	1
F	117							truncated.bcsQ			8
F	117				truncated.bcsE						7
F	117			truncated.bcsC							2
F	117			truncated.bcsC						truncated.yhjR	2
F	117		truncated.bcsB								19
F	117		truncated.bcsB						truncated.bcsZ		1
F	117		truncated.bcsB					truncated.bcsQ			3
F	117		truncated.bcsB	truncated.bcsC							5
F	117	truncated.bcsA									2
F	117	truncated.bcsA			truncated.bcsE						2
F	354			truncated.bcsC							3
F	354		truncated.bcsB								1
F	457						truncated.bcsG				2
F	457	truncated.bcsA									4
F	648							truncated.bcsQ			2
F	648						truncated.bcsG				10
F	648		truncated.bcsB								1
Unknown	48			truncated.bcsC							1
Unknown	59		truncated.bcsB	truncated.bcsC	truncated.bcsE						1

## Sheet: Supplementary Data 4
Supplementary Data 4: Prevalence of cellulose disrupted mutations in most common Shigella spp. STs
Species	ST	bcsA	bcsB	bcsC	bcsE	bcsF	bcsG	bcsQ	bcsZ	yhjR	percent
Shigella boydii	145			truncated.bcsC							22
Shigella boydii	145	truncated.bcsA		truncated.bcsC							1
Shigella flexneri	145			truncated.bcsC							1
Shigella flexneri	145			truncated.bcsC			truncated.bcsG				1
Shigella flexneri	145		truncated.bcsB							truncated.yhjR	1
Shigella flexneri	145		truncated.bcsB	truncated.bcsC							69
Shigella flexneri	145		truncated.bcsB	truncated.bcsC	truncated.bcsE						1
Shigella flexneri	145	truncated.bcsA		truncated.bcsC							4
Shigella dysenteriae	146			truncated.bcsC	truncated.bcsE		truncated.bcsG	truncated.bcsQ	truncated.bcsZ		97
Shigella dysenteriae	146		truncated.bcsB	truncated.bcsC	truncated.bcsE		truncated.bcsG	truncated.bcsQ	truncated.bcsZ		2
Shigella dysenteriae	148			truncated.bcsC	truncated.bcsE		truncated.bcsG				97
Shigella dysenteriae	148	truncated.bcsA		truncated.bcsC	truncated.bcsE		truncated.bcsG				3
Shigella sonnei	152	truncated.bcsA		truncated.bcsC							97
Shigella sonnei	152	truncated.bcsA		truncated.bcsC				truncated.bcsQ			1
Shigella sonnei	152	truncated.bcsA	truncated.bcsB	truncated.bcsC							2
Shigella boydii	243						truncated.bcsG				15
Shigella boydii	243			truncated.bcsC			truncated.bcsG				57
Shigella boydii	243			truncated.bcsC			truncated.bcsG		truncated.bcsZ		24
Shigella boydii	243			truncated.bcsC			truncated.bcsG	truncated.bcsQ			1
Shigella dysenteriae	243			truncated.bcsC			truncated.bcsG				1
Shigella dysenteriae	243	truncated.bcsA									1
Shigella dysenteriae	243	truncated.bcsA		truncated.bcsC			truncated.bcsG				1
Shigella flexneri	245	truncated.bcsA									81
Shigella flexneri	245	truncated.bcsA			truncated.bcsE						3
Shigella flexneri	245	truncated.bcsA			truncated.bcsE			truncated.bcsQ			16
Shigella flexneri	628	truncated.bcsA									47
Shigella flexneri	628	truncated.bcsA						truncated.bcsQ			9
Shigella flexneri	628	truncated.bcsA					truncated.bcsG				4
Shigella flexneri	628	truncated.bcsA			truncated.bcsE						2
Shigella flexneri	628	truncated.bcsA	truncated.bcsB								38
Shigella flexneri	630	truncated.bcsA		truncated.bcsC						truncated.yhjR	74
Shigella flexneri	630	truncated.bcsA		truncated.bcsC	truncated.bcsE					truncated.yhjR	26
Shigella flexneri	1025	truncated.bcsA			truncated.bcsE			truncated.bcsQ			98
Shigella flexneri	1025	truncated.bcsA			truncated.bcsE			truncated.bcsQ	truncated.bcsZ		1
Shigella flexneri	1025	truncated.bcsA			truncated.bcsE		truncated.bcsG	truncated.bcsQ			1
Shigella flexneri	7384	truncated.bcsA									100
Shigella dysenteriae	146					truncated.bcsF					1

## Sheet: Supplementary Data 5
Supplementary Data 5: Prevalence of cellulose disrupted mutations in most common Salmonella spp. STs
predicted.serotype	ST	bcsA	bcsB	bcsC	bcsE	bcsF	bcsG	bcsQ	bcsZ	yhjR	percent
Adelaide	440						truncated.bcsG				93
Adelaide	440						truncated.bcsG			truncated.yhjR	7
Agona	13							truncated.bcsQ			1
Agona	13						truncated.bcsG				4
Agona	13				truncated.bcsE						3
Agona	13				truncated.bcsE				truncated.bcsZ		1
Agona	13			truncated.bcsC							1
Agona	13		truncated.bcsB								4
Agona	13		truncated.bcsB	truncated.bcsC							1
Agona	13	truncated.bcsA									5
Agona	13	truncated.bcsA	truncated.bcsB								1
Agona	13	truncated.bcsA	truncated.bcsB	truncated.bcsC					truncated.bcsZ		1
Alachua	1298						truncated.bcsG				14
Alachua	1298		truncated.bcsB	truncated.bcsC			truncated.bcsG				1
Alachua	1298	truncated.bcsA									2
Albany	292		truncated.bcsB								4
Albany	292	truncated.bcsA									5
Albany	292	truncated.bcsA		truncated.bcsC							2
Albany	292	truncated.bcsA	truncated.bcsB	truncated.bcsC	truncated.bcsE						1
Altona	1549							truncated.bcsQ			1
Altona	1549				truncated.bcsE						13
Altona	1549			truncated.bcsC							12
Altona	1549	truncated.bcsA									5
Altona	1549	truncated.bcsA						truncated.bcsQ			1
Anatum	64						truncated.bcsG				73
Anatum	64					truncated.bcsF	truncated.bcsG				8
Anatum	64				truncated.bcsE		truncated.bcsG				6
Anatum	64		truncated.bcsB				truncated.bcsG				12
Anatum	64	truncated.bcsA					truncated.bcsG				1
Bareilly	203		truncated.bcsB								2
Bareilly	909			truncated.bcsC							1
Berta	435						truncated.bcsG				1
Blockley	52						truncated.bcsG				20
Blockley	52		truncated.bcsB								4
Blockley	52	truncated.bcsA									7
Blockley	52	truncated.bcsA	truncated.bcsB	truncated.bcsC	truncated.bcsE	truncated.bcsF	truncated.bcsG	truncated.bcsQ	truncated.bcsZ	truncated.yhjR	1
Bovismorbificans	142									truncated.yhjR	1
Bovismorbificans	142							truncated.bcsQ			1
Bovismorbificans	142			truncated.bcsC							1
Bovismorbificans	142		truncated.bcsB	truncated.bcsC				truncated.bcsQ			1
Bovismorbificans	142	truncated.bcsA									8
Braenderup	22			truncated.bcsC							1
Braenderup	22		truncated.bcsB								1
Braenderup	22		truncated.bcsB	truncated.bcsC							1
Braenderup	22	truncated.bcsA									1
Cerro	367						truncated.bcsG				86
Cerro	367						truncated.bcsG	truncated.bcsQ			7
Cerro	367			truncated.bcsC			truncated.bcsG				4
Cerro	367		truncated.bcsB				truncated.bcsG				1
Cerro	367	truncated.bcsA					truncated.bcsG				2
Chester	1954						truncated.bcsG				2
Corvallis	1541						truncated.bcsG				1
Corvallis	1541			truncated.bcsC							1
Corvallis	1541		truncated.bcsB								7
Corvallis	1541		truncated.bcsB	truncated.bcsC							1
Cubana	286							truncated.bcsQ			10
Cubana	286						truncated.bcsG				14
Cubana	286			truncated.bcsC							1
Cubana	286	truncated.bcsA									56
Cubana	286	truncated.bcsA					truncated.bcsG				2
Cubana	286	truncated.bcsA			truncated.bcsE						3
Cubana	286	truncated.bcsA		truncated.bcsC							1
Cubana	286	truncated.bcsA	truncated.bcsB								7
Cubana	286	truncated.bcsA	truncated.bcsB	truncated.bcsC			truncated.bcsG				1
Derby	40						truncated.bcsG				99
Derby	40			truncated.bcsC			truncated.bcsG				1
Dublin	10							truncated.bcsQ			1
Dublin	10				truncated.bcsE						1
Dublin	10			truncated.bcsC							1
Dublin	10		truncated.bcsB	truncated.bcsC							1
Enteritidis	11						truncated.bcsG				1
Enteritidis	11			truncated.bcsC							1
Enteritidis	11		truncated.bcsB	truncated.bcsC							1
Enteritidis	11	truncated.bcsA									9
Enteritidis	11	truncated.bcsA		truncated.bcsC							1
Enteritidis	11	truncated.bcsA	truncated.bcsB	truncated.bcsC							1
Enteritidis	183						truncated.bcsG				1
Enteritidis	183			truncated.bcsC							1
Enteritidis	1925			truncated.bcsC							1
Give	516				truncated.bcsE						1
Give	654				truncated.bcsE						1
Give	654			truncated.bcsC							1
Goldcoast	358							truncated.bcsQ			1
Goldcoast	358			truncated.bcsC							1
Goldcoast	358		truncated.bcsB								1
Goldcoast	358		truncated.bcsB	truncated.bcsC							1
Hadar	33							truncated.bcsQ			100
Hartford	405						truncated.bcsG				96
Hartford	405			truncated.bcsC			truncated.bcsG				2
Heidelberg	15						truncated.bcsG				95
Heidelberg	15				truncated.bcsE		truncated.bcsG				3
Heidelberg	15		truncated.bcsB				truncated.bcsG				2
Indiana	17				truncated.bcsE						1
Indiana	17	truncated.bcsA									1
Infantis	32						truncated.bcsG				1
Infantis	32				truncated.bcsE						1
Infantis	32			truncated.bcsC							40
Infantis	32		truncated.bcsB								1
Inverness	1384								truncated.bcsZ		1
Inverness	1384	truncated.bcsA									1
Javiana	24			truncated.bcsC							3
Javiana	24		truncated.bcsB								1
Johannesburg	471						truncated.bcsG				2
Johannesburg	471	truncated.bcsA									1
Kentucky	152								truncated.bcsZ		1
Kentucky	152				truncated.bcsE						1
Kentucky	152	truncated.bcsA									1
Kentucky	198			truncated.bcsC							9
Kentucky	198	truncated.bcsA									1
Kentucky	314						truncated.bcsG				88
Kentucky	314				truncated.bcsE		truncated.bcsG				1
Kentucky	314				truncated.bcsE		truncated.bcsG			truncated.yhjR	2
Kentucky	314			truncated.bcsC			truncated.bcsG				3
Kentucky	314	truncated.bcsA					truncated.bcsG				5
Kiambu	309				truncated.bcsE						2
Kiambu	309	truncated.bcsA									6
Litchfield	214							truncated.bcsQ			1
Litchfield	214				truncated.bcsE						3
London	155			truncated.bcsC							1
London	155		truncated.bcsB								6
London	155		truncated.bcsB					truncated.bcsQ			1
London	155	truncated.bcsA									1
Manhattan	18				truncated.bcsE						1
Manhattan	18			truncated.bcsC							1
Manhattan	18		truncated.bcsB	truncated.bcsC							1
Mbandaka	413								truncated.bcsZ		97
Mbandaka	413			truncated.bcsC					truncated.bcsZ		2
Mbandaka	413	truncated.bcsA							truncated.bcsZ		1
Meleagridis	463							truncated.bcsQ			4
Meleagridis	463				truncated.bcsE						2
Meleagridis	463			truncated.bcsC							1
Meleagridis	463		truncated.bcsB								85
Meleagridis	463		truncated.bcsB	truncated.bcsC							1
Meleagridis	463	truncated.bcsA	truncated.bcsB								1
Mikawasima	1815									truncated.yhjR	1
Minnesota	548			truncated.bcsC							1
Montevideo	81						truncated.bcsG				1
Montevideo	81			truncated.bcsC							2
Montevideo	138						truncated.bcsG				1
Montevideo	138			truncated.bcsC							2
Montevideo	316			truncated.bcsC							1
Montevideo	316			truncated.bcsC			truncated.bcsG				1
Muenchen	83							truncated.bcsQ			1
Muenchen	83			truncated.bcsC				truncated.bcsQ			1
Muenchen	83	truncated.bcsA									32
Muenchen	112	truncated.bcsA	truncated.bcsB								1
Muenster	321									truncated.yhjR	1
Muenster	321							truncated.bcsQ			2
Muenster	321		truncated.bcsB								4
Muenster	321	truncated.bcsA									5
Newport	31			truncated.bcsC							9
Newport	31		truncated.bcsB	truncated.bcsC							1
Newport	45						truncated.bcsG				96
Newport	45			truncated.bcsC			truncated.bcsG				4
Newport	46						truncated.bcsG				86
Newport	46			truncated.bcsC			truncated.bcsG				1
Newport	46		truncated.bcsB				truncated.bcsG				7
Newport	46		truncated.bcsB	truncated.bcsC							1
Newport	46		truncated.bcsB	truncated.bcsC			truncated.bcsG				1
Newport	118			truncated.bcsC							1
Newport	132	truncated.bcsA									1
Ohio	329			truncated.bcsC							1
Ohio	329		truncated.bcsB								1
Ohio	329		truncated.bcsB	truncated.bcsC							1
Ohio	329	truncated.bcsA									2
Oranienburg	23			truncated.bcsC							1
Panama	48						truncated.bcsG				1
Panama	48			truncated.bcsC							12
Panama	48		truncated.bcsB								1
Panama	48	truncated.bcsA			truncated.bcsE						1
Paratyphi A	85	truncated.bcsA									99
Paratyphi A	85	truncated.bcsA		truncated.bcsC							1
Paratyphi A	129	truncated.bcsA									92
Paratyphi A	129	truncated.bcsA		truncated.bcsC							4
Paratyphi A	129	truncated.bcsA	truncated.bcsB								4
Paratyphi B	86			truncated.bcsC							97
Paratyphi B	86		truncated.bcsB	truncated.bcsC							3
Paratyphi B	88								truncated.bcsZ		1
Paratyphi B	404						truncated.bcsG				3
Paratyphi B	404		truncated.bcsB	truncated.bcsC							1
Paratyphi B	423						truncated.bcsG				1
Poona	447									truncated.yhjR	1
Poona	447		truncated.bcsB								1
Reading	65	truncated.bcsA									1
Reading	412						truncated.bcsG				1
Reading	1628						truncated.bcsG				1
Reading	1628				truncated.bcsE						9
Reading	1628		truncated.bcsB	truncated.bcsC							1
Rissen	469						truncated.bcsG				96
Rissen	469			truncated.bcsC			truncated.bcsG				2
Rissen	469	truncated.bcsA					truncated.bcsG				2
Rubislaw	94						truncated.bcsG				1
Rubislaw	94		truncated.bcsB	truncated.bcsC			truncated.bcsG				1
Saintpaul	27						truncated.bcsG				100
Saintpaul	49						truncated.bcsG				98
Saintpaul	49			truncated.bcsC							1
Saintpaul	49			truncated.bcsC			truncated.bcsG				1
Saintpaul	50						truncated.bcsG				99
Saintpaul	95		truncated.bcsB	truncated.bcsC							1
Schwarzengrund	96						truncated.bcsG	truncated.bcsQ			1
Schwarzengrund	96				truncated.bcsE						1
Schwarzengrund	96			truncated.bcsC							1
Schwarzengrund	96		truncated.bcsB	truncated.bcsC							1
Schwarzengrund	96	truncated.bcsA									1
Senftenberg	14							truncated.bcsQ			11
Senftenberg	14						truncated.bcsG				14
Senftenberg	14			truncated.bcsC							1
Senftenberg	14		truncated.bcsB								1
Senftenberg	14	truncated.bcsA									2
Tennessee	319									truncated.yhjR	14
Tennessee	319							truncated.bcsQ			1
Tennessee	319						truncated.bcsG				1
Tennessee	319				truncated.bcsE						2
Tennessee	319			truncated.bcsC							3
Tennessee	319			truncated.bcsC						truncated.yhjR	1
Tennessee	319	truncated.bcsA									3
Tennessee	319	truncated.bcsA	truncated.bcsB								1
Thompson	26			truncated.bcsC							1
Thompson	26	truncated.bcsA									1
Typhi	1			truncated.bcsC							100
Typhi	2			truncated.bcsC							97
Typhi	2			truncated.bcsC			truncated.bcsG				2
Typhi	2		truncated.bcsB	truncated.bcsC							1
Typhimurium	19						truncated.bcsG				94
Typhimurium	19						truncated.bcsG	truncated.bcsQ			1
Typhimurium	19				truncated.bcsE		truncated.bcsG				2
Typhimurium	19			truncated.bcsC			truncated.bcsG				2
Typhimurium	29			truncated.bcsC							1
Typhimurium	34						truncated.bcsG				97
Typhimurium	34			truncated.bcsC			truncated.bcsG				3
Typhimurium	36						truncated.bcsG				97
Typhimurium	36						truncated.bcsG	truncated.bcsQ			1
Typhimurium	36		truncated.bcsB				truncated.bcsG				1
Typhimurium	36	truncated.bcsA					truncated.bcsG				1
Typhimurium	99						truncated.bcsG				97
Typhimurium	99				truncated.bcsE		truncated.bcsG	truncated.bcsQ			1
Typhimurium	99		truncated.bcsB	truncated.bcsC			truncated.bcsG				1
Typhimurium	313						truncated.bcsG				70
Typhimurium	313						truncated.bcsG	truncated.bcsQ			1
Typhimurium	313				truncated.bcsE		truncated.bcsG				1
Typhimurium	313			truncated.bcsC							7
Typhimurium	313			truncated.bcsC			truncated.bcsG				11
Typhimurium	313		truncated.bcsB	truncated.bcsC			truncated.bcsG				5
Typhimurium	2379						truncated.bcsG				100
Uganda	684									truncated.yhjR	10
Uganda	684						truncated.bcsG				1
Uganda	684		truncated.bcsB	truncated.bcsC							2
Uganda	684	truncated.bcsA						truncated.bcsQ		truncated.yhjR	1
Virchow	16								truncated.bcsZ		1
Virchow	16							truncated.bcsQ			1
Virchow	16				truncated.bcsE						1
Virchow	16			truncated.bcsC							3
Virchow	16	truncated.bcsA									1
Weltevreden	365						truncated.bcsG				1
Worthington	592			truncated.bcsC							3
Worthington	592		truncated.bcsB	truncated.bcsC							1

## Sheet: Supplementary Data 6
Supplementary Data 6: Strains and primers used in the study
Strains	Description
MS7163	wild type strain, ST95 O45:H7:K1 (curli+, cellulose -)
MS20302	MS7163bcsA*, (curli+, cellulose +)
Primers	Sequence 5' to 3'	Notes
bcsA_insG553MS7163	c*a*gccgtttaacccgctagcgcagtttatcttcctgatgctgctgtggggggtagcgctgatcgtacggcggatgccggggcgcttct*c*g	To insert G at bp553 of bcsA, to correct the stop codon of V158*
bcsA_insG553MS7163_Rvsq	acggccacagcgacatatc	To sequence bcsA gene and confirm the mutant
bcsA_insG553MS7163_Fwsq	aggcgggcattttcaggt
Plasmids	Description
pMDP2	pACYC184-devirved, λ-Red recombinase, counter-selectable sacB marker		Nhu et al, mBio, 2018

## Sheet: Supplementary Data 7
Supplementary Data 7: Accession numbers of E. coli, Shigella and Salmonella used in the study
E. coli		Shigella		Salmonella
ESC_BA0546AA_AS		ESC_BA0264AA		GCA_024032175.1
ESC_BA5927AA_AS		ESC_JA1758AA		GCA_015133335.1
ESC_FA7048AA_AS		ESC_FA2487AA		GCA_011570465.1
ESC_BA4430AA_AS		ESC_OA8721AA		GCA_001048275.1
ESC_AA9305AA_AS		ESC_AA9565AA		GCA_017346455.1
ESC_BA8131AA_AS		ESC_OA8691AA		GCA_017024175.1
ESC_BA2136AA_AS		ESC_AA8472AA		GCA_010235205.1
ESC_CA2368AA_AS		ESC_DA4058AA		GCA_001365315.1
ESC_BA5646AA_AS		ESC_QA6526AA		GCA_001350395.1
ESC_CA1082AA_AS		ESC_HA7815AA		GCA_009239785.1
ESC_BA5126AA_AS		ESC_VA9444AA		GCA_022595455.1
ESC_BA7917AA_AS		ESC_AA9968AA		GCA_001082065.1
ESC_CA4463AA_AS		ESC_BA3393AA		GCA_023175755.1
ESC_BA1938AA_AS		ESC_BA5750AA		GCA_001123485.1
ESC_BA0469AA_AS		ESC_QA0107AA		GCA_009500295.1
ESC_BA5734AA_AS		ESC_BA0060AA		GCA_016968515.1
ESC_AA9297AA_AS		ESC_BA0070AA		GCA_023176515.1
ESC_BA4196AA_AS		ESC_BA5743AA		GCA_008579625.1
ESC_BA8046AA_AS		ESC_QA9340AA		GCA_001161525.1
ESC_AA9180AA_AS		ESC_JA2200AA		GCA_010234865.1
ESC_GA3933AA_AS		ESC_BA0026AA		GCA_001094245.1
ESC_GA3858AA_AS		ESC_AA9957AA		GCA_010253235.1
ESC_GA3832AA_AS		ESC_DA4055AA		GCA_006948285.1
ESC_GA5383AA_AS		ESC_AA9537AA		GCA_019586445.1
ESC_VA2016AA_AS		ESC_WA3069AA		GCA_010250935.1
ESC_HA8235AA_AS		ESC_BA3397AA		GCA_006295215.1
ESC_VA2492AA_AS		ESC_DA4201AA		GCA_010234985.1
ESC_LA1823AA_AS		ESC_JA2611AA		GCA_009238245.1
ESC_LA1821AA_AS		ESC_BA1385AA		GCA_007614585.1
ESC_LA1813AA_AS		ESC_TA8635AA		GCA_001361775.1
ESC_LA1812AA_AS		ESC_AA8663AA		GCA_011397665.1
ESC_MA4174AA_AS		ESC_BA5004AA		GCA_010610405.1
ESC_MA4170AA_AS		ESC_FA1225AA		GCA_001168685.1
ESC_MA4162AA_AS		ESC_BA0872AA		GCA_007334275.1
ESC_MA4146AA_AS		ESC_JA3395AA		GCA_011701955.1
ESC_MA4129AA_AS		ESC_BA0486AA		GCA_001166405.1
ESC_MA4084AA_AS		ESC_GA4656AA		GCA_024031155.1
ESC_MA4082AA_AS		ESC_FA4565AA		GCA_016964975.1
ESC_MA4064AA_AS		ESC_BA0995AA		GCA_010234925.1
ESC_MA4058AA_AS		ESC_GA3991AA		GCA_024027815.1
ESC_MA4049AA_AS		ESC_RA0452AA		GCA_024032235.1
ESC_MA4048AA_AS		ESC_AA9556AA		GCA_008557845.1
ESC_MA4043AA_AS		ESC_PA7486AA		GCA_001361475.1
ESC_MA4038AA_AS		ESC_BA0028AA		GCA_010245595.1
ESC_MA4036AA_AS		ESC_BA5759AA		GCA_017485965.1
ESC_MA4031AA_AS		ESC_BA5733AA		GCA_010252395.1
ESC_MA4030AA_AS		ESC_VA9371AA		GCA_003717215.1
ESC_MA4021AA_AS		ESC_PA9936AA		GCA_017499905.1
ESC_MA4020AA_AS		ESC_OA9137AA		GCA_011514605.1
ESC_MA4005AA_AS		ESC_AA9974AA		GCA_006486385.1
ESC_MA3977AA_AS		ESC_FA9596AA		GCA_003717015.1
ESC_MA3976AA_AS		ESC_BA0282AA		GCA_023121215.1
ESC_MA3965AA_AS		ESC_MA3432AA		GCA_008100825.1
ESC_MA3963AA_AS		ESC_AB2354AA		GCA_007034415.1
ESC_MA3914AA_AS		ESC_NA3342AA		GCA_024029695.1
ESC_MA3905AA_AS		ESC_BA1168AA		GCA_010504295.1
ESC_MA3903AA_AS		ESC_BA3459AA		GCA_006582705.1
ESC_MA3901AA_AS		ESC_JA1795AA		GCA_001360255.1
ESC_MA3898AA_AS		ESC_NA1752AA		GCA_024033455.1
ESC_MA3890AA_AS		ESC_PA9178AA		GCA_006488865.1
ESC_MA3879AA_AS		ESC_QA1235AA		GCA_009281065.1
ESC_MA3809AA_AS		ESC_PA8155AA		GCA_011160015.1
ESC_MA3806AA_AS		ESC_BA5752AA		GCA_020460905.1
ESC_PA0933AA_AS		ESC_BA1156AA		GCA_001081085.1
ESC_PA0847AA_AS		ESC_NA6336AA		GCA_009214945.1
ESC_PA7855AA_AS		ESC_AA9158AA		GCA_019020545.1
ESC_PA7854AA_AS		ESC_OA9140AA		GCA_010250335.1
ESC_PA7853AA_AS		ESC_IA8531AA		GCA_001111825.1
ESC_PA7851AA_AS		ESC_BA1048AA		GCA_023120535.1
ESC_PA7850AA_AS		ESC_GA2799AA		GCA_006590945.1
ESC_PA7849AA_AS		ESC_BA0874AA		GCA_001367215.1
ESC_PA7848AA_AS		ESC_BA1115AA		GCA_001170165.1
ESC_PA7844AA_AS		ESC_XA8520AA		GCA_001104205.1
ESC_PA7843AA_AS		ESC_JA5857AA		GCA_001156465.1
ESC_PA7842AA_AS		ESC_BA4929AA		GCA_024033835.1
ESC_PA7841AA_AS		ESC_JA1697AA		GCA_024033195.1
ESC_PA7836AA_AS		ESC_BA3396AA		GCA_010945915.1
ESC_PA7831AA_AS		ESC_BA0064AA		GCA_005920885.1
ESC_PA7827AA_AS		ESC_AA8318AA		GCA_010243515.1
ESC_PA7826AA_AS		ESC_AA9929AA		GCA_014605495.1
ESC_PA7824AA_AS		ESC_BA0284AA		GCA_001174285.1
ESC_PA7822AA_AS		ESC_AA9576AA		GCA_011107795.1
ESC_PA7867AA_AS		ESC_PA7487AA		GCA_016243355.1
ESC_RA9398AA_AS		ESC_AA9535AA		GCA_001363255.1
ESC_RA9397AA_AS		ESC_AA8363AA		GCA_001362395.1
ESC_RA9929AA_AS		ESC_AA8894AA		GCA_001081565.1
ESC_SA2274AA_AS		ESC_BA1113AA		GCA_001125845.1
ESC_SA3211AA_AS		ESC_JA0109AA		GCA_014994185.1
ESC_SA4176AA_AS		ESC_KA7927AA		GCA_010251175.1
ESC_SA4371AA_AS		ESC_DA0795AA		GCA_023177175.1
ESC_SA5203AA_AS		ESC_DA4229AA		GCA_018531725.1
ESC_SA5341AA_AS		ESC_BA3484AA		GCA_001146205.1
ESC_SA6839AA_AS		ESC_AA9310AA		GCA_001356075.1
ESC_SA6915AA_AS		ESC_BA5075AA		GCA_001090965.1
ESC_TA8045AA_AS		ESC_AA8460AA		GCA_018259335.1
ESC_VA2281AA_AS		ESC_BA1145AA		GCA_008342085.1
ESC_VA2295AA_AS		ESC_BA5731AA		GCA_001164525.1
ESC_VA2333AA_AS		ESC_VA3106AA		GCA_001142525.1
ESC_VA2375AA_AS		ESC_BA4947AA		GCA_001081425.1
ESC_VA3576AA_AS		ESC_LA1750AA		GCA_017263755.1
ESC_BA3253AA_AS		ESC_BA3170AA		GCA_015852075.1
ESC_VA5247AA_AS		ESC_AA9013AA		GCA_013536415.1
ESC_HA0575AA_AS		ESC_OA8650AA		GCA_015952725.1
ESC_CA0709AA_AS		ESC_QA1265AA		GCA_011479855.1
ESC_CA4451AA_AS		ESC_PA9842AA		GCA_013143125.1
ESC_BA4223AA_AS		ESC_DA4183AA		GCA_015666125.1
ESC_BA8030AA_AS		ESC_QA0487AA		GCA_008574465.1
ESC_CA1217AA_AS		ESC_IA1159AA		GCA_019258145.1
ESC_CA1100AA_AS		ESC_IA1161AA		GCA_007360235.1
ESC_CA1747AA_AS		ESC_KA1663AA		GCA_020921495.1
ESC_BA0062AA_AS		ESC_FA9934AA		GCA_006644825.1
ESC_BA1851AA_AS		ESC_AA9485AA		GCA_009434185.1
ESC_AA9844AA_AS		ESC_JA2947AA		GCA_013541335.1
ESC_CA4220AA_AS		ESC_KA0723AA		GCA_006490315.1
ESC_BA0558AA_AS		ESC_QA9430AA		GCA_006243665.1
ESC_FA6597AA_AS		ESC_GA8358AA		GCA_011171455.1
ESC_FA6596AA_AS		ESC_NA5464AA		GCA_009342075.1
ESC_FA6692AA_AS		ESC_XA8132AA		GCA_008091045.1
ESC_FA6698AA_AS		ESC_BA0469AA		GCA_007737865.1
ESC_FA9542AA_AS		ESC_FA1170AA		GCA_005966825.1
ESC_FA9588AA_AS		ESC_PA9222AA		GCA_005964185.1
ESC_GA4804AA_AS		ESC_PA9377AA		GCA_008676435.1
ESC_GA6604AA_AS		ESC_PA8516AA		GCA_008676015.1
ESC_GA8969AA_AS		ESC_IA9212AA		GCA_019004325.1
ESC_GA9589AA_AS		ESC_PA9571AA		GCA_015952385.1
ESC_HA0770AA_AS		ESC_XA5557AA		GCA_019188445.1
ESC_HA4736AA_AS		ESC_FA3243AA		GCA_016115785.1
ESC_HA4174AA_AS		ESC_AA8859AA		GCA_009534755.1
ESC_HA3635AA_AS		ESC_FA3339AA		GCA_020603175.1
ESC_HA2886AA_AS		ESC_BA0687AA		GCA_010464345.1
ESC_HA2806AA_AS		ESC_XA8513AA		GCA_013533595.1
ESC_HA2734AA_AS		ESC_BA4667AA		GCA_003590755.1
ESC_HA2546AA_AS		ESC_AA8232AA		GCA_008992255.1
ESC_HA2118AA_AS		ESC_FA2514AA		GCA_013504455.1
ESC_HA1781AA_AS		ESC_GA0143AA		GCA_007429185.1
ESC_HA1592AA_AS		ESC_BA2453AA		GCA_009560235.1
ESC_HA8464AA_AS		ESC_XA0115AA		GCA_011798005.1
ESC_HA8449AA_AS		ESC_BA0172AA		GCA_019257885.1
ESC_HA8444AA_AS		ESC_XA8405AA		GCA_008722555.1
ESC_IA0288AA_AS		ESC_MA5863AA		GCA_006941015.1
ESC_IA0335AA_AS		ESC_JA2592AA		GCA_009518195.1
ESC_IA3440AA_AS		ESC_BA2891AA		GCA_016451005.1
ESC_IA3437AA_AS		ESC_FA2509AA		GCA_014078405.1
ESC_IA3435AA_AS		ESC_BA3820AA		GCA_021102875.1
ESC_IA3340AA_AS		ESC_PA9292AA		GCA_011347785.1
ESC_IA3833AA_AS		ESC_AA9627AA		GCA_019727315.1
ESC_IA6397AA_AS		ESC_AA8839AA		GCA_005912845.1
ESC_IA9335AA_AS		ESC_FA1288AA		GCA_014912105.1
ESC_JA8919AA_AS		ESC_QA1394AA		GCA_017193735.1
ESC_UA6044AA_AS		ESC_SA6966AA		GCA_013497835.1
ESC_LA1027AA_AS		ESC_IA1160AA		GCA_009567785.1
ESC_LA1555AA_AS		ESC_FA7933AA		GCA_011462955.1
ESC_MA3794AA_AS		ESC_AA9312AA		GCA_006143395.1
ESC_MA4587AA_AS		ESC_PA8316AA		GCA_001481195.1
ESC_MA4513AA_AS		ESC_FA9834AA		GCA_005906865.1
ESC_NA2937AA_AS		ESC_BA4143AA		GCA_006407375.1
ESC_NA4618AA_AS		ESC_PA9112AA		GCA_011538875.1
ESC_UA5713AA_AS		ESC_BA6176AA		GCA_017266805.1
ESC_NA4530AA_AS		ESC_XA8021AA		GCA_005955285.1
ESC_OA0110AA_AS		ESC_PA9703AA		GCA_009562395.1
ESC_NA9429AA_AS		ESC_IA1156AA		GCA_011576205.1
ESC_OA0796AA_AS		ESC_GA7663AA		GCA_005829485.1
ESC_OA1933AA_AS		ESC_XA8103AA		GCA_009573345.1
ESC_OA5137AA_AS		ESC_PA7729AA		GCA_009586985.1
ESC_PA1701AA_AS		ESC_BA3638AA		GCA_015952425.1
ESC_PA1587AA_AS		ESC_PA7651AA		GCA_012106715.1
ESC_PA9489AA_AS		ESC_PA7412AA		GCA_007391765.1
ESC_PA8436AA_AS		ESC_FA3567AA		GCA_009468025.1
ESC_PA9468AA_AS		ESC_FA3313AA		GCA_020476065.1
ESC_PA9269AA_AS		ESC_EA5570AA		GCA_011619465.1
ESC_QA3851AA_AS		ESC_EA5100AA		GCA_007737775.1
ESC_QA5832AA_AS		ESC_OA9536AA		GCA_019259265.1
ESC_RA2938AA_AS		ESC_PA8531AA		GCA_011608445.1
ESC_RA3646AA_AS		ESC_XA8124AA		GCA_013536375.1
ESC_RA4271AA_AS		ESC_IA6910AA		GCA_009566655.1
ESC_RA7241AA_AS		ESC_XA0134AA		GCA_008674735.1
ESC_RA7251AA_AS		ESC_RA5009AA		GCA_008992885.1
ESC_UA6281AA_AS		ESC_BA2936AA		GCA_006322625.1
ESC_RA7463AA_AS		ESC_AA9449AA		GCA_011535485.1
ESC_RA9171AA_AS		ESC_BA2334AA		GCA_011133095.1
ESC_RA9453AA_AS		ESC_FA1216AA		GCA_007034125.1
ESC_RA9685AA_AS		ESC_JA2577AA		GCA_012000445.1
ESC_SA4005AA_AS		ESC_FA2039AA		GCA_015212325.1
ESC_SA7793AA_AS		ESC_JA0430AA		GCA_012412745.1
ESC_SA9040AA_AS		ESC_JA0699AA		GCA_005974445.1
ESC_TA0368AA_AS		ESC_QA7060AA		GCA_011739715.1
ESC_TA0931AA_AS		ESC_BA6277AA		GCA_013566655.1
ESC_TA1717AA_AS		ESC_PA8592AA		GCA_020494835.1
ESC_TA2179AA_AS		ESC_KA4454AA		GCA_020397745.1
ESC_TA2668AA_AS		ESC_QA1395AA		GCA_917147835.1
ESC_TA4201AA_AS		ESC_JA2983AA		GCA_005982205.1
ESC_TA7600AA_AS		ESC_FA1048AA		GCA_015928005.1
ESC_TA9292AA_AS		ESC_AB1739AA		GCA_015927825.1
ESC_UA1776AA_AS		ESC_FA3455AA		GCA_016025695.1
ESC_UA2464AA_AS		ESC_XA8532AA		GCA_020476595.1
ESC_UA2425AA_AS		ESC_QA1178AA		GCA_018072205.1
ESC_UA3555AA_AS		ESC_BA6261AA		GCA_009575865.1
ESC_UA6860AA_AS		ESC_AA9155AA		GCA_009138645.1
ESC_VA3234AA_AS		ESC_PA9108AA		GCA_015943985.1
ESC_VA5622AA_AS		ESC_JA6787AA		GCA_014890625.1
ESC_BA5163AA_AS		ESC_CA6410AA		GCA_010624245.1
ESC_CA5123AA_AS		ESC_CA6225AA		GCA_009635135.1
ESC_AA7970AA_AS		ESC_CA6552AA		GCA_007604475.1
ESC_CA1069AA_AS		ESC_CA6574AA		GCA_006649485.1
ESC_AA9677AA_AS		ESC_CA6358AA		GCA_006197405.1
ESC_AA9383AA_AS		ESC_FA9864AA		GCA_007399885.1
ESC_BA5825AA_AS		ESC_BA6387AA		GCA_016847285.1
ESC_FA7067AA_AS		ESC_CA6553AA		GCA_006594565.1
ESC_BA8318AA_AS		ESC_CA6346AA		GCA_021249225.1
ESC_CA5199AA_AS		ESC_CA6407AA		GCA_010928295.1
ESC_GA2952AA_AS		ESC_BA6362AA		GCA_018045605.1
ESC_GA5824AA_AS		ESC_CA6537AA		GCA_008026975.1
ESC_GA9662AA_AS		ESC_CA6306AA		GCA_016700705.1
ESC_HA6240AA_AS		ESC_CA6413AA		GCA_016023295.1
ESC_HA5724AA_AS		ESC_CA6369AA		GCA_008044695.1
ESC_HA5402AA_AS		ESC_CA6338AA		GCA_009066125.1
ESC_HA5387AA_AS		ESC_AA8145AA		GCA_008899335.1
ESC_HA5377AA_AS		ESC_CA6246AA		GCA_917184915.1
ESC_HA5281AA_AS		ESC_CA6266AA		GCA_011577045.1
ESC_HA5242AA_AS		ESC_BA6368AA		GCA_006992925.1
ESC_HA4976AA_AS		ESC_CA6569AA		GCA_011134775.1
ESC_HA4897AA_AS		ESC_CA6379AA		GCA_007320295.1
ESC_HA2485AA_AS		ESC_CA6204AA		GCA_019492505.1
ESC_HA2357AA_AS		ESC_CA6283AA		GCA_008105325.1
ESC_HA1688AA_AS		ESC_BA6286AA		GCA_009630555.1
ESC_HA3292AA_AS		ESC_CA6293AA		GCA_007245855.1
ESC_HA7399AA_AS		ESC_CA6411AA		GCA_008345065.1
ESC_IA8299AA_AS		ESC_CA6531AA		GCA_007080625.1
ESC_IA8267AA_AS		ESC_BA6330AA		GCA_009118845.1
ESC_JA4593AA_AS		ESC_CA6418AA		GCA_006501195.1
ESC_JA4525AA_AS		ESC_CA6506AA		GCA_013765725.1
ESC_JA4515AA_AS		ESC_CA6403AA		GCA_006837045.1
ESC_JA4423AA_AS		ESC_BA6377AA		GCA_011579945.1
ESC_JA4079AA_AS		ESC_CA6505AA		GCA_007360335.1
ESC_JA5102AA_AS		ESC_KA7180AA		GCA_006645905.1
ESC_JA7888AA_AS		ESC_BA6316AA		GCA_015847875.1
ESC_KA5621AA_AS		ESC_CA6389AA		GCA_007030725.1
ESC_JA7655AA_AS		ESC_CA6222AA		GCA_010382065.1
ESC_KA0426AA_AS		ESC_BA6374AA		GCA_917100185.1
ESC_LA1873AA_AS		ESC_BA6379AA		GCA_009631075.1
ESC_LA5246AA_AS		ESC_CA6344AA		GCA_016375195.1
ESC_LA5944AA_AS		ESC_CA6565AA		GCA_005920285.1
ESC_NA9073AA_AS		ESC_GA0128AA		GCA_007390065.1
ESC_NA9049AA_AS		ESC_CA6428AA		GCA_917104335.1
ESC_NA9495AA_AS		ESC_CA6468AA		GCA_011577785.1
ESC_OA4908AA_AS		ESC_CA6425AA		GCA_006003525.1
ESC_OA6284AA_AS		ESC_KA7179AA		GCA_017587015.1
ESC_OA6471AA_AS		ESC_CA6320AA		GCA_008587685.1
ESC_PA2215AA_AS		ESC_CA6419AA		GCA_006190245.1
ESC_PA2495AA_AS		ESC_CA6274AA		GCA_013528995.1
ESC_PA5545AA_AS		ESC_CA6423AA		GCA_006240415.1
ESC_PA5444AA_AS		ESC_CA6349AA		GCA_017255025.1
ESC_PA5415AA_AS		ESC_CA6400AA		GCA_006036425.1
ESC_PA5383AA_AS		ESC_CA6336AA		GCA_019203705.1
ESC_PA5209AA_AS		ESC_XA8649AA		GCA_010929255.1
ESC_PA5117AA_AS		ESC_CA6211AA		GCA_016384665.1
ESC_PA5078AA_AS		ESC_CA6258AA		GCA_004180395.1
ESC_PA5907AA_AS		ESC_CA6270AA		GCA_019133355.1
ESC_PA5825AA_AS		ESC_CA6302AA		GCA_013638955.1
ESC_QA2108AA_AS		ESC_CA6390AA		GCA_007011185.1
ESC_QA3310AA_AS		ESC_CA6404AA		GCA_917069805.1
ESC_QA3304AA_AS		ESC_CA6226AA		GCA_005934945.1
ESC_QA3235AA_AS		ESC_BA6375AA		GCA_917076675.1
ESC_QA3229AA_AS		ESC_CA6217AA		GCA_006913595.1
ESC_QA3742AA_AS		ESC_CA6315AA		GCA_006407875.1
ESC_QA5023AA_AS		ESC_CA6360AA		GCA_008636425.1
ESC_QA5008AA_AS		ESC_CA6359AA		GCA_009372885.1
ESC_QA4982AA_AS		ESC_CA6288AA		GCA_008095485.1
ESC_QA9939AA_AS		ESC_CA6394AA		GCA_017205115.1
ESC_RA3597AA_AS		ESC_CA6212AA		GCA_017909035.1
ESC_RA4113AA_AS		ESC_CA6397AA		GCA_010472105.1
ESC_RA4087AA_AS		ESC_BA6328AA		GCA_010645745.1
ESC_RA4839AA_AS		ESC_BA6381AA		GCA_008899465.1
ESC_RA5231AA_AS		ESC_CA6354AA		GCA_009163685.1
ESC_RA5224AA_AS		ESC_CA6247AA		GCA_018504445.1
ESC_RA7075AA_AS		ESC_CA6301AA		GCA_010182075.1
ESC_RA9872AA_AS		ESC_CA6345AA		GCA_016319405.1
ESC_SA0394AA_AS		ESC_CA6239AA		GCA_009051725.1
ESC_SA0801AA_AS		ESC_CA6398AA		GCA_014718015.1
ESC_SA0874AA_AS		ESC_CA6351AA		GCA_008614725.1
ESC_SA1068AA_AS		ESC_CA6550AA		GCA_016700775.1
ESC_SA2508AA_AS		ESC_CA6327AA		GCA_009060685.1
ESC_SA3300AA_AS		ESC_CA6238AA		GCA_016344465.1
ESC_SA3153AA_AS		ESC_CA6268AA		GCA_016333795.1
ESC_SA4345AA_AS		ESC_CA6341AA		GCA_008845035.1
ESC_SA5090AA_AS		ESC_CA6305AA		GCA_006685045.1
ESC_SA5304AA_AS		ESC_BA6324AA		GCA_015127655.1
ESC_SA5839AA_AS		ESC_FA9865AA		GCA_009053965.1
ESC_SA6165AA_AS		ESC_BA5531AA		GCA_013636955.1
ESC_SA6778AA_AS		ESC_CA6298AA		GCA_017485225.1
ESC_SA7505AA_AS		ESC_CA6324AA		GCA_016264465.1
ESC_SA7721AA_AS		ESC_BA6349AA		GCA_011767265.1
ESC_SA9390AA_AS		ESC_CA6560AA		GCA_016447375.1
ESC_SA9534AA_AS		ESC_CA6237AA		GCA_007162485.1
ESC_TA1640AA_AS		ESC_CA6219AA		GCA_007289945.1
ESC_TA4235AA_AS		ESC_CA6350AA		GCA_007083165.1
ESC_TA6889AA_AS		ESC_CA6575AA		GCA_016848805.1
ESC_TA6841AA_AS		ESC_CA6427AA		GCA_008556045.1
ESC_TA8084AA_AS		ESC_CA6290AA		GCA_017009755.1
ESC_TA9171AA_AS		ESC_BA6310AA		GCA_008978645.1
ESC_BA6197AA_AS		ESC_FA3282AA		GCA_006091135.1
ESC_BA9933AA_AS		ESC_QA0648AA		GCA_009431175.1
ESC_AA8023AA_AS		ESC_QA6624AA		GCA_006111215.1
ESC_BA8529AA_AS		ESC_PA9558AA		GCA_006041815.1
ESC_BA7222AA_AS		ESC_FA3398AA		GCA_005532795.1
ESC_BA9409AA_AS		ESC_FA0752AA		GCA_008540155.1
ESC_AA8817AA_AS		ESC_FA3599AA		GCA_006018555.1
ESC_AA8482AA_AS		ESC_IA2652AA		GCA_006307805.1
ESC_BA9900AA_AS		ESC_QA0216AA		GCA_006846005.1
ESC_EA4772AA_AS		ESC_GA0136AA		GCA_005435895.1
ESC_CA0150AA_AS		ESC_QA8908AA		GCA_007765815.1
ESC_BA4560AA_AS		ESC_QA6195AA		GCA_005605735.1
ESC_CA2349AA_AS		ESC_BA5560AA		GCA_006024355.1
ESC_BA7567AA_AS		ESC_OA8715AA		GCA_015034385.1
ESC_BA9643AA_AS		ESC_PA9179AA		GCA_007033205.1
ESC_BA1676AA_AS		ESC_FA3415AA		GCA_007853795.1
ESC_CA4550AA_AS		ESC_FA2511AA		GCA_006763665.1
ESC_CA6496AA_AS		ESC_EA5507AA		GCA_011534365.1
ESC_BA5081AA_AS		ESC_OA6276AA		GCA_005950405.1
ESC_BA5006AA_AS		ESC_PA9021AA		GCA_006178845.1
ESC_BA0711AA_AS		ESC_FA3536AA		GCA_019298235.1
ESC_BA1756AA_AS		ESC_FA3422AA		GCA_006881045.1
ESC_CA4289AA_AS		ESC_OA8596AA		GCA_007636715.1
ESC_CA2897AA_AS		ESC_FA3387AA		GCA_005985985.1
ESC_CA4911AA_AS		ESC_JA3048AA		GCA_018142375.1
ESC_CA6425AA_AS		ESC_IA2411AA		GCA_005981125.1
ESC_BA5266AA_AS		ESC_FA1877AA		GCA_023496585.1
ESC_CA5914AA_AS		ESC_KA4820AA		GCA_007690245.1
ESC_BA3272AA_AS		ESC_IA2437AA		GCA_006013185.1
ESC_FA4720AA_AS		ESC_BA5592AA		GCA_005955085.1
ESC_GA0053AA_AS		ESC_OA8638AA		GCA_008542535.1
ESC_GA0313AA_AS		ESC_BA5506AA		GCA_017321725.1
ESC_HA6330AA_AS		ESC_KA7173AA		GCA_002045745.1
ESC_HA6325AA_AS		ESC_OA9508AA		GCA_007814195.1
ESC_HA5125AA_AS		ESC_GA4107AA		GCA_018143195.1
ESC_HA3793AA_AS		ESC_QA1207AA		GCA_016128825.1
ESC_HA3731AA_AS		ESC_QA7698AA		GCA_009399385.1
ESC_HA3688AA_AS		ESC_FA3431AA		GCA_009346415.1
ESC_HA3389AA_AS		ESC_CA4959AA		GCA_006912955.1
ESC_HA3377AA_AS		ESC_FA9916AA		GCA_006301955.1
ESC_HA3345AA_AS		ESC_FA3591AA		GCA_009615615.1
ESC_HA3249AA_AS		ESC_FA3291AA		GCA_006396815.1
ESC_HA3209AA_AS		ESC_QA0453AA		GCA_004217725.1
ESC_HA1705AA_AS		ESC_GA4074AA		GCA_005950325.1
ESC_HA6006AA_AS		ESC_QA0814AA		GCA_018142595.1
ESC_HA6968AA_AS		ESC_IA2418AA		GCA_006284125.1
ESC_HA8071AA_AS		ESC_QA9232AA		GCA_002045495.1
ESC_HA8248AA_AS		ESC_QA0853AA		GCA_009343185.1
ESC_HA8543AA_AS		ESC_OA4331AA		GCA_008483025.1
ESC_HA9067AA_AS		ESC_PA5738AA		GCA_006883485.1
ESC_HA9319AA_AS		ESC_OA8587AA		GCA_009429215.1
ESC_IA2295AA_AS		ESC_OA3944AA		GCA_019595505.1
ESC_JA9281AA_AS		ESC_OA4088AA		GCA_009613475.1
ESC_KA6768AA_AS		ESC_FA3418AA		GCA_006416715.1
ESC_LA3029AA_AS		ESC_FA1214AA		GCA_008809215.1
ESC_LA2645AA_AS		ESC_FA3294AA		GCA_011396475.1
ESC_MA2774AA_AS		ESC_FA3385AA		GCA_018142675.2
ESC_LA5733AA_AS		ESC_PA5328AA		GCA_008413435.1
ESC_MA0250AA_AS		ESC_FA3350AA		GCA_022596775.1
ESC_MA9891AA_AS		ESC_LA1885AA		GCA_006006445.1
ESC_NA3003AA_AS		ESC_WA3612AA		GCA_006068995.1
ESC_NA2683AA_AS		ESC_EA5366AA		GCA_006169145.1
ESC_NA8149AA_AS		ESC_QA0008AA		GCA_009166265.1
ESC_NA7974AA_AS		ESC_FA3539AA		GCA_008006745.1
ESC_NA7884AA_AS		ESC_PA5295AA		GCA_001835095.1
ESC_NA8829AA_AS		ESC_PA5277AA		GCA_023689505.1
ESC_NA8798AA_AS		ESC_KA8043AA		GCA_006889165.1
ESC_PA9012AA_AS		ESC_IA2440AA		GCA_008093105.1
ESC_PA8849AA_AS		ESC_JA1773AA		GCA_009438915.1
ESC_PA8468AA_AS		ESC_PA5287AA		GCA_011599185.1
ESC_PA8466AA_AS		ESC_FA9928AA		GCA_006216505.1
ESC_QA8131AA_AS		ESC_TA2414AA		GCA_011703235.1
ESC_RA0687AA_AS		ESC_MA9782AA		GCA_006337795.1
ESC_RA3255AA_AS		ESC_FA2025AA		GCA_018316135.1
ESC_RA4721AA_AS		ESC_FA0909AA		GCA_014390185.1
ESC_RA6634AA_AS		ESC_PA5033AA		GCA_007764315.1
ESC_RA8137AA_AS		ESC_RA4257AA		GCA_002043685.1
ESC_SA9127AA_AS		ESC_FA3428AA		GCA_006412455.1
ESC_SA9984AA_AS		ESC_FA3548AA		GCA_009222405.1
ESC_UA6264AA_AS		ESC_WA3647AA		GCA_008492105.1
ESC_UA6349AA_AS		ESC_PA8743AA		GCA_008915965.1
ESC_TA1521AA_AS		ESC_FA3323AA		GCA_006879185.1
ESC_TA1730AA_AS		ESC_BA5489AA		GCA_015033885.1
ESC_TA2752AA_AS		ESC_EA5124AA		GCA_008519765.1
ESC_TA2749AA_AS		ESC_FA3491AA		GCA_014432705.1
ESC_TA2748AA_AS		ESC_FA3413AA		GCA_008938125.1
ESC_TA2508AA_AS		ESC_FA3518AA		GCA_006875985.1
ESC_TA2506AA_AS		ESC_GA0121AA		GCA_015282305.1
ESC_TA2504AA_AS		ESC_KA8216AA		GCA_011157835.1
ESC_TA2503AA_AS		ESC_FA3502AA		GCA_007199075.1
ESC_TA4575AA_AS		ESC_FA3401AA		GCA_011733495.1
ESC_TA7300AA_AS		ESC_FA3990AA		GCA_008044535.1
ESC_TA7272AA_AS		ESC_BA5492AA		GCA_008948885.1
ESC_TA7271AA_AS		ESC_WA3660AA		GCA_007713385.1
ESC_TA7234AA_AS		ESC_FA9835AA		GCA_006172345.1
ESC_TA9944AA_AS		ESC_FA3429AA		GCA_006245335.1
ESC_UA5338AA_AS		ESC_NA3204AA		GCA_005606535.2
ESC_UA5336AA_AS		ESC_BA5500AA		GCA_011456365.1
ESC_VA6217AA_AS		ESC_QA7058AA		GCA_011484035.1
ESC_VA6200AA_AS		ESC_BA5550AA		GCA_006849645.1
ESC_BA0229AA_AS		ESC_BA0364AA		GCA_017376835.1
ESC_CA5180AA_AS		ESC_PA7049AA		GCA_017366325.1
ESC_CA2895AA_AS		ESC_TA9787AA		GCA_000940935.2
ESC_CA5183AA_AS		ESC_HA7825AA		GCA_011145715.1
ESC_BA1361AA_AS		ESC_OA8832AA		GCA_006590725.1
ESC_BA6673AA_AS		ESC_GA7861AA		GCA_014322875.1
ESC_BA7592AA_AS		ESC_OA9420AA		GCA_006530795.1
ESC_AA8553AA_AS		ESC_ZA4119AA		GCA_003199025.1
ESC_CA2977AA_AS		ESC_AA9600AA		GCA_008674975.1
ESC_CA0928AA_AS		ESC_XA9738AA		GCA_006879165.1
ESC_FA5793AA_AS		ESC_UA1470AA		GCA_005681655.1
ESC_FA5945AA_AS		ESC_UA8400AA		GCA_011161695.1
ESC_FA7626AA_AS		ESC_PA8810AA		GCA_014447755.1
ESC_FA8163AA_AS		ESC_QA0951AA		GCA_006150165.1
ESC_FA8261AA_AS		ESC_GA3356AA		GCA_007853595.1
ESC_GA0163AA_AS		ESC_BA4876AA		GCA_010707635.1
ESC_GA1659AA_AS		ESC_AA9923AA		GCA_005973745.1
ESC_GA1668AA_AS		ESC_FA2516AA		GCA_007659085.1
ESC_GA1833AA_AS		ESC_IA9796AA		GCA_014045205.1
ESC_GA3592AA_AS		ESC_PA9686AA		GCA_007103845.1
ESC_GA3584AA_AS		ESC_GA6016AA		GCA_008521055.1
ESC_GA7082AA_AS		ESC_PA8173AA		GCA_006249015.1
ESC_GA5855AA_AS		ESC_MA1557AA		GCA_009468285.1
ESC_GA5521AA_AS		ESC_JA1947AA		GCA_009545475.1
ESC_GA6800AA_AS		ESC_FA9795AA		GCA_007814175.1
ESC_HA0751AA_AS		ESC_KA9703AA		GCA_005991305.1
ESC_HA0797AA_AS		ESC_DA1548AA		GCA_019874145.1
ESC_HA7281AA_AS		ESC_ZA6993AA		GCA_008674575.1
ESC_HA1122AA_AS		ESC_QA0339AA		GCA_005953065.1
ESC_HA1104AA_AS		ESC_IA9331AA		GCA_015587025.1
ESC_HA6544AA_AS		ESC_JA4288AA		GCA_008511295.1
ESC_HA3936AA_AS		ESC_OA9335AA		GCA_005859185.1
ESC_HA3932AA_AS		ESC_UA8412AA		GCA_011456435.1
ESC_HA5963AA_AS		ESC_QA0221AA		GCA_015003855.1
ESC_HA7840AA_AS		ESC_QA1159AA		GCA_007347115.1
ESC_HA8929AA_AS		ESC_UA8382AA		GCA_009316055.1
ESC_HA9161AA_AS		ESC_GA6877AA		GCA_017334785.1
ESC_IA0414AA_AS		ESC_DA4135AA		GCA_011786685.1
ESC_IA0641AA_AS		ESC_QA8527AA		GCA_017376915.1
ESC_IA1175AA_AS		ESC_OA3559AA		GCA_007080265.1
ESC_IA1895AA_AS		ESC_XA7784AA		GCA_011152675.1
ESC_IA7910AA_AS		ESC_QA0255AA		GCA_014322965.1
ESC_IA7909AA_AS		ESC_VA0314AA		GCA_017373075.1
ESC_KA0389AA_AS		ESC_XA1678AA		GCA_006155095.1
ESC_KA9699AA_AS		ESC_OA9249AA		GCA_017284685.1
ESC_LA3171AA_AS		ESC_YA5513AA		GCA_006275775.1
ESC_LA5667AA_AS		ESC_KA3373AA		GCA_005615755.1
ESC_LA5642AA_AS		ESC_AA8421AA		GCA_015029655.1
ESC_LA6562AA_AS		ESC_KA4455AA		GCA_007089565.1
ESC_MA2294AA_AS		ESC_BA0191AA		GCA_017366905.1
ESC_MA3337AA_AS		ESC_VA9263AA		GCA_008700745.1
ESC_MA3446AA_AS		ESC_PA5317AA		GCA_006153905.1
ESC_NA0092AA_AS		ESC_EA0589AA		GCA_008652295.1
ESC_NA2628AA_AS		ESC_UA4356AA		GCA_017366745.1
ESC_NA2626AA_AS		ESC_IA7537AA		GCA_008403905.1
ESC_NA9077AA_AS		ESC_BA0033AA		GCA_007725465.1
ESC_NA9050AA_AS		ESC_FA8145AA		GCA_011786985.1
ESC_OA0564AA_AS		ESC_OA9294AA		GCA_017369235.1
ESC_OA1634AA_AS		ESC_KA1499AA		GCA_005954225.1
ESC_OA1485AA_AS		ESC_PA6956AA		GCA_016533205.1
ESC_OA6506AA_AS		ESC_AA7915AA		GCA_006262635.1
ESC_OA7511AA_AS		ESC_IA8833AA		GCA_003198255.1
ESC_OA7475AA_AS		ESC_YA3310AA		GCA_007040385.1
ESC_OA7474AA_AS		ESC_JA1231AA		GCA_017320685.1
ESC_OA9350AA_AS		ESC_JA3618AA		GCA_008025655.1
ESC_PA1027AA_AS		ESC_JA0164AA		GCA_006299975.1
ESC_PA1159AA_AS		ESC_NA2918AA		GCA_014815745.1
ESC_PA1338AA_AS		ESC_GA1835AA		GCA_011468415.1
ESC_PA1798AA_AS		ESC_UA8307AA		GCA_009209565.1
ESC_PA1511AA_AS		ESC_JA1424AA		GCA_003197935.1
ESC_PA2409AA_AS		ESC_GA1799AA		GCA_007358055.1
ESC_PA2393AA_AS		ESC_HA7461AA		GCA_009475145.1
ESC_PA3749AA_AS		ESC_DA1706AA		GCA_005952585.1
ESC_PA5789AA_AS		ESC_GA1843AA		GCA_004118705.1
ESC_PA9201AA_AS		ESC_DA0453AA		GCA_008354745.1
ESC_PA9186AA_AS		ESC_BA3049AA		GCA_017366825.1
ESC_PA9375AA_AS		ESC_JA0986AA		GCA_009256305.1
ESC_PA9671AA_AS		ESC_UA8375AA		GCA_017364985.1
ESC_QA0013AA_AS		ESC_WA3613AA		GCA_006049095.1
ESC_QA2939AA_AS		ESC_BA4694AA		GCA_008992555.1
ESC_QA6142AA_AS		ESC_CA6817AA		GCA_015096995.1
ESC_RA1673AA_AS		ESC_JA4490AA		GCA_006172105.1
ESC_RA1840AA_AS		ESC_CA7989AA		GCA_006886585.1
ESC_RA4667AA_AS		ESC_KA7917AA		GCA_006696505.1
ESC_RA8278AA_AS		ESC_JA3385AA		GCA_006717545.1
ESC_RA8741AA_AS		ESC_AA9513AA		GCA_006050495.1
ESC_RA8704AA_AS		ESC_JA0117AA		GCA_009241205.1
ESC_RA8893AA_AS		ESC_BA1466AA		GCA_008606925.2
ESC_RA9059AA_AS		ESC_MA5279AA		GCA_006953845.1
ESC_RA9597AA_AS		ESC_LA1468AA		GCA_017321265.1
ESC_SA0026AA_AS		ESC_QA0066AA		GCA_008065575.1
ESC_SA0214AA_AS		ESC_WA3117AA		GCA_004262505.1
ESC_SA0428AA_AS		ESC_XA7358AA		GCA_017364965.1
ESC_SA0920AA_AS		ESC_JA6322AA		GCA_006571725.1
ESC_SA1610AA_AS		ESC_YA0161AA		GCA_006570545.1
ESC_SA3121AA_AS		ESC_PA9251AA		GCA_007048065.1
ESC_SA6410AA_AS		ESC_NA3434AA		GCA_003197975.1
ESC_SA7795AA_AS		ESC_QA0757AA		GCA_006110915.1
ESC_UA3480AA_AS		ESC_XA7723AA		GCA_007257915.1
ESC_VA2124AA_AS		ESC_PA8976AA		GCA_010174795.1
ESC_BA6480AA_AS		ESC_JA2734AA		GCA_010974035.1
ESC_CA0837AA_AS		ESC_GA0163AA		GCA_020613975.1
ESC_AA9440AA_AS		ESC_OA8651AA		GCA_006841025.1
ESC_BA7721AA_AS		ESC_BA5964AA		GCA_023496945.1
ESC_BA4693AA_AS		ESC_BA5328AA		GCA_010666365.1
ESC_BA3277AA_AS		ESC_MA9065AA		GCA_014758515.1
ESC_BA4241AA_AS		ESC_LA1478AA		GCA_006940315.1
ESC_FA5497AA_AS		ESC_YA8648AA		GCA_006574605.1
ESC_FA5852AA_AS		ESC_BA5647AA		GCA_005711415.1
ESC_FA5859AA_AS		ESC_FA3978AA		GCA_006068155.1
ESC_FA5867AA_AS		ESC_FA2032AA		GCA_007852855.1
ESC_FA5890AA_AS		ESC_OA8642AA		GCA_007042185.1
ESC_FA5910AA_AS		ESC_ZA0970AA		GCA_007562385.1
ESC_FA5950AA_AS		ESC_NA3604AA		GCA_007625755.1
ESC_FA7692AA_AS		ESC_RA3555AA		GCA_010607385.1
ESC_FA8164AA_AS		ESC_BA1958AA		GCA_006924295.1
ESC_GA0343AA_AS		ESC_GA6015AA		GCA_005638895.1
ESC_GA1478AA_AS		ESC_BA2354AA		GCA_006657705.1
ESC_GA3506AA_AS		ESC_BA4313AA		GCA_019273855.1
ESC_GA3662AA_AS		ESC_EA5131AA		GCA_006963405.1
ESC_GA3778AA_AS		ESC_BA4310AA		GCA_006791945.1
ESC_GA5367AA_AS		ESC_FA3233AA		GCA_006596425.1
ESC_UA5484AA_AS		ESC_VA9590AA		GCA_007728385.1
ESC_GA5709AA_AS		ESC_QA6496AA		GCA_004219745.1
ESC_GA6784AA_AS		ESC_GA7619AA		GCA_007540775.1
ESC_HA0180AA_AS		ESC_QA6440AA		GCA_006126375.1
ESC_HA0749AA_AS		ESC_QA8239AA		GCA_008601285.1
ESC_HA6307AA_AS		ESC_BA5318AA		GCA_004181585.1
ESC_IA0389AA_AS		ESC_BA5322AA		GCA_007853375.1
ESC_IA0657AA_AS		ESC_BA5403AA		GCA_016619465.1
ESC_IA1249AA_AS		ESC_EA5358AA		GCA_006106715.1
ESC_IA1911AA_AS		ESC_BA5300AA		GCA_006703525.1
ESC_IA3092AA_AS		ESC_QA6481AA		GCA_006317705.1
ESC_IA7682AA_AS		ESC_NA3486AA		GCA_006241495.1
ESC_JA7707AA_AS		ESC_BA1957AA		GCA_006090515.1
ESC_KA2424AA_AS		ESC_VA9576AA		GCA_010505535.1
ESC_KA2414AA_AS		ESC_KA7171AA		GCA_010704265.1
ESC_KA2456AA_AS		ESC_OA8681AA		GCA_010510515.1
ESC_LA1618AA_AS		ESC_PA8729AA		GCA_006276905.1
ESC_LA1883AA_AS		ESC_PA9094AA		GCA_023498605.1
ESC_LA3156AA_AS		ESC_EA5163AA		GCA_016847065.1
ESC_LA5265AA_AS		ESC_GA0725AA		GCA_007057235.1
ESC_LA5657AA_AS		ESC_GA0150AA		GCA_007744575.1
ESC_LA5741AA_AS		ESC_KA2866AA		GCA_005408145.1
ESC_LA5870AA_AS		ESC_QA6605AA		GCA_014515115.1
ESC_LA6603AA_AS		ESC_GA4104AA		GCA_010895215.1
ESC_NA2633AA_AS		ESC_UA8713AA		GCA_006036075.1
ESC_NA8694AA_AS		ESC_NA9230AA		GCA_011401555.1
ESC_NA8680AA_AS		ESC_BA1988AA		GCA_018191335.2
ESC_OA1626AA_AS		ESC_IA1154AA		GCA_008484955.1
ESC_OA1732AA_AS		ESC_BA5888AA		GCA_010125025.1
ESC_OA4779AA_AS		ESC_ZA0889AA		GCA_006281055.1
ESC_OA7453AA_AS		ESC_FA9528AA		GCA_010674385.1
ESC_PA0480AA_AS		ESC_OA8607AA		GCA_023496065.1
ESC_PA1150AA_AS		ESC_FA1997AA		GCA_006969865.1
ESC_PA1275AA_AS		ESC_BA1992AA		GCA_003892695.1
ESC_PA1815AA_AS		ESC_AA8149AA		GCA_017925955.1
ESC_PA1964AA_AS		ESC_IA9844AA		GCA_006510505.1
ESC_PA1934AA_AS		ESC_FA3297AA		GCA_006065355.1
ESC_PA2192AA_AS		ESC_FA1161AA		GCA_022120625.1
ESC_PA2224AA_AS		ESC_BA5706AA		GCA_006637705.1
ESC_PA3762AA_AS		ESC_JA1229AA		GCA_010687105.1
ESC_PA5828AA_AS		ESC_PA8537AA		GCA_007853355.1
ESC_PA5797AA_AS		ESC_KA2594AA		GCA_008484465.1
ESC_PA7793AA_AS		ESC_OA8604AA		GCA_007088225.1
ESC_PA7751AA_AS		ESC_KA0144AA		GCA_007099185.1
ESC_UA6563AA_AS		ESC_BA5948AA		GCA_007099985.1
ESC_PA9187AA_AS		ESC_EA5149AA		GCA_006260835.1
ESC_PA9674AA_AS		ESC_LA1419AA		GCA_006201605.1
ESC_QA0070AA_AS		ESC_IA9799AA		GCA_006310085.1
ESC_QA3498AA_AS		ESC_WA3651AA		GCA_020613415.1
ESC_QA3391AA_AS		ESC_WA3657AA		GCA_020136955.1
ESC_QA4969AA_AS		ESC_TA8646AA		GCA_006280425.1
ESC_RA2971AA_AS		ESC_XA0117AA		GCA_006852545.1
ESC_RA3218AA_AS		ESC_EA5121AA		GCA_007027865.1
ESC_RA3715AA_AS		ESC_BA5320AA		GCA_006290995.1
ESC_UA6611AA_AS		ESC_PA9177AA		GCA_006321465.1
ESC_RA6484AA_AS		ESC_OA8698AA		GCA_006141495.1
ESC_RA6737AA_AS		ESC_BA2470AA		GCA_005824285.1
ESC_RA8103AA_AS		ESC_FA0903AA		GCA_007631435.1
ESC_RA9357AA_AS		ESC_KA8583AA		GCA_006772025.1
ESC_RA9344AA_AS		ESC_BA5324AA		GCA_007060285.1
ESC_RA9629AA_AS		ESC_BA5292AA		GCA_014761305.1
ESC_RA9628AA_AS		ESC_PA9079AA		GCA_005751635.1
ESC_SA0435AA_AS		ESC_BA5253AA		GCA_006064975.1
ESC_SA0946AA_AS		ESC_FA1804AA		GCA_007145765.1
ESC_SA1394AA_AS		ESC_BA5899AA		GCA_010637345.1
ESC_SA1930AA_AS		ESC_QA5792AA		GCA_014761345.1
ESC_SA3125AA_AS		ESC_BA5976AA		GCA_007174815.1
ESC_SA3515AA_AS		ESC_AA8134AA		GCA_011107315.1
ESC_SA4181AA_AS		ESC_OA6287AA		GCA_009578205.1
ESC_SA4929AA_AS		ESC_QA0212AA		GCA_011349025.1
ESC_SA5846AA_AS		ESC_DA0765AA		GCA_008440785.1
ESC_SA6325AA_AS		ESC_BA5700AA		GCA_014756205.1
ESC_SA7193AA_AS		ESC_QA7041AA		GCA_007103605.1
ESC_SA7381AA_AS		ESC_JA3388AA		GCA_023493445.1
ESC_SA9224AA_AS		ESC_QA0977AA		GCA_010554665.1
ESC_SA9584AA_AS		ESC_OA5774AA		GCA_006533775.1
ESC_TA0141AA_AS		ESC_IA0958AA		GCA_007021625.1
ESC_TA0140AA_AS		ESC_FA3494AA		GCA_009577065.1
ESC_BA6356AA_AS		ESC_VA5341AA		GCA_011003655.1
ESC_CA2201AA_AS		ESC_PA9040AA		GCA_016996035.1
ESC_EA6206AA_AS		ESC_XA1895AA		GCA_007908745.1
ESC_CA0682AA_AS		ESC_SA3114AA		GCA_011297255.1
ESC_BA5679AA_AS		ESC_BA2291AA		GCA_010434295.1
ESC_CA3600AA_AS		ESC_XA7868AA		GCA_007780745.1
ESC_CA3212AA_AS		ESC_TA9793AA		GCA_009169105.1
ESC_BA9335AA_AS		ESC_ZA5933AA		GCA_009545455.1
ESC_BA4857AA_AS		ESC_XA4148AA		GCA_023234745.1
ESC_BA0763AA_AS		ESC_PA7839AA		GCA_007503785.1
ESC_FA5709AA_AS		ESC_JA1402AA		GCA_023233045.1
ESC_FA5822AA_AS		ESC_TA4792AA		GCA_017495865.1
ESC_FA4674AA_AS		ESC_JA2700AA		GCA_012969285.1
ESC_FA4693AA_AS		ESC_RA3553AA		GCA_011411575.1
ESC_FA7705AA_AS		ESC_ZA1342AA		GCA_007649955.1
ESC_FA7738AA_AS		ESC_LA9264AA		GCA_007778245.1
ESC_FA8248AA_AS		ESC_DA0119AA		GCA_007581905.1
ESC_GA0201AA_AS		ESC_OA9037AA		GCA_007498285.1
ESC_GA0497AA_AS		ESC_XA8007AA		GCA_007778045.1
ESC_GA3786AA_AS		ESC_NA7580AA		GCA_023235005.1
ESC_GA3895AA_AS		ESC_PA7440AA		GCA_006488725.1
ESC_GA7078AA_AS		ESC_UA6503AA		GCA_014724735.1
ESC_GA6843AA_AS		ESC_NA5809AA		GCA_007590485.1
ESC_GA9429AA_AS		ESC_PA7531AA		GCA_017499215.1
ESC_HA6168AA_AS		ESC_UA2991AA		GCA_023232285.1
ESC_HA6385AA_AS		ESC_PA6058AA		GCA_009163665.1
ESC_HA9491AA_AS		ESC_PA7451AA		GCA_010547545.1
ESC_IA1185AA_AS		ESC_JA1822AA		GCA_011350665.1
ESC_IA1704AA_AS		ESC_PA7544AA		GCA_010736735.1
ESC_IA1860AA_AS		ESC_FA4933AA		GCA_019501045.1
ESC_IA2190AA_AS		ESC_NA3880AA		GCA_015850595.1
ESC_IA7723AA_AS		ESC_FA2575AA		GCA_010619145.1
ESC_JA4129AA_AS		ESC_FA2059AA		GCA_023236265.1
ESC_JA9773AA_AS		ESC_ZA4138AA		GCA_017611405.1
ESC_KA5967AA_AS		ESC_UA4930AA		GCA_023234145.1
ESC_KA6018AA_AS		ESC_PA8362AA		GCA_010380905.1
ESC_KA9291AA_AS		ESC_AA7988AA		GCA_010727065.1
ESC_KA9645AA_AS		ESC_PA9046AA		GCA_010666705.1
ESC_KA9737AA_AS		ESC_UA8576AA		GCA_007907325.1
ESC_KA9732AA_AS		ESC_ZA7112AA		GCA_010576125.1
ESC_LA1901AA_AS		ESC_PA9164AA		GCA_003915015.1
ESC_LA3164AA_AS		ESC_PA9892AA		GCA_007502125.1
ESC_LA4415AA_AS		ESC_XA4946AA		GCA_011748485.1
ESC_LA4819AA_AS		ESC_OA8878AA		GCA_011107835.1
ESC_LA5737AA_AS		ESC_DA0676AA		GCA_009127405.1
ESC_MA3114AA_AS		ESC_DA1621AA		GCA_003907025.1
ESC_MA7600AA_AS		ESC_YA0870AA		GCA_010467265.1
ESC_NA0093AA_AS		ESC_XA7959AA		GCA_007773645.1
ESC_MA9864AA_AS		ESC_LA1855AA		GCA_010433915.1
ESC_NA8434AA_AS		ESC_XA2332AA		GCA_023233145.1
ESC_NA8999AA_AS		ESC_EA1470AA		GCA_023233505.1
ESC_NA9125AA_AS		ESC_BA4960AA		GCA_017371015.1
ESC_NA9195AA_AS		ESC_VA9491AA		GCA_023233425.1
ESC_OA1624AA_AS		ESC_BA0734AA		GCA_010751895.1
ESC_OA1483AA_AS		ESC_WA3064AA		GCA_008545595.1
ESC_OA1921AA_AS		ESC_KA3487AA		GCA_007789475.1
ESC_OA6440AA_AS		ESC_VA8060AA		GCA_023234925.1
ESC_OA7479AA_AS		ESC_NA3455AA		GCA_010914335.1
ESC_PA1034AA_AS		ESC_BA3710AA		GCA_011298235.1
ESC_PA1822AA_AS		ESC_PA7535AA		GCA_011351005.1
ESC_PA1502AA_AS		ESC_EA1162AA		GCA_014723635.1
ESC_PA5890AA_AS		ESC_MA1367AA		GCA_005919365.1
ESC_QA4036AA_AS		ESC_PA8492AA		GCA_010564765.1
ESC_QA4976AA_AS		ESC_PA7688AA		GCA_023233285.1
ESC_QA9557AA_AS		ESC_VA2932AA		GCA_007579165.1
ESC_QA8607AA_AS		ESC_EA1472AA		GCA_010641645.1
ESC_QA9480AA_AS		ESC_PA8966AA		GCA_017499785.1
ESC_QA8530AA_AS		ESC_TA9789AA		GCA_017495785.1
ESC_QA7046AA_AS		ESC_XA8540AA		GCA_010589565.1
ESC_QA8524AA_AS		ESC_SA2854AA		GCA_023232985.1
ESC_QA9000AA_AS		ESC_DA0637AA		GCA_011422105.1
ESC_QA8515AA_AS		ESC_RA1096AA		GCA_007650155.1
ESC_QA8998AA_AS		ESC_XA5073AA		GCA_006306285.1
ESC_QA6998AA_AS		ESC_AA9553AA		GCA_004186095.1
ESC_QA9624AA_AS		ESC_JA0136AA		GCA_010650145.1
ESC_RA0727AA_AS		ESC_PA7852AA		GCA_010547985.1
ESC_RA1642AA_AS		ESC_FA1059AA		GCA_019466865.1
ESC_RA3481AA_AS		ESC_BA0668AA		GCA_011259565.1
ESC_RA4420AA_AS		ESC_FA1824AA		GCA_011124025.1
ESC_RA4681AA_AS		ESC_OA9222AA		GCA_010439515.1
ESC_RA4675AA_AS		ESC_BA4964AA		GCA_017136935.1
ESC_SA0912AA_AS		ESC_DA4202AA		GCA_009137385.1
ESC_SA2505AA_AS		ESC_QA1433AA		GCA_007498735.1
ESC_SA3138AA_AS		ESC_NA3396AA		GCA_007642035.1
ESC_SA3371AA_AS		ESC_AA8280AA		GCA_007778825.1
ESC_SA3644AA_AS		ESC_PA7422AA		GCA_007770725.1
ESC_SA3910AA_AS		ESC_AA8025AA		GCA_002386165.1
ESC_SA3874AA_AS		ESC_JA1411AA		GCA_007578505.1
ESC_SA4169AA_AS		ESC_UA8484AA		GCA_016846925.1
ESC_SA5852AA_AS		ESC_VA5340AA		GCA_011686855.1
ESC_SA6195AA_AS		ESC_BA5079AA		GCA_007490525.1
ESC_SA7231AA_AS		ESC_XA5683AA		GCA_012863695.1
ESC_SA7383AA_AS		ESC_YA0157AA		GCA_010552905.1
ESC_SA7379AA_AS		ESC_FA9925AA		GCA_011438535.1
ESC_SA7725AA_AS		ESC_AA9463AA		GCA_011258495.1
ESC_TA0185AA_AS		ESC_VA9496AA		GCA_011297285.1
ESC_TA8163AA_AS		ESC_RA6898AA		GCA_007908625.1
ESC_UA2814AA_AS		ESC_ZA5949AA		GCA_007768365.1
ESC_VA2095AA_AS		ESC_BA0747AA		GCA_011357225.1
ESC_VA2102AA_AS		ESC_PA9499AA		GCA_011242135.1
ESC_CA2206AA_AS		ESC_DA4180AA		GCA_010714135.1
ESC_AA9370AA_AS		ESC_OA8962AA		GCA_016451925.1
ESC_CA0488AA_AS		ESC_JA6198AA		GCA_009997765.1
ESC_CA0541AA_AS		ESC_LA9543AA		GCA_008376125.1
ESC_AA8079AA_AS		ESC_BA5336AA		GCA_010827805.1
ESC_BA7935AA_AS		ESC_BA2880AA		GCA_017126875.1
ESC_BA5328AA_AS		ESC_JA6299AA		GCA_016449405.1
ESC_CA3181AA_AS		ESC_KA9056AA		GCA_007021585.1
ESC_BA4340AA_AS		ESC_FA3561AA		GCA_008860845.1
ESC_CA1022AA_AS		ESC_XA8066AA		GCA_016580005.1
ESC_CA4771AA_AS		ESC_AA8014AA		GCA_010970655.1
ESC_FA8290AA_AS		ESC_BA5354AA		GCA_007236375.1
ESC_FA8312AA_AS		ESC_BA5352AA		GCA_013736425.1
ESC_FA8322AA_AS		ESC_QA1351AA		GCA_007628655.1
ESC_FA8329AA_AS		ESC_BA5366AA		GCA_010972095.1
ESC_GA4736AA_AS		ESC_BA1277AA		GCA_008714275.1
ESC_GA8645AA_AS		ESC_BA1027AA		GCA_023384895.1
ESC_GA8635AA_AS		ESC_XA8570AA		GCA_006668365.1
ESC_GA8633AA_AS		ESC_BA2188AA		GCA_016448805.1
ESC_GA8629AA_AS		ESC_BA2877AA		GCA_016448765.1
ESC_GA8625AA_AS		ESC_KA7260AA		GCA_008712775.1
ESC_GA8618AA_AS		ESC_GA8407AA		GCA_007862785.1
ESC_GA8902AA_AS		ESC_OA8616AA		GCA_007514085.1
ESC_GA9720AA_AS		ESC_IA9488AA		GCA_005655905.1
ESC_HA7232AA_AS		ESC_PA8946AA		GCA_007728585.1
ESC_HA6589AA_AS		ESC_LA1954AA		GCA_015154735.1
ESC_HA5050AA_AS		ESC_AA7985AA		GCA_018867845.1
ESC_HA4157AA_AS		ESC_BA5374AA		GCA_006400575.1
ESC_HA1921AA_AS		ESC_DA0428AA		GCA_002046535.1
ESC_HA6953AA_AS		ESC_BA5376AA		GCA_007103305.1
ESC_HA8643AA_AS		ESC_BA1421AA		GCA_008371975.1
ESC_HA8462AA_AS		ESC_PA8636AA		GCA_014907085.1
ESC_HA9046AA_AS		ESC_JA3585AA		GCA_014682645.1
ESC_HA9044AA_AS		ESC_BA1403AA		GCA_020738005.1
ESC_IA2259AA_AS		ESC_JA0245AA		GCA_015154675.1
ESC_IA2229AA_AS		ESC_OA9268AA		GCA_018229425.1
ESC_JA0816AA_AS		ESC_QA0104AA		GCA_021746765.1
ESC_JA0079AA_AS		ESC_KA5165AA		GCA_013646735.1
ESC_IA9322AA_AS		ESC_JA2236AA		GCA_016579645.1
ESC_IA9321AA_AS		ESC_KA5159AA		GCA_018040725.1
ESC_IA8907AA_AS		ESC_BA1935AA		GCA_014908425.1
ESC_JA5473AA_AS		ESC_BA4075AA		GCA_023543755.1
ESC_JA7696AA_AS		ESC_AA7994AA		GCA_007458735.1
ESC_KA4480AA_AS		ESC_BA5348AA		GCA_017141305.1
ESC_LA4837AA_AS		ESC_BA1429AA		GCA_016448585.1
ESC_MA0251AA_AS		ESC_BA5372AA		GCA_005933115.1
ESC_MA2360AA_AS		ESC_BA3693AA		GCA_014572355.1
ESC_MA2352AA_AS		ESC_OA5826AA		GCA_014907225.1
ESC_MA4095AA_AS		ESC_GA8244AA		GCA_014906265.1
ESC_MA3916AA_AS		ESC_VA9398AA		GCA_015445345.1
ESC_MA3630AA_AS		ESC_BA6060AA		GCA_006141925.1
ESC_MA8266AA_AS		ESC_BA0458AA		GCA_014907285.1
ESC_MA8215AA_AS		ESC_GA0103AA		GCA_005737115.1
ESC_MA8884AA_AS		ESC_BA2906AA		GCA_023497105.1
ESC_MA9923AA_AS		ESC_VA3150AA		GCA_014907145.1
ESC_NA3056AA_AS		ESC_PA8745AA		GCA_011384105.1
ESC_NA8093AA_AS		ESC_BA0459AA		GCA_017977025.1
ESC_OA1268AA_AS		ESC_GA8242AA		GCA_014566995.1
ESC_PA1646AA_AS		ESC_JA6188AA		GCA_002045465.1
ESC_QA3831AA_AS		ESC_BA5378AA		GCA_015298705.1
ESC_QA3788AA_AS		ESC_KA8585AA		GCA_014907305.1
ESC_QA3776AA_AS		ESC_KA1527AA		GCA_010532495.1
ESC_QA3770AA_AS		ESC_VA9622AA		GCA_007703345.1
ESC_RA2527AA_AS		ESC_BA0452AA		GCA_004225125.1
ESC_RA3115AA_AS		ESC_GA8405AA		GCA_014908205.1
ESC_RA6944AA_AS		ESC_NA3198AA		GCA_016449205.1
ESC_RA7597AA_AS		ESC_PA7549AA		GCA_008371255.1
ESC_RA7598AA_AS		ESC_BA6058AA		GCA_014044195.1
ESC_RA7663AA_AS		ESC_BA5368AA		GCA_022490495.1
ESC_RA7673AA_AS		ESC_BA5340AA		GCA_015155375.1
ESC_RA7674AA_AS		ESC_BA5358AA		GCA_014907945.1
ESC_RA7676AA_AS		ESC_LA1822AA		GCA_005986285.1
ESC_RA7198AA_AS		ESC_BA5726AA		GCA_007079485.1
ESC_RA7451AA_AS		ESC_GA8404AA		GCA_014908285.1
ESC_RA9400AA_AS		ESC_VA9531AA		GCA_011430095.1
ESC_RA9399AA_AS		ESC_BA2152AA		GCA_017126455.1
ESC_RA9292AA_AS		ESC_BA5360AA		GCA_002046115.1
ESC_RA9725AA_AS		ESC_GA8406AA		GCA_024064035.1
ESC_SA1852AA_AS		ESC_PA9036AA		GCA_007839275.1
ESC_SA2292AA_AS		ESC_JA1958AA		GCA_011396155.2
ESC_SA2919AA_AS		ESC_PA9504AA		GCA_018042255.1
ESC_SA2751AA_AS		ESC_JA2742AA		GCA_007084405.1
ESC_SA8575AA_AS		ESC_BA2259AA		GCA_006141285.1
ESC_UA6200AA_AS		ESC_JA0951AA		GCA_008715955.1
ESC_TA0210AA_AS		ESC_BA6045AA		GCA_023838055.1
ESC_TA6915AA_AS		ESC_BA6062AA		GCA_017832795.1
ESC_TA8381AA_AS		ESC_XA8147AA		GCA_002047955.1
ESC_UA0548AA_AS		ESC_JA0481AA		GCA_016579945.1
ESC_UA2138AA_AS		ESC_AA9461AA		GCA_016451965.1
ESC_UA1785AA_AS		ESC_BA5356AA		GCA_006559185.1
ESC_UA1778AA_AS		ESC_PA7887AA		GCA_006820165.1
ESC_UA1749AA_AS		ESC_BA3763AA		GCA_015155395.1
ESC_UA1743AA_AS		ESC_BA5350AA		GCA_016449625.1
ESC_UA1699AA_AS		ESC_AA7990AA		GCA_006915895.1
ESC_UA1645AA_AS		ESC_OA3934AA		GCA_008372715.1
ESC_UA1475AA_AS		ESC_XA8063AA		GCA_021747465.1
ESC_UA2478AA_AS		ESC_OA8812AA		GCA_005674715.1
ESC_UA2424AA_AS		ESC_XA7915AA		GCA_023726205.1
ESC_VA5662AA_AS		ESC_TA4686AA		GCA_006132255.1
ESC_VA5661AA_AS		ESC_KA7203AA		GCA_005511275.1
ESC_CA0184AA_AS		ESC_BA0152AA		GCA_007108285.1
ESC_CA3706AA_AS		ESC_OA8629AA		GCA_006040555.1
ESC_CA7057AA_AS		ESC_BA1255AA		GCA_006937335.1
ESC_FA5541AA_AS		ESC_OA6729AA		GCA_022893255.1
ESC_FA5639AA_AS		ESC_VA9445AA		GCA_917071795.1
ESC_FA5684AA_AS		ESC_PA4724AA		GCA_009637735.1
ESC_GA1249AA_AS		ESC_PA6333AA		GCA_005801745.1
ESC_GA1262AA_AS		ESC_AA9841AA		GCA_018276985.1
ESC_GA1267AA_AS		ESC_OA5802AA		GCA_015479965.1
ESC_GA1275AA_AS		ESC_BA3682AA		GCA_006165205.1
ESC_GA1834AA_AS		ESC_XA8644AA		GCA_011718575.1
ESC_GA2995AA_AS		ESC_BA2853AA		GCA_014817425.1
ESC_GA3683AA_AS		ESC_AA9951AA		GCA_917103365.1
ESC_GA3681AA_AS		ESC_OA5824AA		GCA_019466005.1
ESC_GA3854AA_AS		ESC_FA1282AA		GCA_006919475.1
ESC_GA3836AA_AS		ESC_OA5806AA		GCA_008850665.1
ESC_GA8488AA_AS		ESC_OA8684AA		GCA_009622995.1
ESC_GA8891AA_AS		ESC_AA9559AA		GCA_011535525.1
ESC_GA8889AA_AS		ESC_AA9825AA		GCA_011690395.1
ESC_GA8875AA_AS		ESC_VA3145AA		GCA_007602915.1
ESC_GA8865AA_AS		ESC_MA3915AA		GCA_010730615.1
ESC_GA8845AA_AS		ESC_AA9392AA		GCA_004266585.1
ESC_GA8835AA_AS		ESC_AA8954AA		GCA_016111525.1
ESC_GA8824AA_AS		ESC_AA9983AA		GCA_011585725.1
ESC_GA9428AA_AS		ESC_OA5827AA		GCA_007263465.1
ESC_GA9391AA_AS		ESC_OA6754AA		GCA_008490125.1
ESC_GA9372AA_AS		ESC_XA8623AA		GCA_017808625.1
ESC_HA0866AA_AS		ESC_ZA7263AA		GCA_007154985.1
ESC_HA0865AA_AS		ESC_AA8565AA		GCA_011626605.1
ESC_GA9850AA_AS		ESC_XA8619AA		GCA_011588865.1
ESC_HA2414AA_AS		ESC_OA5803AA		GCA_009622395.1
ESC_HA2129AA_AS		ESC_BA3441AA		GCA_009624615.1
ESC_HA2684AA_AS		ESC_BA0347AA		GCA_007870765.1
ESC_IA0890AA_AS		ESC_BA0716AA		GCA_011075905.1
ESC_IA1326AA_AS		ESC_XA8228AA		GCA_008992845.1
ESC_IA1670AA_AS		ESC_QA1365AA		GCA_007173855.1
ESC_IA1655AA_AS		ESC_OA6746AA		GCA_011555395.1
ESC_IA1633AA_AS		ESC_FA1883AA		GCA_006878245.1
ESC_JA4523AA_AS		ESC_OA6741AA		GCA_006300055.1
ESC_JA4496AA_AS		ESC_XA8596AA		GCA_007198515.1
ESC_JA4364AA_AS		ESC_IA0649AA		GCA_007599575.1
ESC_JA4125AA_AS		ESC_AA9915AA		GCA_007512325.1
ESC_JA3918AA_AS		ESC_VA0833AA		GCA_015248135.1
ESC_JA3852AA_AS		ESC_XA8611AA		GCA_007069625.1
ESC_JA8670AA_AS		ESC_AA9908AA		GCA_009400865.1
ESC_JA7446AA_AS		ESC_AA9501AA		GCA_013678735.1
ESC_KA0229AA_AS		ESC_AA9406AA		GCA_007031485.1
ESC_KA4565AA_AS		ESC_OA5821AA		GCA_007208875.1
ESC_KA2521AA_AS		ESC_BA2854AA		GCA_007106045.1
ESC_KA2668AA_AS		ESC_AA9564AA		GCA_016964295.1
ESC_LA4442AA_AS		ESC_OA5817AA		GCA_008446445.1
ESC_OA1893AA_AS		ESC_OA6738AA		GCA_008848065.1
ESC_PA5903AA_AS		ESC_JA2909AA		GCA_009643275.1
ESC_RA1469AA_AS		ESC_XA8312AA		GCA_011158415.1
ESC_RA1855AA_AS		ESC_XA8556AA		GCA_006210685.1
ESC_RA3819AA_AS		ESC_NA3483AA		GCA_016454245.1
ESC_UA6610AA_AS		ESC_AA9404AA		GCA_010293625.1
ESC_RA8165AA_AS		ESC_UA2756AA		GCA_019796365.1
ESC_SA0427AA_AS		ESC_XA8562AA		GCA_005675415.1
ESC_SA2001AA_AS		ESC_OA9051AA		GCA_002055195.1
ESC_SA1951AA_AS		ESC_GA0116AA		GCA_008994395.1
ESC_SA2265AA_AS		ESC_GA0117AA		GCA_011629445.1
ESC_SA2391AA_AS		ESC_KA8147AA		GCA_019415305.1
ESC_SA2903AA_AS		ESC_VA9332AA		GCA_008961795.1
ESC_SA2896AA_AS		ESC_AA8427AA		GCA_016111395.1
ESC_SA3304AA_AS		ESC_AA9408AA		GCA_005519005.1
ESC_SA3196AA_AS		ESC_OA8963AA		GCA_016094795.1
ESC_SA3173AA_AS		ESC_DA1780AA		GCA_022659895.1
ESC_SA3557AA_AS		ESC_JA1975AA		GCA_007195995.1
ESC_SA3777AA_AS		ESC_CA9168AA		GCA_006509325.1
ESC_SA4013AA_AS		ESC_VA9410AA		GCA_008098385.1
ESC_SA4033AA_AS		ESC_PA6054AA		GCA_009250445.1
ESC_SA4957AA_AS		ESC_AA8241AA		GCA_008810375.1
ESC_SA4314AA_AS		ESC_BA0300AA		GCA_007746465.1
ESC_SA4431AA_AS		ESC_AA9387AA		GCA_009281985.1
ESC_SA4749AA_AS		ESC_QA0567AA		GCA_019436345.1
ESC_SA5360AA_AS		ESC_OA6756AA		GCA_008045935.1
ESC_SA5323AA_AS		ESC_BA3414AA		GCA_022613515.1
ESC_SA5865AA_AS		ESC_XA8547AA		GCA_018979505.1
ESC_SA5819AA_AS		ESC_XA8588AA		GCA_006165125.1
ESC_SA5714AA_AS		ESC_BA3641AA		GCA_006141275.1
ESC_SA5709AA_AS		ESC_AA9518AA		GCA_007669485.1
ESC_SA6108AA_AS		ESC_OA6755AA		GCA_019510605.1
ESC_SA6552AA_AS		ESC_AA8335AA		GCA_004180755.1
ESC_SA6822AA_AS		ESC_JA2671AA		GCA_014370985.1
ESC_SA6742AA_AS		ESC_OA4324AA		GCA_013725105.1
ESC_SA7084AA_AS		ESC_NA9096AA		GCA_020787435.1
ESC_SA7078AA_AS		ESC_AA9160AA		GCA_007599495.1
ESC_SA7074AA_AS		ESC_AA9658AA		GCA_006548335.1
ESC_SA9391AA_AS		ESC_XA8586AA		GCA_004272045.1
ESC_TA8115AA_AS		ESC_OA6745AA		GCA_917100465.1
ESC_TA8027AA_AS		ESC_JA0747AA		GCA_011780145.1
ESC_TA8312AA_AS		ESC_MA2893AA		GCA_004191155.1
ESC_TA9699AA_AS		ESC_AA9660AA		GCA_009108285.1
ESC_UA1060AA_AS		ESC_OA6750AA		GCA_006936235.1
ESC_UA1429AA_AS		ESC_NA8404AA		GCA_017944525.1
ESC_UA9614AA_AS		ESC_UA1841AA		GCA_001244085.1
ESC_UA9879AA_AS		ESC_QA0218AA		GCA_016027935.1
ESC_VA3250AA_AS		ESC_PA7881AA		GCA_008056195.1
ESC_VA3249AA_AS		ESC_ZA7098AA		GCA_010129905.1
ESC_BA8626AA_AS		ESC_UA8917AA		GCA_021742605.1
ESC_BA4742AA_AS		ESC_PA9479AA		GCA_005988745.1
ESC_CA0598AA_AS		ESC_XA8169AA		GCA_011575265.1
ESC_CA3975AA_AS		ESC_PA9462AA		GCA_005973585.1
ESC_CA3843AA_AS		ESC_PA7577AA		GCA_011613745.1
ESC_CA2958AA_AS		ESC_XA8081AA		GCA_007086785.1
ESC_FA7335AA_AS		ESC_XA8080AA		GCA_011079825.1
ESC_BA8099AA_AS		ESC_XA8275AA		GCA_009253565.1
ESC_CA3520AA_AS		ESC_RA5003AA		GCA_007023105.1
ESC_BA7269AA_AS		ESC_QA7696AA		GCA_006034115.1
ESC_BA3966AA_AS		ESC_PA9480AA		GCA_008713555.1
ESC_CA3645AA_AS		ESC_PA7583AA		GCA_016733925.1
ESC_CA2567AA_AS		ESC_PA7727AA		GCA_007848555.1
ESC_CA1352AA_AS		ESC_XA8410AA		GCA_006956065.1
ESC_CA6010AA_AS		ESC_PA7580AA		GCA_020234105.1
ESC_AA9299AA_AS		ESC_XA8324AA		GCA_005990665.1
ESC_BA3106AA_AS		ESC_XA8522AA		GCA_014819745.1
ESC_CA5490AA_AS		ESC_XA8326AA		GCA_008504225.1
ESC_BA6287AA_AS		ESC_PA7667AA		GCA_007727285.1
ESC_CA3372AA_AS		ESC_PA9608AA		GCA_022941005.1
ESC_FA4733AA_AS		ESC_QA6215AA		GCA_006579265.1
ESC_FA4773AA_AS		ESC_PA7801AA		GCA_006759785.1
ESC_FA4776AA_AS		ESC_QA6778AA		GCA_015247925.1
ESC_FA7652AA_AS		ESC_PA7578AA		GCA_007924305.1
ESC_FA7663AA_AS		ESC_UA9424AA		GCA_023767635.1
ESC_FA8260AA_AS		ESC_PA9456AA		GCA_010123845.1
ESC_GA3598AA_AS		ESC_PA8612AA		GCA_014946605.1
ESC_GA5771AA_AS		ESC_XA8323AA		GCA_007023285.1
ESC_GA6670AA_AS		ESC_XA8073AA		GCA_011148135.1
ESC_GA8859AA_AS		ESC_PA9472AA		GCA_008976825.1
ESC_GA9148AA_AS		ESC_PA7858AA		GCA_007553255.1
ESC_HA5711AA_AS		ESC_QA0632AA		GCA_016567695.1
ESC_HA4813AA_AS		ESC_RA9851AA		GCA_010176275.1
ESC_HA4810AA_AS		ESC_QA6775AA		GCA_007064005.1
ESC_HA4806AA_AS		ESC_PA8583AA		GCA_020516365.1
ESC_HA4805AA_AS		ESC_PA9474AA		GCA_007099145.1
ESC_HA4803AA_AS		ESC_PA7550AA		GCA_008528115.1
ESC_HA4798AA_AS		ESC_XA8074AA		GCA_009194375.1
ESC_HA4795AA_AS		ESC_QA0636AA		GCA_009329955.1
ESC_HA4791AA_AS		ESC_PA7670AA		GCA_017071985.1
ESC_HA4790AA_AS		ESC_PA9491AA		GCA_007023985.1
ESC_HA4784AA_AS		ESC_PA7400AA		GCA_005991205.1
ESC_HA4776AA_AS		ESC_PA8610AA		GCA_007803035.1
ESC_HA2423AA_AS		ESC_XA8082AA		GCA_006472205.1
ESC_HA2655AA_AS		ESC_PA7678AA		GCA_006275895.1
ESC_HA8116AA_AS		ESC_TA3282AA		GCA_023201515.1
ESC_HA8466AA_AS		ESC_HA8001AA		GCA_006960525.1
ESC_HA8982AA_AS		ESC_QA0626AA		GCA_006469055.1
ESC_IA1444AA_AS		ESC_XA8409AA		GCA_009465685.1
ESC_IA1664AA_AS		ESC_XA8170AA		GCA_006272475.1
ESC_IA8532AA_AS		ESC_XA7945AA		GCA_010895955.1
ESC_JA1027AA_AS		ESC_QA0489AA		GCA_007547155.1
ESC_IA8556AA_AS		ESC_PA9606AA		GCA_010758495.1
ESC_JA1065AA_AS		ESC_PA9473AA		GCA_007616815.1
ESC_JA1022AA_AS		ESC_XA8440AA		GCA_023729155.1
ESC_JA4762AA_AS		ESC_GA4801AA		GCA_009162445.1
ESC_JA3819AA_AS		ESC_PA9492AA		GCA_006518015.1
ESC_KA6750AA_AS		ESC_PA9468AA		GCA_017905275.1
ESC_KA5405AA_AS		ESC_PA7419AA		GCA_006709065.1
ESC_KA2349AA_AS		ESC_XA8225AA		GCA_006121635.1
ESC_KA2548AA_AS		ESC_PA7456AA		GCA_009129945.1
ESC_KA2552AA_AS		ESC_TA2628AA		GCA_015840635.1
ESC_KA2491AA_AS		ESC_XA8411AA		GCA_006073615.1
ESC_KA5996AA_AS		ESC_PA9470AA		GCA_009369475.1
ESC_KA9755AA_AS		ESC_PA9478AA		GCA_009124565.1
ESC_LA4474AA_AS		ESC_PA7677AA		GCA_010008845.1
ESC_NA3243AA_AS		ESC_PA7676AA		GCA_011467295.1
ESC_NA3242AA_AS		ESC_PA7679AA		GCA_013968545.1
ESC_NA3240AA_AS		ESC_PA9691AA		GCA_008527885.1
ESC_NA3239AA_AS		ESC_PA7469AA		GCA_006584185.1
ESC_NA3268AA_AS		ESC_PA9469AA		GCA_019741355.1
ESC_NA8914AA_AS		ESC_XA8533AA		GCA_009286425.1
ESC_OA1504AA_AS		ESC_XA8414AA		GCA_006047835.1
ESC_OA4903AA_AS		ESC_PA8581AA		GCA_006935335.1
ESC_OA7518AA_AS		ESC_UA8913AA		GCA_008942085.1
ESC_OA7499AA_AS		ESC_PA7862AA		GCA_014954485.1
ESC_PA4907AA_AS		ESC_ZA7215AA		GCA_007044565.1
ESC_PA5642AA_AS		ESC_XA8231AA		GCA_008336405.1
ESC_QA3553AA_AS		ESC_PA7581AA		GCA_008444545.1
ESC_QA9698AA_AS		ESC_TA3286AA		GCA_006108935.1
ESC_QA8637AA_AS		ESC_PA7575AA		GCA_011559845.1
ESC_QA8632AA_AS		ESC_PA7863AA		GCA_005512895.1
ESC_RA2745AA_AS		ESC_ZA7260AA		GCA_006925915.1
ESC_RA3274AA_AS		ESC_PA9483AA		GCA_007865545.1
ESC_RA3503AA_AS		ESC_PA8945AA		GCA_007824765.1
ESC_RA4933AA_AS		ESC_PA9609AA		GCA_008651735.1
ESC_RA6483AA_AS		ESC_PA8579AA		GCA_006946745.1
ESC_RA7556AA_AS		ESC_PA9488AA		GCA_008950175.1
ESC_SA1967AA_AS		ESC_QA0634AA		GCA_007855015.1
ESC_SA3342AA_AS		ESC_PA9315AA		GCA_013098275.1
ESC_SA6347AA_AS		ESC_PA9484AA		GCA_007705185.1
ESC_SA6337AA_AS		ESC_SA1404AA		GCA_010176235.1
ESC_SA7169AA_AS		ESC_TA3285AA		GCA_020700595.1
ESC_SA9140AA_AS		ESC_QA0631AA		GCA_005985285.1
ESC_SA9645AA_AS		ESC_QA0633AA		GCA_009540195.1
ESC_TA7506AA_AS		ESC_XA8325AA		GCA_006202305.1
ESC_TA8814AA_AS		ESC_XA8332AA		GCA_006516255.1
ESC_UA2461AA_AS		ESC_PA9482AA		GCA_006963465.1
ESC_UA9677AA_AS		ESC_ZA7210AA		GCA_009026925.1
ESC_VA3605AA_AS		ESC_XA8416AA		GCA_006921735.1
ESC_CA5756AA_AS				GCA_006020755.1
ESC_BA5994AA_AS				GCA_010264245.1
ESC_CA3018AA_AS				GCA_011535885.1
ESC_AA7912AA_AS				GCA_010924495.1
ESC_BA0016AA_AS				GCA_007323425.1
ESC_BA6499AA_AS				GCA_011130685.1
ESC_BA0632AA_AS				GCA_008684575.1
ESC_BA4935AA_AS				GCA_014934365.1
ESC_BA4534AA_AS				GCA_008359405.1
ESC_BA5248AA_AS				GCA_008613105.1
ESC_BA5622AA_AS				GCA_014390205.1
ESC_CA4206AA_AS				GCA_008449705.1
ESC_CA2866AA_AS				GCA_006682265.1
ESC_FA5504AA_AS				GCA_017007715.1
ESC_FA5837AA_AS				GCA_009570465.1
ESC_FA4700AA_AS				GCA_011508965.1
ESC_FA4825AA_AS				GCA_005989625.1
ESC_FA4824AA_AS				GCA_023063435.1
ESC_GA0496AA_AS				GCA_007322535.1
ESC_GA1274AA_AS				GCA_009365095.1
ESC_GA2554AA_AS				GCA_007695625.1
ESC_GA2553AA_AS				GCA_007560585.1
ESC_GA4789AA_AS				GCA_006333685.1
ESC_GA5721AA_AS				GCA_008729375.1
ESC_GA5548AA_AS				GCA_011563745.1
ESC_GA7655AA_AS				GCA_023125245.1
ESC_HA0207AA_AS				GCA_010875145.1
ESC_HA0237AA_AS				GCA_008497485.1
ESC_HA1522AA_AS				GCA_010802565.1
ESC_HA3976AA_AS				GCA_008904975.1
ESC_HA2186AA_AS				GCA_009464625.1
ESC_HA6165AA_AS				GCA_005983285.1
ESC_HA6122AA_AS				GCA_007318195.1
ESC_IA0432AA_AS				GCA_018717865.1
ESC_IA2157AA_AS				GCA_014367255.1
ESC_JA1125AA_AS				GCA_009501935.1
ESC_IA2409AA_AS				GCA_006528915.1
ESC_IA6411AA_AS				GCA_007279415.1
ESC_JA4358AA_AS				GCA_006817885.1
ESC_JA9693AA_AS				GCA_006757545.1
ESC_KA4502AA_AS				GCA_015170545.1
ESC_KA6851AA_AS				GCA_006042975.1
ESC_KA2226AA_AS				GCA_011446515.1
ESC_KA6902AA_AS				GCA_018114165.1
ESC_KA9292AA_AS				GCA_011638635.1
ESC_LA4765AA_AS				GCA_010895645.1
ESC_LA5674AA_AS				GCA_009571925.1
ESC_LA5817AA_AS				GCA_015836635.1
ESC_LA6344AA_AS				GCA_014346555.1
ESC_LA6542AA_AS				GCA_017337245.1
ESC_MA3134AA_AS				GCA_007065345.1
ESC_MA3344AA_AS				GCA_011673745.1
ESC_NA8563AA_AS				GCA_011300955.1
ESC_OA0563AA_AS				GCA_006922775.1
ESC_OA1743AA_AS				GCA_019180715.1
ESC_OA4266AA_AS				GCA_007323135.1
ESC_OA6305AA_AS				GCA_006214245.1
ESC_OA7445AA_AS				GCA_014257345.1
ESC_OA9349AA_AS				GCA_009027585.1
ESC_PA1294AA_AS				GCA_011551015.1
ESC_PA1840AA_AS				GCA_007546355.1
ESC_PA2195AA_AS				GCA_014510985.1
ESC_PA2449AA_AS				GCA_021059005.1
ESC_PA2441AA_AS				GCA_006823105.1
ESC_PA2439AA_AS				GCA_010389825.1
ESC_PA2438AA_AS				GCA_008527895.1
ESC_PA2430AA_AS				GCA_006205865.1
ESC_PA2429AA_AS				GCA_005966625.1
ESC_PA2625AA_AS				GCA_021764565.1
ESC_PA2780AA_AS				GCA_008527535.1
ESC_PA2778AA_AS				GCA_011715995.1
ESC_PA2775AA_AS				GCA_009079345.1
ESC_PA2769AA_AS				GCA_006529235.1
ESC_PA5877AA_AS				GCA_015173575.1
ESC_PA9409AA_AS				GCA_008682115.1
ESC_QA2339AA_AS				GCA_006863645.1
ESC_QA5046AA_AS				GCA_010833825.1
ESC_QA5011AA_AS				GCA_008714255.1
ESC_QA8822AA_AS				GCA_006769645.1
ESC_QA8495AA_AS				GCA_011008335.1
ESC_RA1478AA_AS				GCA_021348625.1
ESC_RA2394AA_AS				GCA_008715175.1
ESC_RA4983AA_AS				GCA_006797425.1
ESC_RA8112AA_AS				GCA_007974405.1
ESC_RA8095AA_AS				GCA_008526415.1
ESC_SA0815AA_AS				GCA_011593745.1
ESC_SA0846AA_AS				GCA_019777425.1
ESC_SA1102AA_AS				GCA_007108515.1
ESC_SA1230AA_AS				GCA_018181575.1
ESC_SA2291AA_AS				GCA_015031675.1
ESC_SA3323AA_AS				GCA_008519115.1
ESC_SA6323AA_AS				GCA_007660885.1
ESC_SA6992AA_AS				GCA_021524095.1
ESC_SA7544AA_AS				GCA_011698675.1
ESC_SA7819AA_AS				GCA_010828185.1
ESC_SA7874AA_AS				GCA_008505965.1
ESC_SA9222AA_AS				GCA_011530145.1
ESC_UA1014AA_AS				GCA_021565655.1
ESC_UA3026AA_AS				GCA_008579185.1
ESC_VA2075AA_AS				GCA_020157195.1
ESC_BA3873AA_AS				GCA_006846225.1
ESC_BA7366AA_AS				GCA_006845265.1
ESC_FA5563AA_AS				GCA_006886945.1
ESC_GA0114AA_AS				GCA_006949085.2
ESC_GA0200AA_AS				GCA_006080315.1
ESC_GA0477AA_AS				GCA_005898415.1
ESC_GA1621AA_AS				GCA_001832585.1
ESC_GA8807AA_AS				GCA_007643695.1
ESC_GA8789AA_AS				GCA_005941265.1
ESC_GA8910AA_AS				GCA_001835045.1
ESC_GA9242AA_AS				GCA_006023715.1
ESC_GA9234AA_AS				GCA_006019575.1
ESC_GA9167AA_AS				GCA_005951445.1
ESC_HA5439AA_AS				GCA_006877285.1
ESC_HA2408AA_AS				GCA_006870745.1
ESC_HA2152AA_AS				GCA_006023695.1
ESC_HA6040AA_AS				GCA_001832175.1
ESC_HA5944AA_AS				GCA_006886365.1
ESC_HA8993AA_AS				GCA_006870285.1
ESC_IA0375AA_AS				GCA_001831565.1
ESC_IA0834AA_AS				GCA_005956005.1
ESC_IA1289AA_AS				GCA_006216445.1
ESC_IA1261AA_AS				GCA_006877885.1
ESC_IA8800AA_AS				GCA_006871065.1
ESC_JA4402AA_AS				GCA_005532895.2
ESC_JA4361AA_AS				GCA_005950765.1
ESC_JA3769AA_AS				GCA_001831715.2
ESC_JA7570AA_AS				GCA_005955305.1
ESC_KA1658AA_AS				GCA_001833075.1
ESC_KA5402AA_AS				GCA_005954205.1
ESC_KA0968AA_AS				GCA_001832465.1
ESC_KA2426AA_AS				GCA_006883805.1
ESC_LA1833AA_AS				GCA_005936845.1
ESC_LA5816AA_AS				GCA_010536515.1
ESC_LA6334AA_AS				GCA_006106535.1
ESC_MA7335AA_AS				GCA_006851725.1
ESC_NA8661AA_AS				GCA_006867445.1
ESC_OA1525AA_AS				GCA_005756275.1
ESC_PA2391AA_AS				GCA_010782255.1
ESC_PA5645AA_AS				GCA_006883645.1
ESC_PA7786AA_AS				GCA_004227045.1
ESC_PA9404AA_AS				GCA_006948825.1
ESC_QA2292AA_AS				GCA_006015715.1
ESC_QA4095AA_AS				GCA_005593115.1
ESC_QA5095AA_AS				GCA_006851545.1
ESC_RA1647AA_AS				GCA_006852105.1
ESC_RA3223AA_AS				GCA_006904965.1
ESC_RA3273AA_AS				GCA_006882225.1
ESC_RA7090AA_AS				GCA_005678695.1
ESC_RA7891AA_AS				GCA_001833145.1
ESC_RA8318AA_AS				GCA_006020495.1
ESC_RA9956AA_AS				GCA_006085715.1
ESC_RA9865AA_AS				GCA_006880225.1
ESC_SA1358AA_AS				GCA_005677075.1
ESC_SA1351AA_AS				GCA_005951325.1
ESC_SA2327AA_AS				GCA_007637735.1
ESC_SA2520AA_AS				GCA_006015755.1
ESC_SA2907AA_AS				GCA_003873215.1
ESC_SA2742AA_AS				GCA_002047515.1
ESC_SA3318AA_AS				GCA_006845365.1
ESC_SA3296AA_AS				GCA_005607435.1
ESC_SA3208AA_AS				GCA_006089135.1
ESC_SA3569AA_AS				GCA_017237315.1
ESC_SA3783AA_AS				GCA_002047705.1
ESC_SA4165AA_AS				GCA_006872505.1
ESC_SA4153AA_AS				GCA_005606595.1
ESC_SA4137AA_AS				GCA_001834785.1
ESC_SA4341AA_AS				GCA_010497135.1
ESC_SA4326AA_AS				GCA_005606375.1
ESC_SA4475AA_AS				GCA_006884145.1
ESC_SA4939AA_AS				GCA_001833745.1
ESC_SA5346AA_AS				GCA_007722845.1
ESC_SA5876AA_AS				GCA_006030375.1
ESC_SA5781AA_AS				GCA_006844985.1
ESC_SA5732AA_AS				GCA_006023275.1
ESC_SA5731AA_AS				GCA_005957505.1
ESC_SA5726AA_AS				GCA_006851185.1
ESC_SA5715AA_AS				GCA_006957575.1
ESC_SA5706AA_AS				GCA_010647865.1
ESC_SA6192AA_AS				GCA_006957645.1
ESC_SA6149AA_AS				GCA_005951945.1
ESC_SA6602AA_AS				GCA_006845425.1
ESC_SA6929AA_AS				GCA_008440385.1
ESC_SA6901AA_AS				GCA_005993745.1
ESC_SA7073AA_AS				GCA_006948965.1
ESC_SA7239AA_AS				GCA_008703065.1
ESC_SA7480AA_AS				GCA_008702465.1
ESC_SA7821AA_AS				GCA_006018715.1
ESC_SA8465AA_AS				GCA_006957625.1
ESC_SA9492AA_AS				GCA_001833625.1
ESC_TA7536AA_AS				GCA_001831705.1
ESC_TA9692AA_AS				GCA_006021615.1
ESC_UA0280AA_AS				GCA_005435995.1
ESC_UA1073AA_AS				GCA_005954845.1
ESC_UA1067AA_AS				GCA_006018575.1
ESC_UA3474AA_AS				GCA_006257135.1
ESC_UA3667AA_AS				GCA_003872625.2
ESC_VA2118AA_AS				GCA_007177095.1
ESC_VA2326AA_AS				GCA_005993845.1
ESC_VA3572AA_AS				GCA_001835055.1
ESC_CA5440AA_AS				GCA_008300185.1
ESC_CA1532AA_AS				GCA_006042095.1
ESC_BA1457AA_AS				GCA_006265675.1
ESC_BA1080AA_AS				GCA_007561585.1
ESC_BA0188AA_AS				GCA_010962035.1
ESC_FA7342AA_AS				GCA_009316435.1
ESC_FA7126AA_AS				GCA_007200095.1
ESC_AA8413AA_AS				GCA_017879155.1
ESC_AA9113AA_AS				GCA_011810775.1
ESC_BA3953AA_AS				GCA_003870595.1
ESC_BA8125AA_AS				GCA_003430435.1
ESC_CA1314AA_AS				GCA_006806925.1
ESC_BA4538AA_AS				GCA_006258655.1
ESC_FA6784AA_AS				GCA_001479005.1
ESC_FA6824AA_AS				GCA_009373515.1
ESC_FA8027AA_AS				GCA_008809435.1
ESC_GA5156AA_AS				GCA_005607735.1
ESC_GA8654AA_AS				GCA_006941555.1
ESC_GA8794AA_AS				GCA_014633585.1
ESC_HA0301AA_AS				GCA_011084045.1
ESC_VA5243AA_AS				GCA_019388975.1
ESC_HA3806AA_AS				GCA_007283635.1
ESC_HA3565AA_AS				GCA_006345125.1
ESC_HA3355AA_AS				GCA_022896055.1
ESC_HA3246AA_AS				GCA_006822725.1
ESC_HA3225AA_AS				GCA_021855105.1
ESC_HA3193AA_AS				GCA_007758855.1
ESC_HA2200AA_AS				GCA_006301975.1
ESC_HA1924AA_AS				GCA_005673955.1
ESC_HA1908AA_AS				GCA_006919555.1
ESC_HA1894AA_AS				GCA_020978025.1
ESC_HA1884AA_AS				GCA_007196015.1
ESC_HA1814AA_AS				GCA_013640895.1
ESC_HA1772AA_AS				GCA_007412225.1
ESC_HA7799AA_AS				GCA_006913645.1
ESC_HA8174AA_AS				GCA_016741275.1
ESC_IA0228AA_AS				GCA_009120065.1
ESC_IA0795AA_AS				GCA_007497445.1
ESC_IA0782AA_AS				GCA_005979725.1
ESC_IA1485AA_AS				GCA_001247445.1
ESC_IA1481AA_AS				GCA_007750355.1
ESC_IA2910AA_AS				GCA_014681465.1
ESC_IA7561AA_AS				GCA_021858465.1
ESC_IA6918AA_AS				GCA_019036225.1
ESC_IA6774AA_AS				GCA_008808975.1
ESC_IA4880AA_AS				GCA_006117665.1
ESC_IA4521AA_AS				GCA_007439585.1
ESC_IA4699AA_AS				GCA_006914135.1
ESC_IA9756AA_AS				GCA_003872815.1
ESC_JA4839AA_AS				GCA_005904105.1
ESC_JA4475AA_AS				GCA_005934055.1
ESC_JA4047AA_AS				GCA_006345505.1
ESC_JA5048AA_AS				GCA_007840175.1
ESC_JA9336AA_AS				GCA_008377165.1
ESC_JA7786AA_AS				GCA_008714355.1
ESC_KA6844AA_AS				GCA_011495005.1
ESC_UA5637AA_AS				GCA_007772185.1
ESC_LA0635AA_AS				GCA_006564825.1
ESC_LA0231AA_AS				GCA_004218865.1
ESC_KA9948AA_AS				GCA_006674855.1
ESC_LA3116AA_AS				GCA_006024415.2
ESC_LA5751AA_AS				GCA_008613005.1
ESC_LA5976AA_AS				GCA_005915425.1
ESC_MA8942AA_AS				GCA_009140375.1
ESC_NA2819AA_AS				GCA_008002765.1
ESC_NA8833AA_AS				GCA_008911305.1
ESC_NA8831AA_AS				GCA_006092455.1
ESC_NA8892AA_AS				GCA_008808515.1
ESC_OA1321AA_AS				GCA_006933905.1
ESC_OA5113AA_AS				GCA_004768605.1
ESC_PA1913AA_AS				GCA_007209715.1
ESC_PA2130AA_AS				GCA_006345165.1
ESC_PA2098AA_AS				GCA_006288175.1
ESC_QA3891AA_AS				GCA_006207585.1
ESC_QA3774AA_AS				GCA_009508305.1
ESC_QA9827AA_AS				GCA_018225445.1
ESC_RA3192AA_AS				GCA_006158265.1
ESC_RA3175AA_AS				GCA_003430475.1
ESC_RA3047AA_AS				GCA_006902905.1
ESC_RA4709AA_AS				GCA_008915145.1
ESC_RA7047AA_AS				GCA_006955215.1
ESC_RA8171AA_AS				GCA_006103935.1
ESC_SA1330AA_AS				GCA_008116205.1
ESC_SA1357AA_AS				GCA_006919195.1
ESC_SA1976AA_AS				GCA_013646475.1
ESC_SA2898AA_AS				GCA_007204875.1
ESC_SA3805AA_AS				GCA_005988405.1
ESC_SA5293AA_AS				GCA_010264815.1
ESC_SA5748AA_AS				GCA_007294355.1
ESC_SA6613AA_AS				GCA_010367735.1
ESC_SA9429AA_AS				GCA_006887835.1
ESC_UA6185AA_AS				GCA_006308945.1
ESC_TA7434AA_AS				GCA_013559595.1
ESC_UA0557AA_AS				GCA_011643035.1
ESC_UA0556AA_AS				GCA_021855165.1
ESC_UA0544AA_AS				GCA_014566895.1
ESC_UA2064AA_AS				GCA_008027895.1
ESC_UA1971AA_AS				GCA_006292255.1
ESC_UA1833AA_AS				GCA_008002865.1
ESC_UA1823AA_AS				GCA_007044945.1
ESC_BA5933AA_AS				GCA_007681045.1
ESC_BA6607AA_AS				GCA_007425855.1
ESC_BA9529AA_AS				GCA_007167205.1
ESC_AA9864AA_AS				GCA_009757535.1
ESC_AA9213AA_AS				GCA_007208375.1
ESC_CA6180AA_AS				GCA_009758835.1
ESC_CA4020AA_AS				GCA_009757935.1
ESC_CA0838AA_AS				GCA_009190525.1
ESC_BA2755AA_AS				GCA_009191265.1
ESC_BA3415AA_AS				GCA_009191295.1
ESC_CA5715AA_AS				GCA_007155435.1
ESC_CA3717AA_AS				GCA_007374245.1
ESC_CA5781AA_AS				GCA_008247125.1
ESC_CA0773AA_AS				GCA_007013865.1
ESC_FA9977AA_AS				GCA_009758945.1
ESC_GA0256AA_AS				GCA_009191485.1
ESC_GA7195AA_AS				GCA_018340585.1
ESC_HA7295AA_AS				GCA_004272385.1
ESC_GA5111AA_AS				GCA_009181685.1
ESC_GA7612AA_AS				GCA_014507145.1
ESC_GA7606AA_AS				GCA_007514265.1
ESC_GA8772AA_AS				GCA_008853645.1
ESC_GA9437AA_AS				GCA_009757905.1
ESC_HA5771AA_AS				GCA_008752635.1
ESC_HA5198AA_AS				GCA_006296455.1
ESC_HA3911AA_AS				GCA_010492595.1
ESC_HA3849AA_AS				GCA_016454185.1
ESC_HA3808AA_AS				GCA_004178535.1
ESC_HA3263AA_AS				GCA_009191535.1
ESC_HA3163AA_AS				GCA_010696385.1
ESC_HA1643AA_AS				GCA_008636585.1
ESC_HA1639AA_AS				GCA_019465975.1
ESC_HA7321AA_AS				GCA_009191325.1
ESC_HA9820AA_AS				GCA_007005925.1
ESC_IA2284AA_AS				GCA_010370465.1
ESC_IA6037AA_AS				GCA_014977805.1
ESC_IA3465AA_AS				GCA_007199975.1
ESC_IA8749AA_AS				GCA_007274515.1
ESC_JA0856AA_AS				GCA_007530565.1
ESC_JA0934AA_AS				GCA_008636625.1
ESC_JA0507AA_AS				GCA_021561455.1
ESC_JA0544AA_AS				GCA_007303115.1
ESC_IA9618AA_AS				GCA_009759485.1
ESC_IA9953AA_AS				GCA_006997905.1
ESC_IA9947AA_AS				GCA_021561415.1
ESC_IA9940AA_AS				GCA_009192205.1
ESC_IA9346AA_AS				GCA_008499565.1
ESC_JA5562AA_AS				GCA_007764935.1
ESC_JA5193AA_AS				GCA_007253595.1
ESC_JA5160AA_AS				GCA_007207675.1
ESC_JA7702AA_AS				GCA_019935175.1
ESC_KA2797AA_AS				GCA_019522405.1
ESC_LA1258AA_AS				GCA_006994665.1
ESC_LA1257AA_AS				GCA_017267835.1
ESC_LA0543AA_AS				GCA_009191005.1
ESC_LA0209AA_AS				GCA_009759425.1
ESC_LA0157AA_AS				GCA_011231835.1
ESC_MA2833AA_AS				GCA_020518305.1
ESC_MA2802AA_AS				GCA_019933755.1
ESC_MA2788AA_AS				GCA_008962655.1
ESC_MA2332AA_AS				GCA_011197765.1
ESC_MA8879AA_AS				GCA_917157505.1
ESC_MA9939AA_AS				GCA_011472915.1
ESC_NA8247AA_AS				GCA_917191055.1
ESC_NA8113AA_AS				GCA_006711665.1
ESC_NA8039AA_AS				GCA_009190085.1
ESC_NA7955AA_AS				GCA_009758755.1
ESC_NA7937AA_AS				GCA_013723665.1
ESC_NA7910AA_AS				GCA_009181725.1
ESC_NA7904AA_AS				GCA_001213645.1
ESC_NA7896AA_AS				GCA_007427465.1
ESC_NA7802AA_AS				GCA_020257725.1
ESC_NA7771AA_AS				GCA_021048665.1
ESC_OA0100AA_AS				GCA_009190105.1
ESC_OA0099AA_AS				GCA_007233115.1
ESC_OA0351AA_AS				GCA_018205985.1
ESC_OA0350AA_AS				GCA_007591305.1
ESC_OA0349AA_AS				GCA_917161695.1
ESC_OA0831AA_AS				GCA_009189665.1
ESC_PA1115AA_AS				GCA_008636665.1
ESC_PA1715AA_AS				GCA_021537335.1
ESC_PA1667AA_AS				GCA_009757975.1
ESC_PA2609AA_AS				GCA_009757645.1
ESC_PA4047AA_AS				GCA_917185565.1
ESC_PA8371AA_AS				GCA_016853045.1
ESC_RA0236AA_AS				GCA_007749735.1
ESC_RA0397AA_AS				GCA_009190905.1
ESC_RA4594AA_AS				GCA_010132275.1
ESC_RA5083AA_AS				GCA_007176665.1
ESC_RA6447AA_AS				GCA_007227455.1
ESC_RA7057AA_AS				GCA_007286915.1
ESC_SA6612AA_AS				GCA_011220595.1
ESC_TA1975AA_AS				GCA_009192125.1
ESC_TA1970AA_AS				GCA_014665115.1
ESC_UA1044AA_AS				GCA_015131095.1
ESC_UA1886AA_AS				GCA_008615875.1
ESC_UA3518AA_AS				GCA_009757895.1
ESC_VA2835AA_AS				GCA_007510885.1
ESC_VA2656AA_AS				GCA_011101775.1
ESC_VA5644AA_AS				GCA_009239745.1
ESC_BA1475AA_AS				GCA_009249555.1
ESC_CA7480AA_AS				GCA_917054215.1
ESC_HA0656AA_AS				GCA_006498075.1
ESC_CA2062AA_AS				GCA_007688285.1
ESC_BA6149AA_AS				GCA_017285975.1
ESC_BA6318AA_AS				GCA_006158185.1
ESC_CA3097AA_AS				GCA_007081825.1
ESC_FA6555AA_AS				GCA_006758585.1
ESC_FA8064AA_AS				GCA_017534165.1
ESC_GA0016AA_AS				GCA_008024015.1
ESC_GA0302AA_AS				GCA_015022675.1
ESC_GA3546AA_AS				GCA_019810035.1
ESC_GA4742AA_AS				GCA_007757455.1
ESC_GA4820AA_AS				GCA_008639145.1
ESC_GA5117AA_AS				GCA_010595025.1
ESC_GA5116AA_AS				GCA_007205155.1
ESC_GA5114AA_AS				GCA_019133495.1
ESC_GA5113AA_AS				GCA_010580025.1
ESC_GA4965AA_AS				GCA_022749155.1
ESC_HA4198AA_AS				GCA_009855925.1
ESC_HA2739AA_AS				GCA_006292295.1
ESC_HA2229AA_AS				GCA_018013275.1
ESC_HA7890AA_AS				GCA_002037355.1
ESC_HA7676AA_AS				GCA_010664285.1
ESC_IA0281AA_AS				GCA_008148025.1
ESC_IA7990AA_AS				GCA_016131665.1
ESC_IA6219AA_AS				GCA_007336785.1
ESC_IA4180AA_AS				GCA_004259565.1
ESC_IA4179AA_AS				GCA_007757535.1
ESC_IA4066AA_AS				GCA_008691805.1
ESC_IA3617AA_AS				GCA_011294335.1
ESC_IA3615AA_AS				GCA_006293715.1
ESC_JA0603AA_AS				GCA_009327395.1
ESC_JA0242AA_AS				GCA_006690025.1
ESC_IA9625AA_AS				GCA_017603425.1
ESC_IA9621AA_AS				GCA_010130955.1
ESC_JA0029AA_AS				GCA_006991545.1
ESC_IA9616AA_AS				GCA_008962075.1
ESC_IA9901AA_AS				GCA_001692535.1
ESC_IA9051AA_AS				GCA_009079735.1
ESC_IA9048AA_AS				GCA_007640055.1
ESC_IA9434AA_AS				GCA_008988975.1
ESC_IA8884AA_AS				GCA_009245085.1
ESC_JA0533AA_AS				GCA_017232335.1
ESC_KA5395AA_AS				GCA_006333445.1
ESC_KA2130AA_AS				GCA_006328985.1
ESC_KA2800AA_AS				GCA_009372935.1
ESC_VA2458AA_AS				GCA_007569345.1
ESC_LA0840AA_AS				GCA_010572625.1
ESC_LA0478AA_AS				GCA_010735745.1
ESC_LA2843AA_AS				GCA_020014875.1
ESC_LA2995AA_AS				GCA_016618685.1
ESC_LA2588AA_AS				GCA_005958665.1
ESC_MA0279AA_AS				GCA_008638565.1
ESC_MA0275AA_AS				GCA_022657915.1
ESC_MA0274AA_AS				GCA_022887395.1
ESC_MA3769AA_AS				GCA_010656485.1
ESC_MA3712AA_AS				GCA_007073745.1
ESC_NA3027AA_AS				GCA_016960015.1
ESC_NA2762AA_AS				GCA_007472835.1
ESC_OA0102AA_AS				GCA_009256085.1
ESC_OA1792AA_AS				GCA_019810235.1
ESC_OA1847AA_AS				GCA_016959895.1
ESC_OA1849AA_AS				GCA_006023335.1
ESC_OA1856AA_AS				GCA_006695775.1
ESC_OA1858AA_AS				GCA_008100445.1
ESC_OA5484AA_AS				GCA_008846825.1
ESC_PA1650AA_AS				GCA_007643035.1
ESC_PA9013AA_AS				GCA_008407025.1
ESC_PA9098AA_AS				GCA_020016175.1
ESC_PA9097AA_AS				GCA_009535295.1
ESC_PA9096AA_AS				GCA_006576325.1
ESC_PA9094AA_AS				GCA_015022575.1
ESC_PA9130AA_AS				GCA_008636245.1
ESC_QA3704AA_AS				GCA_008116325.1
ESC_RA0543AA_AS				GCA_009549375.1
ESC_RA4462AA_AS				GCA_009473345.1
ESC_RA4463AA_AS				GCA_007662885.1
ESC_RA4464AA_AS				GCA_019811795.1
ESC_RA4465AA_AS				GCA_011459195.1
ESC_RA4467AA_AS				GCA_014781975.1
ESC_RA6453AA_AS				GCA_006753785.1
ESC_RA6454AA_AS				GCA_006245255.1
ESC_RA6578AA_AS				GCA_010887175.1
ESC_UA6392AA_AS				GCA_017080575.1
ESC_RA9187AA_AS				GCA_002984035.1
ESC_RA9973AA_AS				GCA_008930105.1
ESC_SA5400AA_AS				GCA_010992135.1
ESC_TA0361AA_AS				GCA_002035985.1
ESC_UA6042AA_AS				GCA_020817755.1
ESC_TA2355AA_AS				GCA_022958795.1
ESC_TA2292AA_AS				GCA_006694205.1
ESC_TA2190AA_AS				GCA_008646375.1
ESC_TA6974AA_AS				GCA_008677095.1
ESC_TA8358AA_AS				GCA_006864045.1
ESC_UA2039AA_AS				GCA_008013555.1
ESC_UA1882AA_AS				GCA_008026055.1
ESC_UA1538AA_AS				GCA_009286665.1
ESC_VA2315AA_AS				GCA_009068965.1
ESC_VA2575AA_AS				GCA_007906925.1
ESC_BA3270AA_AS				GCA_006033455.1
ESC_CA5839AA_AS				GCA_007818545.1
ESC_CA2451AA_AS				GCA_006684765.1
ESC_BA9992AA_AS				GCA_011279615.1
ESC_FA7149AA_AS				GCA_014738875.1
ESC_BA3015AA_AS				GCA_011617725.1
ESC_BA2102AA_AS				GCA_005948535.1
ESC_BA4089AA_AS				GCA_010968625.1
ESC_FA6536AA_AS				GCA_009342095.1
ESC_FA6795AA_AS				GCA_011443895.1
ESC_FA6807AA_AS				GCA_009075465.1
ESC_FA7979AA_AS				GCA_008552115.1
ESC_FA8002AA_AS				GCA_009524775.1
ESC_FA9921AA_AS				GCA_006866765.1
ESC_GA4722AA_AS				GCA_009401385.1
ESC_GA4749AA_AS				GCA_008950565.1
ESC_GA8952AA_AS				GCA_011157175.1
ESC_HA4719AA_AS				GCA_021717435.1
ESC_HA4679AA_AS				GCA_004246665.1
ESC_HA4639AA_AS				GCA_008552815.1
ESC_HA2510AA_AS				GCA_014917535.1
ESC_HA7418AA_AS				GCA_020000505.1
ESC_IA0269AA_AS				GCA_010929455.1
ESC_IA3249AA_AS				GCA_009571555.1
ESC_IA6195AA_AS				GCA_010891055.1
ESC_IA5943AA_AS				GCA_005949405.1
ESC_IA5919AA_AS				GCA_010004125.1
ESC_IA7532AA_AS				GCA_021307155.1
ESC_IA7341AA_AS				GCA_001542175.1
ESC_IA6625AA_AS				GCA_005909945.1
ESC_IA5742AA_AS				GCA_008925665.1
ESC_IA5741AA_AS				GCA_001247545.1
ESC_IA5738AA_AS				GCA_009539855.1
ESC_UA5575AA_AS				GCA_008711895.1
ESC_IA4833AA_AS				GCA_008596065.1
ESC_IA4825AA_AS				GCA_007862145.1
ESC_IA4365AA_AS				GCA_008613285.1
ESC_IA4278AA_AS				GCA_006751555.1
ESC_IA4256AA_AS				GCA_009165345.1
ESC_IA4255AA_AS				GCA_009587645.1
ESC_IA4218AA_AS				GCA_009163225.1
ESC_IA4148AA_AS				GCA_008026855.1
ESC_IA4102AA_AS				GCA_009568985.1
ESC_IA3883AA_AS				GCA_006755265.1
ESC_IA3866AA_AS				GCA_013508515.1
ESC_IA3821AA_AS				GCA_011081705.1
ESC_IA3673AA_AS				GCA_020015655.1
ESC_IA3540AA_AS				GCA_009317755.1
ESC_IA9265AA_AS				GCA_020231085.1
ESC_IA9286AA_AS				GCA_010824585.1
ESC_JA4112AA_AS				GCA_011311195.1
ESC_KA8789AA_AS				GCA_019180855.1
ESC_LA1130AA_AS				GCA_011747785.1
ESC_LA0834AA_AS				GCA_010129425.1
ESC_LA0707AA_AS				GCA_009211765.1
ESC_LA0566AA_AS				GCA_009573865.1
ESC_LA0326AA_AS				GCA_014096695.1
ESC_LA0261AA_AS				GCA_017359925.1
ESC_LA0234AA_AS				GCA_008549175.1
ESC_LA0118AA_AS				GCA_009338735.1
ESC_LA2812AA_AS				GCA_005412655.1
ESC_LA2632AA_AS				GCA_009200325.1
ESC_LA3121AA_AS				GCA_017120845.1
ESC_LA5784AA_AS				GCA_014599675.1
ESC_MA4008AA_AS				GCA_010156735.1
ESC_MA7224AA_AS				GCA_009534315.1
ESC_NA6219AA_AS				GCA_010925975.1
ESC_NA8937AA_AS				GCA_009594465.1
ESC_OA1332AA_AS				GCA_008404115.1
ESC_PA1654AA_AS				GCA_009073445.1
ESC_PA1523AA_AS				GCA_020398545.1
ESC_PA2106AA_AS				GCA_009997945.1
ESC_PA2082AA_AS				GCA_011505205.1
ESC_PA4053AA_AS				GCA_009060005.1
ESC_PA7869AA_AS				GCA_018953195.1
ESC_PA8038AA_AS				GCA_018300745.1
ESC_QA3688AA_AS				GCA_023971075.1
ESC_RA2108AA_AS				GCA_010572225.1
ESC_RA4343AA_AS				GCA_017576345.1
ESC_RA4342AA_AS				GCA_023018625.1
ESC_RA6668AA_AS				GCA_022631715.1
ESC_RA9087AA_AS				GCA_008405565.1
ESC_RA9476AA_AS				GCA_011674215.1
ESC_RA9475AA_AS				GCA_012284865.1
ESC_RA9474AA_AS				GCA_014366545.1
ESC_RA9450AA_AS				GCA_011161175.1
ESC_RA9442AA_AS				GCA_019663725.1
ESC_SA1771AA_AS				GCA_006630065.1
ESC_SA3199AA_AS				GCA_018477645.1
ESC_SA4497AA_AS				GCA_009430235.1
ESC_SA4488AA_AS				GCA_015214505.1
ESC_SA9044AA_AS				GCA_008486065.1
ESC_TA9886AA_AS				GCA_008521845.1
ESC_UA2184AA_AS				GCA_007868685.1
ESC_UA1944AA_AS				GCA_014044865.1
ESC_UA1900AA_AS				GCA_008657835.1
ESC_UA1553AA_AS				GCA_009550775.1
ESC_VA1967AA_AS				GCA_009476585.1
ESC_VA5791AA_AS				GCA_010987265.1
ESC_VA5648AA_AS				GCA_008386115.1
ESC_CA5791AA_AS				GCA_002045985.1
ESC_CA5301AA_AS				GCA_007237735.1
ESC_BA1342AA_AS				GCA_022895515.1
ESC_BA5208AA_AS				GCA_005519075.1
ESC_BA8240AA_AS				GCA_007602195.1
ESC_CA3733AA_AS				GCA_006997205.1
ESC_HA0439AA_AS				GCA_022896175.1
ESC_FA6504AA_AS				GCA_008924225.1
ESC_FA8003AA_AS				GCA_013528515.1
ESC_GA3223AA_AS				GCA_007371895.1
ESC_GA6936AA_AS				GCA_917134565.1
ESC_GA6866AA_AS				GCA_005518825.1
ESC_HA5420AA_AS				GCA_007145205.1
ESC_HA4659AA_AS				GCA_007664465.1
ESC_HA2782AA_AS				GCA_007758455.1
ESC_HA2636AA_AS				GCA_006331745.1
ESC_HA2276AA_AS				GCA_917130755.1
ESC_HA1936AA_AS				GCA_015070115.1
ESC_HA1846AA_AS				GCA_007275795.1
ESC_HA7873AA_AS				GCA_015070225.1
ESC_HA7865AA_AS				GCA_917131455.1
ESC_HA7779AA_AS				GCA_011338525.1
ESC_HA7944AA_AS				GCA_011304215.1
ESC_HA7930AA_AS				GCA_007060025.1
ESC_HA8601AA_AS				GCA_007597735.1
ESC_HA8565AA_AS				GCA_009175085.1
ESC_HA8390AA_AS				GCA_007415925.1
ESC_IA6488AA_AS				GCA_008876535.1
ESC_IA3527AA_AS				GCA_007416265.1
ESC_JA0558AA_AS				GCA_011417095.1
ESC_JA0145AA_AS				GCA_917156705.1
ESC_JA0396AA_AS				GCA_005519645.1
ESC_IA9726AA_AS				GCA_005519065.1
ESC_IA9657AA_AS				GCA_007337455.1
ESC_IA9003AA_AS				GCA_006421355.1
ESC_IA9285AA_AS				GCA_007335375.1
ESC_UA5681AA_AS				GCA_010629925.1
ESC_LA0859AA_AS				GCA_011562745.1
ESC_LA0697AA_AS				GCA_005518775.1
ESC_LA0314AA_AS				GCA_017791685.1
ESC_LA1533AA_AS				GCA_007158045.1
ESC_LA2760AA_AS				GCA_016542045.1
ESC_LA6186AA_AS				GCA_007594285.1
ESC_MA3671AA_AS				GCA_007422825.1
ESC_NA7862AA_AS				GCA_010957315.1
ESC_OA1130AA_AS				GCA_917124655.1
ESC_OA1344AA_AS				GCA_009288205.1
ESC_PA3835AA_AS				GCA_007592245.1
ESC_PA4855AA_AS				GCA_015070235.1
ESC_PA8946AA_AS				GCA_008879185.1
ESC_PA9499AA_AS				GCA_016737635.1
ESC_PA8498AA_AS				GCA_015034655.1
ESC_PA8357AA_AS				GCA_008924725.1
ESC_PA8354AA_AS				GCA_020913565.1
ESC_QA3701AA_AS				GCA_003906215.1
ESC_QA3926AA_AS				GCA_007827025.1
ESC_QA4869AA_AS				GCA_007391155.1
ESC_QA4868AA_AS				GCA_017881525.1
ESC_QA8974AA_AS				GCA_006432075.1
ESC_QA8077AA_AS				GCA_017806215.1
ESC_QA5580AA_AS				GCA_008038145.1
ESC_RA1919AA_AS				GCA_020912725.1
ESC_RA1917AA_AS				GCA_008869005.1
ESC_RA1901AA_AS				GCA_007261665.1
ESC_RA2732AA_AS				GCA_008554555.1
ESC_RA3074AA_AS				GCA_009576945.1
ESC_RA3051AA_AS				GCA_005518465.1
ESC_RA3668AA_AS				GCA_010629825.1
ESC_RA3936AA_AS				GCA_020159185.1
ESC_RA4737AA_AS				GCA_007141405.1
ESC_RA4725AA_AS				GCA_011747005.1
ESC_RA5162AA_AS				GCA_004267185.1
ESC_RA5110AA_AS				GCA_007523785.1
ESC_RA9108AA_AS				GCA_006321425.1
ESC_RA9960AA_AS				GCA_020135145.1
ESC_RA9824AA_AS				GCA_006999705.1
ESC_SA1047AA_AS				GCA_011592845.1
ESC_SA3230AA_AS				GCA_008880605.1
ESC_SA6624AA_AS				GCA_006973285.1
ESC_SA6619AA_AS				GCA_007298215.1
ESC_SA7555AA_AS				GCA_008852405.1
ESC_SA9784AA_AS				GCA_011594765.1
ESC_TA0449AA_AS				GCA_007509985.1
ESC_UA6019AA_AS				GCA_015678365.1
ESC_TA2457AA_AS				GCA_010630285.1
ESC_TA4507AA_AS				GCA_007434165.1
ESC_TA4395AA_AS				GCA_917124625.1
ESC_TA7279AA_AS				GCA_008905165.1
ESC_TA8357AA_AS				GCA_015678255.1
ESC_TA9977AA_AS				GCA_015070135.1
ESC_UA0541AA_AS				GCA_007299355.1
ESC_UA1322AA_AS				GCA_007275955.1
ESC_UA2112AA_AS				GCA_009245345.1
ESC_UA3546AA_AS				GCA_006758865.1
ESC_UA3669AA_AS				GCA_006204685.1
ESC_UA5293AA_AS				GCA_009577565.1
ESC_UA6916AA_AS				GCA_007242955.1
ESC_VA4149AA_AS				GCA_007433545.1
ESC_VA5618AA_AS				GCA_002066565.1
ESC_VA6190AA_AS				GCA_007243255.1
ESC_CA3700AA_AS				GCA_007688725.1
ESC_CA0208AA_AS				GCA_005748115.1
ESC_BA3336AA_AS				GCA_011398335.1
ESC_CA3612AA_AS				GCA_010651605.1
ESC_BA4930AA_AS				GCA_004253025.1
ESC_BA3599AA_AS				GCA_007536655.1
ESC_BA3330AA_AS				GCA_010554525.1
ESC_CA2927AA_AS				GCA_011544235.1
ESC_BA3082AA_AS				GCA_006331445.1
ESC_CA4032AA_AS				GCA_010399785.1
ESC_CA4383AA_AS				GCA_006761625.1
ESC_CA5010AA_AS				GCA_007333235.1
ESC_BA0950AA_AS				GCA_007430665.1
ESC_BA0668AA_AS				GCA_007226075.1
ESC_BA5041AA_AS				GCA_005742095.1
ESC_CA0970AA_AS				GCA_008962935.1
ESC_AA9727AA_AS				GCA_006515255.1
ESC_CA4015AA_AS				GCA_007228075.1
ESC_BA1974AA_AS				GCA_006150645.1
ESC_BA1690AA_AS				GCA_005536735.1
ESC_BA2191AA_AS				GCA_005673295.1
ESC_BA7874AA_AS				GCA_007313655.1
ESC_BA8377AA_AS				GCA_006534895.1
ESC_CA2603AA_AS				GCA_010631825.1
ESC_CA3471AA_AS				GCA_017360645.1
ESC_GA6777AA_AS				GCA_003879995.1
ESC_GA6773AA_AS				GCA_007611595.1
ESC_GA7588AA_AS				GCA_005438275.1
ESC_GA8497AA_AS				GCA_015132235.1
ESC_GA8863AA_AS				GCA_006650145.1
ESC_GA9435AA_AS				GCA_006326005.1
ESC_GA9267AA_AS				GCA_006462115.1
ESC_GA9100AA_AS				GCA_017804015.1
ESC_HA4236AA_AS				GCA_005729125.1
ESC_HA3709AA_AS				GCA_006643185.1
ESC_HA6970AA_AS				GCA_016983715.1
ESC_HA6919AA_AS				GCA_010511315.1
ESC_HA6918AA_AS				GCA_006485165.1
ESC_HA6807AA_AS				GCA_006499255.1
ESC_HA7782AA_AS				GCA_010622405.1
ESC_IA0262AA_AS				GCA_007220615.1
ESC_IA0584AA_AS				GCA_006528735.1
ESC_IA2003AA_AS				GCA_006485885.1
ESC_IA1992AA_AS				GCA_006326685.1
ESC_IA1959AA_AS				GCA_010785795.1
ESC_IA1937AA_AS				GCA_006948165.1
ESC_IA1927AA_AS				GCA_017809575.1
ESC_IA1926AA_AS				GCA_007615055.1
ESC_IA6313AA_AS				GCA_010782235.1
ESC_IA3563AA_AS				GCA_007473755.1
ESC_JA3845AA_AS				GCA_006575065.1
ESC_JA5222AA_AS				GCA_018187955.1
ESC_JA7935AA_AS				GCA_005439515.1
ESC_JA7687AA_AS				GCA_006515455.1
ESC_LA0113AA_AS				GCA_917087045.1
ESC_LA1366AA_AS				GCA_011728875.1
ESC_LA2575AA_AS				GCA_011166495.1
ESC_MA0299AA_AS				GCA_007228795.1
ESC_NA2990AA_AS				GCA_006815345.1
ESC_NA2985AA_AS				GCA_010407665.1
ESC_NA2984AA_AS				GCA_006531355.1
ESC_NA2857AA_AS				GCA_004190755.1
ESC_NA2837AA_AS				GCA_007342255.1
ESC_NA2784AA_AS				GCA_006943305.1
ESC_NA2730AA_AS				GCA_007563845.1
ESC_NA8019AA_AS				GCA_004223945.1
ESC_NA8559AA_AS				GCA_010909605.1
ESC_NA8806AA_AS				GCA_005434035.1
ESC_NA8796AA_AS				GCA_010653815.1
ESC_PA8775AA_AS				GCA_007333515.1
ESC_PA8774AA_AS				GCA_006773625.1
ESC_PA8763AA_AS				GCA_006574405.1
ESC_PA8754AA_AS				GCA_006419895.1
ESC_PA8753AA_AS				GCA_010473685.1
ESC_PA8742AA_AS				GCA_007699945.1
ESC_PA8741AA_AS				GCA_007170795.1
ESC_PA8739AA_AS				GCA_010434475.1
ESC_PA8733AA_AS				GCA_008534055.1
ESC_PA9504AA_AS				GCA_007591865.1
ESC_PA8725AA_AS				GCA_006641385.1
ESC_PA8267AA_AS				GCA_008441525.1
ESC_QA3674AA_AS				GCA_006529575.1
ESC_RA5107AA_AS				GCA_007638315.1
ESC_UA5990AA_AS				GCA_007333575.2
ESC_SA1948AA_AS				GCA_003892175.1
ESC_SA5318AA_AS				GCA_010560125.1
ESC_SA5803AA_AS				GCA_010413175.1
ESC_SA6116AA_AS				GCA_010512235.1
ESC_SA6114AA_AS				GCA_007333395.1
ESC_SA6757AA_AS				GCA_010389305.1
ESC_SA9487AA_AS				GCA_010173575.1
ESC_SA9408AA_AS				GCA_006842025.1
ESC_SA9373AA_AS				GCA_006186425.1
ESC_TA2835AA_AS				GCA_009064475.1
ESC_TA3983AA_AS				GCA_007489665.1
ESC_TA3982AA_AS				GCA_007834795.1
ESC_TA3980AA_AS				GCA_010787675.1
ESC_TA3978AA_AS				GCA_006260955.1
ESC_TA3977AA_AS				GCA_010650725.1
ESC_TA3975AA_AS				GCA_010407745.1
ESC_BA4869AA_AS				GCA_009074565.1
ESC_BA3157AA_AS				GCA_006839705.1
ESC_BA0588AA_AS				GCA_014959545.1
ESC_CA4137AA_AS				GCA_008522695.1
ESC_BA6292AA_AS				GCA_007216015.1
ESC_CA3958AA_AS				GCA_005960225.1
ESC_BA2899AA_AS				GCA_007093385.1
ESC_CA5437AA_AS				GCA_010670005.1
ESC_BA1799AA_AS				GCA_006041735.1
ESC_AA8886AA_AS				GCA_008268345.1
ESC_BA7176AA_AS				GCA_009074585.1
ESC_CA1138AA_AS				GCA_005762075.1
ESC_BA4077AA_AS				GCA_011285585.1
ESC_AA8395AA_AS				GCA_017526335.1
ESC_BA1964AA_AS				GCA_009163585.1
ESC_CA4848AA_AS				GCA_019900245.1
ESC_CA4067AA_AS				GCA_007104485.1
ESC_CA0162AA_AS				GCA_015070165.1
ESC_FA6264AA_AS				GCA_008636345.1
ESC_GA0082AA_AS				GCA_009244985.1
ESC_GA5072AA_AS				GCA_006167925.1
ESC_GA8502AA_AS				GCA_014947845.1
ESC_GA8615AA_AS				GCA_006954305.1
ESC_GA8943AA_AS				GCA_005859315.1
ESC_GA9791AA_AS				GCA_007371365.1
ESC_GA9830AA_AS				GCA_014936005.1
ESC_HA6621AA_AS				GCA_010647045.1
ESC_HA5613AA_AS				GCA_014786365.1
ESC_HA5604AA_AS				GCA_007388275.1
ESC_HA5155AA_AS				GCA_006008405.1
ESC_HA5131AA_AS				GCA_008696125.1
ESC_HA5102AA_AS				GCA_003078795.1
ESC_HA5048AA_AS				GCA_023763585.1
ESC_HA5044AA_AS				GCA_011340105.1
ESC_HA4258AA_AS				GCA_006095395.1
ESC_HA3716AA_AS				GCA_007101845.1
ESC_HA3701AA_AS				GCA_006799525.1
ESC_HA6874AA_AS				GCA_008534975.1
ESC_HA6861AA_AS				GCA_006314805.1
ESC_HA9259AA_AS				GCA_006490635.1
ESC_IA0810AA_AS				GCA_006941215.1
ESC_IA0766AA_AS				GCA_007853455.1
ESC_IA6300AA_AS				GCA_007794115.1
ESC_IA7509AA_AS				GCA_009245685.1
ESC_JA1070AA_AS				GCA_009036185.1
ESC_IA3848AA_AS				GCA_008879825.1
ESC_IA3699AA_AS				GCA_014960425.1
ESC_IA8752AA_AS				GCA_008911625.1
ESC_IA9559AA_AS				GCA_006583845.1
ESC_JA4846AA_AS				GCA_008649715.1
ESC_KA3984AA_AS				GCA_015323025.1
ESC_KA7575AA_AS				GCA_018484485.1
ESC_KA9661AA_AS				GCA_014908445.1
ESC_LA0081AA_AS				GCA_006942785.1
ESC_LA1333AA_AS				GCA_023291705.1
ESC_LA1524AA_AS				GCA_007633275.1
ESC_LA2992AA_AS				GCA_007573465.1
ESC_LA2573AA_AS				GCA_014960045.1
ESC_LA4608AA_AS				GCA_006179365.1
ESC_MA0314AA_AS				GCA_006308805.1
ESC_MA3754AA_AS				GCA_011284205.1
ESC_MA3711AA_AS				GCA_008740875.1
ESC_NA4042AA_AS				GCA_008412595.1
ESC_NA8070AA_AS				GCA_010962375.1
ESC_NA7810AA_AS				GCA_006214305.1
ESC_NA7726AA_AS				GCA_008930005.1
ESC_NA8357AA_AS				GCA_011228985.1
ESC_OA6439AA_AS				GCA_008854865.1
ESC_PA3657AA_AS				GCA_007855895.1
ESC_PA8893AA_AS				GCA_006484685.1
ESC_PA8890AA_AS				GCA_011220815.1
ESC_PA8743AA_AS				GCA_006824945.1
ESC_PA8736AA_AS				GCA_007104405.1
ESC_PA8681AA_AS				GCA_006200725.1
ESC_PA9319AA_AS				GCA_007104045.1
ESC_PA9296AA_AS				GCA_007008845.1
ESC_PA9244AA_AS				GCA_005437115.1
ESC_QA4839AA_AS				GCA_010693265.1
ESC_RA0675AA_AS				GCA_006025815.1
ESC_RA4457AA_AS				GCA_007069805.1
ESC_RA4565AA_AS				GCA_019182365.1
ESC_RA5131AA_AS				GCA_007071465.1
ESC_RA5111AA_AS				GCA_010391255.1
ESC_SA3774AA_AS				GCA_007079385.1
ESC_SA7204AA_AS				GCA_007756475.1
ESC_SA9268AA_AS				GCA_007102945.1
ESC_TA0148AA_AS				GCA_007082105.1
ESC_UA6417AA_AS				GCA_014789565.1
ESC_UA5966AA_AS				GCA_008929805.1
ESC_TA2631AA_AS				GCA_006166305.1
ESC_TA2627AA_AS				GCA_009504575.1
ESC_TA4104AA_AS				GCA_005931495.1
ESC_TA4002AA_AS				GCA_009137265.1
ESC_TA4001AA_AS				GCA_011099025.1
ESC_TA7299AA_AS				GCA_009181845.1
ESC_TA7117AA_AS				GCA_009074545.1
ESC_TA8685AA_AS				GCA_014043525.1
ESC_UA2449AA_AS				GCA_023630345.1
ESC_UA6862AA_AS				GCA_008990305.1
ESC_UA9729AA_AS				GCA_010984885.1
ESC_BA7405AA_AS				GCA_013801455.1
ESC_BA0654AA_AS				GCA_010442035.1
ESC_CA2393AA_AS				GCA_007976725.1
ESC_BA6217AA_AS				GCA_917075355.1
ESC_AA8824AA_AS				GCA_011222735.1
ESC_CA1175AA_AS				GCA_007836955.1
ESC_BA2650AA_AS				GCA_006429695.1
ESC_CA1772AA_AS				GCA_008521665.1
ESC_BA5154AA_AS				GCA_006265895.1
ESC_CA0447AA_AS				GCA_007838455.1
ESC_BA8261AA_AS				GCA_008713295.1
ESC_AA8969AA_AS				GCA_003736025.1
ESC_CA1253AA_AS				GCA_010434145.1
ESC_CA4437AA_AS				GCA_010760175.1
ESC_AA9135AA_AS				GCA_007614015.1
ESC_AA8539AA_AS				GCA_008523825.1
ESC_CA1954AA_AS				GCA_007445585.1
ESC_BA7119AA_AS				GCA_019282975.1
ESC_CA1194AA_AS				GCA_006244415.1
ESC_BA6065AA_AS				GCA_019914745.1
ESC_BA8096AA_AS				GCA_008525085.1
ESC_BA2528AA_AS				GCA_014680005.1
ESC_BA8285AA_AS				GCA_011287125.1
ESC_CA2755AA_AS				GCA_010627525.1
ESC_CA1332AA_AS				GCA_010433115.1
ESC_CA1992AA_AS				GCA_007334845.1
ESC_CA5283AA_AS				GCA_006977405.1
ESC_CA1499AA_AS				GCA_007446205.1
ESC_CA2370AA_AS				GCA_009470145.1
ESC_CA6022AA_AS				GCA_010552445.1
ESC_CA3989AA_AS				GCA_007614415.1
ESC_CA4594AA_AS				GCA_010547615.1
ESC_CA3660AA_AS				GCA_011208785.1
ESC_CA5036AA_AS				GCA_016741615.1
ESC_BA5489AA_AS				GCA_013502165.1
ESC_CA5438AA_AS				GCA_007774245.1
ESC_CA1020AA_AS				GCA_010679385.1
ESC_BA5894AA_AS				GCA_020759775.1
ESC_GA0387AA_AS				GCA_011433235.1
ESC_GA1499AA_AS				GCA_008184145.1
ESC_GA5734AA_AS				GCA_007115835.1
ESC_GA5733AA_AS				GCA_010660415.1
ESC_GA9271AA_AS				GCA_021058645.1
ESC_GA9137AA_AS				GCA_021488075.1
ESC_HA0260AA_AS				GCA_008527865.1
ESC_HA6407AA_AS				GCA_007428265.1
ESC_HA5057AA_AS				GCA_008457445.2
ESC_HA5012AA_AS				GCA_011480195.1
ESC_HA3845AA_AS				GCA_009884595.1
ESC_HA3842AA_AS				GCA_007098405.1
ESC_HA3744AA_AS				GCA_013568535.1
ESC_HA1656AA_AS				GCA_007034585.1
ESC_HA1631AA_AS				GCA_017109785.1
ESC_HA6972AA_AS				GCA_011238295.1
ESC_HA6924AA_AS				GCA_008403865.1
ESC_IA0536AA_AS				GCA_020133405.1
ESC_IA0538AA_AS				GCA_008440345.1
ESC_IA0546AA_AS				GCA_008515075.1
ESC_IA4174AA_AS				GCA_007656215.1
ESC_JA0717AA_AS				GCA_011636915.1
ESC_JA4575AA_AS				GCA_015225275.1
ESC_JA5194AA_AS				GCA_006396675.1
ESC_JA5181AA_AS				GCA_014522925.1
ESC_KA2799AA_AS				GCA_007738755.1
ESC_LA2965AA_AS				GCA_007445425.1
ESC_LA2802AA_AS				GCA_007300295.1
ESC_LA2773AA_AS				GCA_008709455.1
ESC_LA2637AA_AS				GCA_008451945.1
ESC_LA3332AA_AS				GCA_013486245.1
ESC_LA5893AA_AS				GCA_014394925.1
ESC_MA9479AA_AS				GCA_019328705.1
ESC_NA7950AA_AS				GCA_011472715.1
ESC_PA8611AA_AS				GCA_006984205.1
ESC_PA8343AA_AS				GCA_007668525.1
ESC_QA7416AA_AS				GCA_005535555.1
ESC_QA7834AA_AS				GCA_021868195.1
ESC_RA0206AA_AS				GCA_019897035.1
ESC_RA2485AA_AS				GCA_018485185.1
ESC_RA2644AA_AS				GCA_010666505.1
ESC_UA6547AA_AS				GCA_010684345.1
ESC_SA9413AA_AS				GCA_008454175.1
ESC_UA6128AA_AS				GCA_010889755.1
ESC_UA6596AA_AS				GCA_022919555.1
ESC_UA6593AA_AS				GCA_007374685.1
ESC_UA6348AA_AS				GCA_011117315.1
ESC_UA6495AA_AS				GCA_013559015.1
ESC_UA6255AA_AS				GCA_008396555.1
ESC_TA1392AA_AS				GCA_010476905.1
ESC_TA1529AA_AS				GCA_008564335.1
ESC_TA1526AA_AS				GCA_023502085.1
ESC_TA2688AA_AS				GCA_013558575.1
ESC_TA2598AA_AS				GCA_007221795.1
ESC_TA2539AA_AS				GCA_008504045.1
ESC_TA4085AA_AS				GCA_019968135.1
ESC_TA4061AA_AS				GCA_010692285.1
ESC_TA4445AA_AS				GCA_007977665.1
ESC_TA8820AA_AS				GCA_007357715.1
ESC_UA6859AA_AS				GCA_007883005.1
[truncated: 8,002 more rows]
