# Supplementary material for: A convergent evolutionary pathway attenuating cellulose production drives enhanced virulence of some bacteria
Source: Nat Commun. 2024 Feb 21;15:1441. doi: 10.1038/s41467-024-45176-4 (PMC10881479; doi:10.1038/s41467-024-45176-4)
Supplement: Supplementary file 5 — Source Data [file 41467_2024_45176_MOESM5_ESM.xlsx]

## Sheet: Source data fir Fig. 2
Source data for Fig.2 Cellulose disruption enhances ST95 virulence
Fig. 2c. Percentage of survival of pups during 7-day infection period
Days	WT	bcsA*	PBS
0	100	100	100
1	97.6744
2	95.3488	90.9091
3	90.6977
4	86.0465
5	74.4186
6	72.093
7	65.1163	90.9091	100
Fig. 2d. Enumeration of ST or bcsA* loads in the spleen, liver and brain
Brain WT	Spleen WT	Liver WT	Brain bcsA*	Spleen bcsA*	Liver bcsA*
2.34369	0	2.60685	1.27483	0	0
2.70618	2.86573	3.57788	1.44112	0	1.67607
1.80462	0	3.32444	0	1.48598	5.92893
1.25634	0	0	1.1171	0	1.56976
1.54763	1.95931	1.23273	0.541732	2.05538	1.36638
2.68235	2.03008	2.87175	1.18578	1.16877	0
0	0	0	1.71913	0	1.12636
0	3.91911	0	0	1.45415	0
0	1.61534	0.576854	0	0	0
0	2.96949	1.33118	0	0	0.656247
0	3.0569	2.22524	0	0	0.681613
2.54133	3.58594	3.459	0	0	0
1.93883	2.85829	2.18295	2.14299	0	1.78428
2.18731	3.54611	1.54102	0	0	0
3.41056	2.78246	2.38737	0	0	0
3.50205	2.72994	4.04369	0	4.82363	1.36378
3.79961	6.24286	3.73384	0.974333		0
3.01213	4.08986	3.12805	0.859202		2.38058
0	3.61387	0.789318	1.29496		1.61997
2.23401	2.10181	2.08612	2.95795		4.88134
6.26773	3.44388	5.39836
4.90314	3.05194	4.93201
5.21506	2.28381	3.48917
2.92338	2.9407	3.50629
4.13107		3.9876
3.93993		3.35621
3.56489		3.0438
3.63696		3.5358
Fig. 2e. Enumeration of ST or bcsA* loads in the small intestine, cecum and large intestine
SI WT	Cecum WT	Colon WT	SI bcsA*	Cecum bcsA*	Colon bcsA*
5.82693	8.21679	8.58728	3.42042	4.37392
7.19689	6.22284	8.24588	5.64704	0
2.87265	3.81182	6.65003	3.40187	6.32099
2.33938	5.42094	6.87774	2.47686	3.4161
3.10859	4.01993	6.73157	2.98846	2.83548	5.78945
6.65739	6.78078	7.11709	3.51005	3.55544	7.86585
5.33302	2.0569	7.87057	5.65255	4.31173	7.71107
3.12126	3.09008	7.41036	3.29809	3.0087	6.47001
6.54685	4.57961	8.19149	2.93689	3.42048	7.63279
3.43233	5.12076	7.54216	5.32211	3.8055	7.77347
5.57797	5.671	7.80384	0	6.36189	8.09209
3.90282	3.74009	6.17667	2.98457	4.28105	6.71027
3.55914	1.93554	6.21283	3.81406	5.20157	7.15161
3.56937	2.85636	7.69501	4.81778	4.87687	7.35982
	3.61898		5.88029	2.99755	5.11584
	4.16425		4.34771	2.97743	7.61867
	3.82792			2.47143	7.61284
	4.40851			6.71597	7.58015
	3.19614			7.06613	8.60235
	2.81531			6.11436	5.8651
	7.33766
	8.15975
	8.70075
	6.89713
	8.16672
	8.64782
	8.45469
	8.44879

## Sheet: Source data for Fig. 3
Source data for Fig. 3. Cellulose disruption impairs the barrier integrity in the rat pup small intestine.
Fig. 3a. Weight of small intestines harvested from rat pups 7 days post-infection
WT	bcsA*	PBS
0.605768	0.291197	0.460388
0.457558	0.465838	0.372117
0.536297	0.356758	0.405118
0.610317	0.333537	0.492138
0.545138	0.410768	0.394778
0.572248	0.308997	0.411508
0.619328	0.356098	0.426548
0.52658	0.402718
0.56367
0.60648
Fig. 3c. TUNEL fluorescence intensity
PBS	WT	BcsA*
3	40	6
6	32	7
8	39	9
3	37	10
4	26	12
1	61	2
2	40	3
8	43	9
9	45	8
3	48	19
4	19	1
2	40	3
3	40	8
4	30	7
Fig. 3d. IBA1 fluorescence intensity				E-cadherin fluorescence intensity
PBS	WT	BcsA*		PBS	WT	BcsA*
12	21	7		11	9	11
19	19	8		12	8	10
18	18	11		17	11	7
17	27	19		19	8	5
13	17	13		23	9	6
14	14	12		11	10	7
15	10	12		23	12	2
10	13	13		20	11	10
9	12	8		28	10	8
19	11	14		18	7	2
17	19	15		23	8	5
				23	9	7
				26	13	9
				18	12	10
Fig. 3e. Mucin fluorescence intensity
PBS	WT	BcsA*
13	3	9
11	2	8
12	9	17
18	7	8
19	8	6
20	10	9
21	11	13
23	3	11
12	4	10
19	2	9
18	1	8
17		7

## Sheet: Source data for Fig. 4
Source data for Fig. 4
Fig. 4b. Pia matter thickness				Fig. 4c. Border-associated Iba1 cells
PBS	WT	bcsA*		PBS	WT	bcsA*
14.6707	31.0667	27.8707		10.52	33.6	8.39
18.7033	26.3423	21.2293		5.78041	22.4045	13.8409
16.951	23.5357	21.9437		12.5481	22.5862	12.1756
	26.6323	30.0127			18.9522	14.5113
Fig. 4e. Iba1 cells				Fig. 4f. Iba1 mean fluorescent intensity
PBS	WT	bcsA*		PBS	WT	bcsA*
205.613	299.935	190.888		48580.2	166018	86608
220.342	325.045	203.414		87031.4	136495	92121
212.647	276.394	230.724		87531.7	189451	87569.2
	299.958	209.994			103955	96695.1
Fig. 4h. Average number of endpoints per cell				Fig. 4i. Microglia process length
PBS	WT	bcsA*		PBS	WT	bcsA*
159.1	96.0625	85.5625		304.185	208.529	243.089
137.111	82.1155	110.409		347.625	194.841	272.282
146.167	104.538	92.25		294.673	212.397	240.506
	82.25	107.497			201.787	236.246
Fig. 4k. TUNEL fluorescence intensity
PBS	WT	bcsA*
1	8	1
2	9	3
0	5	4
1	8	2
1	11	1
Fig. 4l. Brain weight
PBS	WT	bcsA*
0.854298	0.779288	0.718137
0.799087	0.737698	0.814958
0.730537	0.762827	0.811447
0.744568	0.712217	0.751337
0.737337	0.750498	0.832878
0.821518	0.684318	0.806087
0.853988	0.775447	0.806298
	0.63735	0.694917
	0.70432
	0.7026
	0.755779
	0.654089
	0.690709
	0.674009
	0.774979
	0.698189
	0.767999
	0.650559

## Sheet: Source data for Fig. 5
Source data for Fig. 5
Fig. 5b. Number of neutrophils per bladder section
PBS	WT	bcsA*
20	1177	533
15	882.5	55.5
5	1587	399.5
		911.5
		716.5
		491.5
		778
Fig. 5c. Cytokines responses in bladder
MIP-1a				MIP-1b				RANTES
PBS	WT	bcsA*		PBS	WT	bcsA*		PBS	WT	bcsA*
14.9	30.84	21.02		77.38	124.24	122.7		230.62	823.64	1003.07
9.85	35.61	31.67		33.24	143.45	85.72		232.21	1145.03	363.34
8.93	47.61	26.93		48.56	207.77	130.8		229.56	1649.74	519.02
7.65	32.58	12.65		45.35	143.67	57.25		130.77	1023.44	227.97
	35.47	33.35			155.97	130.65			1096.94	823.64
	33.27	14.51			144.64	62.91			837.27	382.41
	30.68	29.7			143.45	127.45			922.44	577.25
	32.7	12.95			140.16	93.35			881.01	312.44
		13.96				106.59				312.18
Fig. 5d. Bacterial load from bladder of mice at 1-day infection
WT	bcsA*
2700000	418000
2370000	1780000
1550000	3560000
3210000	716000
2560000	15500000
857000	1450000
1230000	298000000
674000	1200000
2790000	2880000
2250000	8030000
2110000	7370000
796000	1510000
3180000	19500000
1220000	240000
2160000	2610000
432000	497000
501000	6780000
339000	343000
2730000	2340000
239000	621000000
536000
281000
948000
2070000
1400000
386000
1740000
3050000
2010000
623000
Fig. 5d. Bacterial load from bladder of mice at 3-day infection
WT	bcsA*
5.07065	5.75306
5.46306	5.6924
5.39864	5.87066
5.11362	5.41748
5.38744	5.88408
5.59793	5.91819
5.5732	5.63127
5.58183	5.73055
5.70613	5.91385
5.28245	5.03797
5.65587	5.41534
6.27938	4.95001
5.37486	5.27278
5.77132	5.69088
5.66882	5.71177
5.51955	5.88667

## Sheet: Source data for Fig. 6
Source data for Fig. 6a. Prevalence of E. coli STs possess an attenuating mutation in at least one gene in the cellulose biosynthesis and pEtN modification operons
phylogroup	ST	p.bcs
A	ST1060	100
A	ST167	100
A	ST744	100
B1	ST16	100
B1	ST1792	100
B1	ST300	100
B1	ST453	100
B1	ST655	100
B2	ST1193	100
E	ST11	100
A	ST617	99
D	ST405	94
B1	ST678	83
D	ST69	74
B1	ST58	73
B2	ST141	73
A	ST10	69
B2	ST95	68
A	ST48	63
A	ST342	61
A	ST398	53
A	ST34	51
B2	ST127	51
F	ST117	51
F	ST59	47
B1	ST641	45
A	ST399	42
B1	ST278	39
D	ST32	100

## Sheet: Source data for Suppl Fig. 1
Source data for Supplementary Fig. 1. Recombination regions in ST95 determined by Gubbins
##gff-version 3
##sequence-region SEQUENCE 1 5074586
SEQUENCE	GUBBINS	CDS	4980963	4982186	0	.	0	node="internal_640->ERS1369208";neg_log_likelihood="733.423256";taxa="ERS1369208";snp_count="18";
SEQUENCE	GUBBINS	CDS	4961780	4965286	0	.	0	node="internal_640->ERS1369208";neg_log_likelihood="667.533493";taxa="ERS1369208";snp_count="14";
SEQUENCE	GUBBINS	CDS	4855579	4861533	0	.	0	node="internal_640->ERS1369208";neg_log_likelihood="603.586570";taxa="ERS1369208";snp_count="15";
SEQUENCE	GUBBINS	CDS	2149763	2154981	0	.	0	node="internal_640->ERS1369208";neg_log_likelihood="538.625406";taxa="ERS1369208";snp_count="12";
SEQUENCE	GUBBINS	CDS	4891021	4893826	0	.	0	node="internal_640->ERS1369208";neg_log_likelihood="487.802146";taxa="ERS1369208";snp_count="8";
SEQUENCE	GUBBINS	CDS	2113557	2116512	0	.	0	node="internal_640->ERS1369208";neg_log_likelihood="449.784310";taxa="ERS1369208";snp_count="8";
SEQUENCE	GUBBINS	CDS	2149767	2150588	0	.	0	node="internal_640->ERS1369215";neg_log_likelihood="915.114269";taxa="ERS1369215";snp_count="18";
SEQUENCE	GUBBINS	CDS	2108423	2117095	0	.	0	node="internal_640->ERS1369215";neg_log_likelihood="840.769615";taxa="ERS1369215";snp_count="24";
SEQUENCE	GUBBINS	CDS	4980993	4982026	0	.	0	node="internal_640->ERS1369215";neg_log_likelihood="746.188629";taxa="ERS1369215";snp_count="11";
SEQUENCE	GUBBINS	CDS	4960128	4965287	0	.	0	node="internal_640->ERS1369215";neg_log_likelihood="702.970563";taxa="ERS1369215";snp_count="11";
SEQUENCE	GUBBINS	CDS	4884860	4893838	0	.	0	node="internal_640->ERS1369215";neg_log_likelihood="651.325458";taxa="ERS1369215";snp_count="13";
SEQUENCE	GUBBINS	CDS	2811018	2811028	0	.	0	node="internal_640->ERS1369215";neg_log_likelihood="591.404239";taxa="ERS1369215";snp_count="5";
SEQUENCE	GUBBINS	CDS	4861177	4861684	0	.	0	node="internal_640->ERS1369215";neg_log_likelihood="570.062718";taxa="ERS1369215";snp_count="7";
SEQUENCE	GUBBINS	CDS	2052097	2054221	0	.	0	node="internal_640->ERS1369215";neg_log_likelihood="541.028347";taxa="ERS1369215";snp_count="7";
SEQUENCE	GUBBINS	CDS	5060727	5061775	0	.	0	node="internal_640->ERS1369215";neg_log_likelihood="511.004202";taxa="ERS1369215";snp_count="5";
SEQUENCE	GUBBINS	CDS	2840404	2871044	0	.	0	node="internal_642->ERS1369396";neg_log_likelihood="4288.351948";taxa="ERS1369396";snp_count="857";
SEQUENCE	GUBBINS	CDS	1250349	1252796	0	.	0	node="internal_642->ERS1369396";neg_log_likelihood="2503.094095";taxa="ERS1369396";snp_count="48";
SEQUENCE	GUBBINS	CDS	2105517	2117140	0	.	0	node="internal_642->ERS1369396";neg_log_likelihood="2354.304166";taxa="ERS1369396";snp_count="41";
SEQUENCE	GUBBINS	CDS	4961778	4982156	0	.	0	node="internal_642->ERS1369396";neg_log_likelihood="2191.804918";taxa="ERS1369396";snp_count="46";
SEQUENCE	GUBBINS	CDS	4848986	4866162	0	.	0	node="internal_642->ERS1369396";neg_log_likelihood="2012.713122";taxa="ERS1369396";snp_count="38";
SEQUENCE	GUBBINS	CDS	4884777	4895981	0	.	0	node="internal_642->ERS1369396";neg_log_likelihood="1857.888495";taxa="ERS1369396";snp_count="33";
SEQUENCE	GUBBINS	CDS	5038230	5041704	0	.	0	node="internal_642->ERS1369396";neg_log_likelihood="1721.658521";taxa="ERS1369396";snp_count="25";
SEQUENCE	GUBBINS	CDS	601087	603275	0	.	0	node="internal_642->ERS1369396";neg_log_likelihood="1619.490781";taxa="ERS1369396";snp_count="22";
SEQUENCE	GUBBINS	CDS	2137102	2139485	0	.	0	node="internal_642->ERS1369396";neg_log_likelihood="1538.690088";taxa="ERS1369396";snp_count="17";
SEQUENCE	GUBBINS	CDS	2150100	2159760	0	.	0	node="internal_642->ERS1369396";neg_log_likelihood="1470.887395";taxa="ERS1369396";snp_count="21";
SEQUENCE	GUBBINS	CDS	1399916	1399988	0	.	0	node="internal_642->ERS1369396";neg_log_likelihood="1384.741819";taxa="ERS1369396";snp_count="8";
SEQUENCE	GUBBINS	CDS	5013021	5013140	0	.	0	node="internal_642->ERS1369396";neg_log_likelihood="1352.472974";taxa="ERS1369396";snp_count="8";
SEQUENCE	GUBBINS	CDS	2097368	2097381	0	.	0	node="internal_642->ERS1369396";neg_log_likelihood="1319.217793";taxa="ERS1369396";snp_count="6";
SEQUENCE	GUBBINS	CDS	1346322	1347142	0	.	0	node="internal_642->ERS1369396";neg_log_likelihood="1294.411385";taxa="ERS1369396";snp_count="10";
SEQUENCE	GUBBINS	CDS	5012924	5013387	0	.	0	node="internal_644->ERS1369328";neg_log_likelihood="1010.669545";taxa="ERS1369328";snp_count="11";
SEQUENCE	GUBBINS	CDS	2848574	2857034	0	.	0	node="internal_644->ERS1369328";neg_log_likelihood="966.782930";taxa="ERS1369328";snp_count="16";
SEQUENCE	GUBBINS	CDS	4891021	4894932	0	.	0	node="internal_644->ERS1369328";neg_log_likelihood="896.542032";taxa="ERS1369328";snp_count="13";
SEQUENCE	GUBBINS	CDS	2107577	2117176	0	.	0	node="internal_644->ERS1369328";neg_log_likelihood="839.662105";taxa="ERS1369328";snp_count="15";
SEQUENCE	GUBBINS	CDS	4962768	4962806	0	.	0	node="internal_644->ERS1369328";neg_log_likelihood="773.277516";taxa="ERS1369328";snp_count="6";
SEQUENCE	GUBBINS	CDS	2902161	2908717	0	.	0	node="internal_644->ERS1369328";neg_log_likelihood="752.815943";taxa="ERS1369328";snp_count="9";
SEQUENCE	GUBBINS	CDS	601011	603302	0	.	0	node="internal_644->ERS1369328";neg_log_likelihood="714.196522";taxa="ERS1369328";snp_count="6";
SEQUENCE	GUBBINS	CDS	2845623	2863210	0	.	0	node="internal_644->ERS1369385";neg_log_likelihood="1355.992553";taxa="ERS1369385";snp_count="38";
SEQUENCE	GUBBINS	CDS	2107583	2117175	0	.	0	node="internal_644->ERS1369385";neg_log_likelihood="1200.651094";taxa="ERS1369385";snp_count="28";
SEQUENCE	GUBBINS	CDS	4861171	4862661	0	.	0	node="internal_644->ERS1369385";neg_log_likelihood="1096.138479";taxa="ERS1369385";snp_count="12";
SEQUENCE	GUBBINS	CDS	2150157	2150588	0	.	0	node="internal_644->ERS1369385";neg_log_likelihood="1045.942752";taxa="ERS1369385";snp_count="9";
SEQUENCE	GUBBINS	CDS	4891025	4893922	0	.	0	node="internal_644->ERS1369385";neg_log_likelihood="1007.375045";taxa="ERS1369385";snp_count="12";
SEQUENCE	GUBBINS	CDS	4962690	4962805	0	.	0	node="internal_644->ERS1369385";neg_log_likelihood="955.376408";taxa="ERS1369385";snp_count="7";
SEQUENCE	GUBBINS	CDS	4800140	4803392	0	.	0	node="internal_644->ERS1369385";neg_log_likelihood="925.874895";taxa="ERS1369385";snp_count="11";
SEQUENCE	GUBBINS	CDS	5012972	5013225	0	.	0	node="internal_644->ERS1369385";neg_log_likelihood="877.616420";taxa="ERS1369385";snp_count="7";
SEQUENCE	GUBBINS	CDS	2137488	2137572	0	.	0	node="internal_644->ERS1369385";neg_log_likelihood="846.752022";taxa="ERS1369385";snp_count="6";
SEQUENCE	GUBBINS	CDS	2052087	2052878	0	.	0	node="internal_644->ERS1369385";neg_log_likelihood="822.476423";taxa="ERS1369385";snp_count="7";
SEQUENCE	GUBBINS	CDS	5036018	5041451	0	.	0	node="internal_644->ERS1369385";neg_log_likelihood="791.011564";taxa="ERS1369385";snp_count="10";
SEQUENCE	GUBBINS	CDS	1406033	1406622	0	.	0	node="internal_644->ERS1369385";neg_log_likelihood="747.452393";taxa="ERS1369385";snp_count="6";
SEQUENCE	GUBBINS	CDS	601081	604264	0	.	0	node="internal_644->ERS1369385";neg_log_likelihood="720.189429";taxa="ERS1369385";snp_count="8";
SEQUENCE	GUBBINS	CDS	2881243	2915343	0	.	0	node="internal_643->SRS2781363";neg_log_likelihood="3423.246494";taxa="SRS2781363";snp_count="312";
SEQUENCE	GUBBINS	CDS	2149435	2150586	0	.	0	node="internal_643->SRS2781363";neg_log_likelihood="2590.526550";taxa="SRS2781363";snp_count="32";
SEQUENCE	GUBBINS	CDS	2105382	2117548	0	.	0	node="internal_643->SRS2781363";neg_log_likelihood="2468.633685";taxa="SRS2781363";snp_count="50";
SEQUENCE	GUBBINS	CDS	577648	578036	0	.	0	node="internal_643->SRS2781363";neg_log_likelihood="2285.919107";taxa="SRS2781363";snp_count="19";
SEQUENCE	GUBBINS	CDS	4800358	4800482	0	.	0	node="internal_643->SRS2781363";neg_log_likelihood="2210.117251";taxa="SRS2781363";snp_count="16";
SEQUENCE	GUBBINS	CDS	2845908	2849611	0	.	0	node="internal_643->SRS2781363";neg_log_likelihood="2152.523632";taxa="SRS2781363";snp_count="25";
SEQUENCE	GUBBINS	CDS	4981230	4982138	0	.	0	node="internal_643->SRS2781363";neg_log_likelihood="2055.872166";taxa="SRS2781363";snp_count="17";
SEQUENCE	GUBBINS	CDS	599380	605187	0	.	0	node="internal_643->SRS2781363";neg_log_likelihood="1986.845499";taxa="SRS2781363";snp_count="25";
SEQUENCE	GUBBINS	CDS	5030768	5041351	0	.	0	node="internal_643->SRS2781363";neg_log_likelihood="1884.687024";taxa="SRS2781363";snp_count="29";
SEQUENCE	GUBBINS	CDS	2087718	2087910	0	.	0	node="internal_643->SRS2781363";neg_log_likelihood="1772.254866";taxa="SRS2781363";snp_count="11";
SEQUENCE	GUBBINS	CDS	4850170	4850511	0	.	0	node="internal_643->SRS2781363";neg_log_likelihood="1729.479314";taxa="SRS2781363";snp_count="11";
SEQUENCE	GUBBINS	CDS	2862748	2863420	0	.	0	node="internal_643->SRS2781363";neg_log_likelihood="1684.647130";taxa="SRS2781363";snp_count="12";
SEQUENCE	GUBBINS	CDS	4964917	4965198	0	.	0	node="internal_643->SRS2781363";neg_log_likelihood="1636.095841";taxa="SRS2781363";snp_count="10";
SEQUENCE	GUBBINS	CDS	4880392	4895700	0	.	0	node="internal_643->SRS2781363";neg_log_likelihood="1594.625847";taxa="SRS2781363";snp_count="23";
SEQUENCE	GUBBINS	CDS	4843915	4843953	0	.	0	node="internal_643->SRS2781363";neg_log_likelihood="1500.451645";taxa="SRS2781363";snp_count="7";
SEQUENCE	GUBBINS	CDS	4927591	4928105	0	.	0	node="internal_643->SRS2781363";neg_log_likelihood="1473.395806";taxa="SRS2781363";snp_count="9";
SEQUENCE	GUBBINS	CDS	5003606	5007900	0	.	0	node="internal_643->SRS2781363";neg_log_likelihood="1438.137128";taxa="SRS2781363";snp_count="12";
SEQUENCE	GUBBINS	CDS	2137092	2137479	0	.	0	node="internal_643->SRS2781363";neg_log_likelihood="1388.734389";taxa="SRS2781363";snp_count="7";
SEQUENCE	GUBBINS	CDS	2881280	2915361	0	.	0	node="internal_643->internal_644";neg_log_likelihood="3974.700534";taxa=" ERS1369328 ERS1369385";snp_count="256";
SEQUENCE	GUBBINS	CDS	2105190	2117176	0	.	0	node="internal_643->internal_644";neg_log_likelihood="3258.251373";taxa=" ERS1369328 ERS1369385";snp_count="57";
SEQUENCE	GUBBINS	CDS	2845628	2865852	0	.	0	node="internal_643->internal_644";neg_log_likelihood="3053.837528";taxa=" ERS1369328 ERS1369385";snp_count="54";
SEQUENCE	GUBBINS	CDS	599376	604399	0	.	0	node="internal_643->internal_644";neg_log_likelihood="2851.417285";taxa=" ERS1369328 ERS1369385";snp_count="32";
SEQUENCE	GUBBINS	CDS	2149438	2150588	0	.	0	node="internal_643->internal_644";neg_log_likelihood="2731.334913";taxa=" ERS1369328 ERS1369385";snp_count="21";
SEQUENCE	GUBBINS	CDS	577647	578035	0	.	0	node="internal_643->internal_644";neg_log_likelihood="2649.941868";taxa=" ERS1369328 ERS1369385";snp_count="17";
SEQUENCE	GUBBINS	CDS	5030559	5041321	0	.	0	node="internal_643->internal_644";neg_log_likelihood="2588.246267";taxa=" ERS1369328 ERS1369385";snp_count="31";
SEQUENCE	GUBBINS	CDS	4881162	4895901	0	.	0	node="internal_643->internal_644";neg_log_likelihood="2466.518020";taxa=" ERS1369328 ERS1369385";snp_count="33";
SEQUENCE	GUBBINS	CDS	2137102	2139392	0	.	0	node="internal_643->internal_644";neg_log_likelihood="2335.578852";taxa=" ERS1369328 ERS1369385";snp_count="20";
SEQUENCE	GUBBINS	CDS	4800140	4803392	0	.	0	node="internal_643->internal_644";neg_log_likelihood="2258.525139";taxa=" ERS1369328 ERS1369385";snp_count="20";
SEQUENCE	GUBBINS	CDS	5006305	5013417	0	.	0	node="internal_643->internal_644";neg_log_likelihood="2180.103344";taxa=" ERS1369328 ERS1369385";snp_count="23";
SEQUENCE	GUBBINS	CDS	4981227	4982147	0	.	0	node="internal_643->internal_644";neg_log_likelihood="2088.612413";taxa=" ERS1369328 ERS1369385";snp_count="14";
SEQUENCE	GUBBINS	CDS	4961757	4965219	0	.	0	node="internal_643->internal_644";neg_log_likelihood="2034.438666";taxa=" ERS1369328 ERS1369385";snp_count="17";
SEQUENCE	GUBBINS	CDS	4927614	4928091	0	.	0	node="internal_643->internal_644";neg_log_likelihood="1975.755959";taxa=" ERS1369328 ERS1369385";snp_count="7";
SEQUENCE	GUBBINS	CDS	1346322	1347142	0	.	0	node="internal_641->internal_642";neg_log_likelihood="1431.267553";taxa=" ERS1369396 ERS1369492";snp_count="16";
SEQUENCE	GUBBINS	CDS	5031170	5031330	0	.	0	node="internal_641->internal_642";neg_log_likelihood="1368.390100";taxa=" ERS1369396 ERS1369492";snp_count="11";
SEQUENCE	GUBBINS	CDS	2139220	2139266	0	.	0	node="internal_641->internal_642";neg_log_likelihood="1326.659445";taxa=" ERS1369396 ERS1369492";snp_count="8";
SEQUENCE	GUBBINS	CDS	5038231	5041704	0	.	0	node="internal_641->internal_642";neg_log_likelihood="1293.626812";taxa=" ERS1369396 ERS1369492";snp_count="15";
SEQUENCE	GUBBINS	CDS	2881601	2881669	0	.	0	node="internal_641->internal_642";neg_log_likelihood="1229.529514";taxa=" ERS1369396 ERS1369492";snp_count="8";
SEQUENCE	GUBBINS	CDS	4850640	4865534	0	.	0	node="internal_641->internal_642";neg_log_likelihood="1195.014164";taxa=" ERS1369396 ERS1369492";snp_count="21";
SEQUENCE	GUBBINS	CDS	2811018	2811028	0	.	0	node="internal_641->internal_642";neg_log_likelihood="1105.897536";taxa=" ERS1369396 ERS1369492";snp_count="6";
SEQUENCE	GUBBINS	CDS	2097368	2097381	0	.	0	node="internal_641->internal_642";neg_log_likelihood="1080.573944";taxa=" ERS1369396 ERS1369492";snp_count="6";
SEQUENCE	GUBBINS	CDS	2105517	2117107	0	.	0	node="internal_641->internal_642";neg_log_likelihood="1055.046020";taxa=" ERS1369396 ERS1369492";snp_count="17";
SEQUENCE	GUBBINS	CDS	4882170	4895981	0	.	0	node="internal_641->internal_642";neg_log_likelihood="981.188219";taxa=" ERS1369396 ERS1369492";snp_count="17";
SEQUENCE	GUBBINS	CDS	4961778	4965287	0	.	0	node="internal_641->internal_642";neg_log_likelihood="910.112438";taxa=" ERS1369396 ERS1369492";snp_count="10";
SEQUENCE	GUBBINS	CDS	4980963	4982156	0	.	0	node="internal_641->internal_642";neg_log_likelihood="865.898122";taxa=" ERS1369396 ERS1369492";snp_count="8";
SEQUENCE	GUBBINS	CDS	2881243	2915343	0	.	0	node="internal_641->internal_643";neg_log_likelihood="3775.277105";taxa=" SRS2781363 ERS1369328 ERS1369385";snp_count="315";
SEQUENCE	GUBBINS	CDS	2107616	2117548	0	.	0	node="internal_641->internal_643";neg_log_likelihood="2949.632287";taxa=" SRS2781363 ERS1369328 ERS1369385";snp_count="44";
SEQUENCE	GUBBINS	CDS	2149438	2150586	0	.	0	node="internal_641->internal_643";neg_log_likelihood="2784.808095";taxa=" SRS2781363 ERS1369328 ERS1369385";snp_count="24";
SEQUENCE	GUBBINS	CDS	5030559	5041351	0	.	0	node="internal_641->internal_643";neg_log_likelihood="2696.691479";taxa=" SRS2781363 ERS1369328 ERS1369385";snp_count="36";
SEQUENCE	GUBBINS	CDS	577647	578035	0	.	0	node="internal_641->internal_643";neg_log_likelihood="2556.490304";taxa=" SRS2781363 ERS1369328 ERS1369385";snp_count="17";
SEQUENCE	GUBBINS	CDS	599376	604399	0	.	0	node="internal_641->internal_643";neg_log_likelihood="2493.036502";taxa=" SRS2781363 ERS1369328 ERS1369385";snp_count="26";
SEQUENCE	GUBBINS	CDS	2845634	2849596	0	.	0	node="internal_641->internal_643";neg_log_likelihood="2394.062378";taxa=" SRS2781363 ERS1369328 ERS1369385";snp_count="22";
SEQUENCE	GUBBINS	CDS	4981227	4982147	0	.	0	node="internal_641->internal_643";neg_log_likelihood="2311.052043";taxa=" SRS2781363 ERS1369328 ERS1369385";snp_count="14";
SEQUENCE	GUBBINS	CDS	4880144	4893895	0	.	0	node="internal_641->internal_643";neg_log_likelihood="2256.219192";taxa=" SRS2781363 ERS1369328 ERS1369385";snp_count="26";
SEQUENCE	GUBBINS	CDS	2137102	2139392	0	.	0	node="internal_641->internal_643";neg_log_likelihood="2155.390072";taxa=" SRS2781363 ERS1369328 ERS1369385";snp_count="14";
SEQUENCE	GUBBINS	CDS	4961757	4965198	0	.	0	node="internal_641->internal_643";neg_log_likelihood="2099.547673";taxa=" SRS2781363 ERS1369328 ERS1369385";snp_count="15";
SEQUENCE	GUBBINS	CDS	5006329	5013417	0	.	0	node="internal_641->internal_643";neg_log_likelihood="2038.882700";taxa=" SRS2781363 ERS1369328 ERS1369385";snp_count="18";
SEQUENCE	GUBBINS	CDS	4800359	4800482	0	.	0	node="internal_641->internal_643";neg_log_likelihood="1966.189053";taxa=" SRS2781363 ERS1369328 ERS1369385";snp_count="8";
SEQUENCE	GUBBINS	CDS	4850414	4850511	0	.	0	node="internal_641->internal_643";neg_log_likelihood="1938.702317";taxa=" SRS2781363 ERS1369328 ERS1369385";snp_count="6";
SEQUENCE	GUBBINS	CDS	2862748	2865852	0	.	0	node="internal_641->internal_643";neg_log_likelihood="1914.515461";taxa=" SRS2781363 ERS1369328 ERS1369385";snp_count="11";
SEQUENCE	GUBBINS	CDS	4859882	4866162	0	.	0	node="internal_641->internal_643";neg_log_likelihood="1871.146928";taxa=" SRS2781363 ERS1369328 ERS1369385";snp_count="12";
SEQUENCE	GUBBINS	CDS	2841386	2871000	0	.	0	node="internal_639->internal_640";neg_log_likelihood="3375.610325";taxa=" ERS1369208 ERS1369215";snp_count="807";
SEQUENCE	GUBBINS	CDS	2110273	2117176	0	.	0	node="internal_639->internal_640";neg_log_likelihood="1733.184109";taxa=" ERS1369208 ERS1369215";snp_count="26";
SEQUENCE	GUBBINS	CDS	4980963	4982156	0	.	0	node="internal_639->internal_640";neg_log_likelihood="1625.239919";taxa=" ERS1369208 ERS1369215";snp_count="18";
SEQUENCE	GUBBINS	CDS	2149767	2150588	0	.	0	node="internal_639->internal_640";neg_log_likelihood="1557.081716";taxa=" ERS1369208 ERS1369215";snp_count="14";
SEQUENCE	GUBBINS	CDS	4891025	4893895	0	.	0	node="internal_639->internal_640";neg_log_likelihood="1499.696470";taxa=" ERS1369208 ERS1369215";snp_count="17";
SEQUENCE	GUBBINS	CDS	4961780	4965287	0	.	0	node="internal_639->internal_640";neg_log_likelihood="1433.036298";taxa=" ERS1369208 ERS1369215";snp_count="15";
SEQUENCE	GUBBINS	CDS	4449884	4449894	0	.	0	node="internal_639->internal_640";neg_log_likelihood="1371.013684";taxa=" ERS1369208 ERS1369215";snp_count="6";
SEQUENCE	GUBBINS	CDS	1234695	1237205	0	.	0	node="internal_639->internal_640";neg_log_likelihood="1349.601334";taxa=" ERS1369208 ERS1369215";snp_count="11";
SEQUENCE	GUBBINS	CDS	4859882	4861684	0	.	0	node="internal_639->internal_640";neg_log_likelihood="1303.252023";taxa=" ERS1369208 ERS1369215";snp_count="10";
SEQUENCE	GUBBINS	CDS	2137068	2137581	0	.	0	node="internal_639->internal_640";neg_log_likelihood="1260.517994";taxa=" ERS1369208 ERS1369215";snp_count="8";
SEQUENCE	GUBBINS	CDS	601085	603275	0	.	0	node="internal_639->internal_640";neg_log_likelihood="1226.893694";taxa=" ERS1369208 ERS1369215";snp_count="10";
SEQUENCE	GUBBINS	CDS	2840404	2865322	0	.	0	node="internal_639->internal_641";neg_log_likelihood="806.101935";taxa=" ERS1369396 ERS1369492 SRS2781363 ERS1369328 ERS1369385";snp_count="43";
SEQUENCE	GUBBINS	CDS	601767	601797	0	.	0	node="internal_639->internal_641";neg_log_likelihood="637.635536";taxa=" ERS1369396 ERS1369492 SRS2781363 ERS1369328 ERS1369385";snp_count="9";
SEQUENCE	GUBBINS	CDS	2881601	2881669	0	.	0	node="internal_639->internal_641";neg_log_likelihood="602.904684";taxa=" ERS1369396 ERS1369492 SRS2781363 ERS1369328 ERS1369385";snp_count="8";
SEQUENCE	GUBBINS	CDS	4850414	4852151	0	.	0	node="internal_639->internal_641";neg_log_likelihood="571.025708";taxa=" ERS1369396 ERS1369492 SRS2781363 ERS1369328 ERS1369385";snp_count="10";
SEQUENCE	GUBBINS	CDS	4880144	4885043	0	.	0	node="internal_639->internal_641";neg_log_likelihood="526.091014";taxa=" ERS1369396 ERS1369492 SRS2781363 ERS1369328 ERS1369385";snp_count="11";
SEQUENCE	GUBBINS	CDS	5038228	5041351	0	.	0	node="internal_639->internal_641";neg_log_likelihood="476.356917";taxa=" ERS1369396 ERS1369492 SRS2781363 ERS1369328 ERS1369385";snp_count="9";
SEQUENCE	GUBBINS	CDS	4962768	4962784	0	.	0	node="internal_639->internal_641";neg_log_likelihood="436.416224";taxa=" ERS1369396 ERS1369492 SRS2781363 ERS1369328 ERS1369385";snp_count="4";
SEQUENCE	GUBBINS	CDS	2112216	2117114	0	.	0	node="internal_639->internal_641";neg_log_likelihood="419.490959";taxa=" ERS1369396 ERS1369492 SRS2781363 ERS1369328 ERS1369385";snp_count="7";
SEQUENCE	GUBBINS	CDS	2208980	2213445	0	.	0	node="internal_638->ERS249990";neg_log_likelihood="2903.846277";taxa="ERS249990";snp_count="57";
SEQUENCE	GUBBINS	CDS	2235720	2242920	0	.	0	node="internal_638->ERS249990";neg_log_likelihood="2686.261253";taxa="ERS249990";snp_count="60";
SEQUENCE	GUBBINS	CDS	577648	578173	0	.	0	node="internal_638->ERS249990";neg_log_likelihood="2478.544987";taxa="ERS249990";snp_count="26";
SEQUENCE	GUBBINS	CDS	4927961	4928180	0	.	0	node="internal_638->ERS249990";neg_log_likelihood="2383.565065";taxa="ERS249990";snp_count="20";
SEQUENCE	GUBBINS	CDS	2107577	2117146	0	.	0	node="internal_638->ERS249990";neg_log_likelihood="2305.471780";taxa="ERS249990";snp_count="40";
SEQUENCE	GUBBINS	CDS	973554	979004	0	.	0	node="internal_638->ERS249990";neg_log_likelihood="2154.716448";taxa="ERS249990";snp_count="29";
SEQUENCE	GUBBINS	CDS	2848574	2849578	0	.	0	node="internal_638->ERS249990";neg_log_likelihood="2038.459383";taxa="ERS249990";snp_count="20";
SEQUENCE	GUBBINS	CDS	5031122	5046889	0	.	0	node="internal_638->ERS249990";neg_log_likelihood="1958.441620";taxa="ERS249990";snp_count="36";
SEQUENCE	GUBBINS	CDS	2149796	2155267	0	.	0	node="internal_638->ERS249990";neg_log_likelihood="1811.042396";taxa="ERS249990";snp_count="27";
SEQUENCE	GUBBINS	CDS	4956608	4965291	0	.	0	node="internal_638->ERS249990";neg_log_likelihood="1704.362946";taxa="ERS249990";snp_count="27";
SEQUENCE	GUBBINS	CDS	4973827	4982147	0	.	0	node="internal_638->ERS249990";neg_log_likelihood="1592.803436";taxa="ERS249990";snp_count="26";
SEQUENCE	GUBBINS	CDS	4879812	4892037	0	.	0	node="internal_638->ERS249990";neg_log_likelihood="1487.463473";taxa="ERS249990";snp_count="26";
SEQUENCE	GUBBINS	CDS	3671593	3671603	0	.	0	node="internal_638->ERS249990";neg_log_likelihood="1387.065809";taxa="ERS249990";snp_count="6";
SEQUENCE	GUBBINS	CDS	2137068	2139546	0	.	0	node="internal_638->ERS249990";neg_log_likelihood="1361.911277";taxa="ERS249990";snp_count="13";
SEQUENCE	GUBBINS	CDS	961347	964002	0	.	0	node="internal_638->ERS249990";neg_log_likelihood="1306.892371";taxa="ERS249990";snp_count="13";
SEQUENCE	GUBBINS	CDS	2092859	2097376	0	.	0	node="internal_638->ERS249990";neg_log_likelihood="1253.980540";taxa="ERS249990";snp_count="13";
SEQUENCE	GUBBINS	CDS	4855579	4855714	0	.	0	node="internal_638->ERS249990";neg_log_likelihood="1201.405305";taxa="ERS249990";snp_count="6";
SEQUENCE	GUBBINS	CDS	571018	571482	0	.	0	node="internal_638->ERS249990";neg_log_likelihood="1175.910011";taxa="ERS249990";snp_count="7";
SEQUENCE	GUBBINS	CDS	2845627	2849311	0	.	0	node="internal_638->internal_639";neg_log_likelihood="679.536352";taxa=" ERS1369208 ERS1369215 ERS1369396 ERS1369492 SRS2781363 ERS1369328 ERS1369385";snp_count="23";
SEQUENCE	GUBBINS	CDS	4850208	4866162	0	.	0	node="internal_638->internal_639";neg_log_likelihood="595.176046";taxa=" ERS1369208 ERS1369215 ERS1369396 ERS1369492 SRS2781363 ERS1369328 ERS1369385";snp_count="18";
SEQUENCE	GUBBINS	CDS	4881118	4895700	0	.	0	node="internal_638->internal_639";neg_log_likelihood="511.219820";taxa=" ERS1369208 ERS1369215 ERS1369396 ERS1369492 SRS2781363 ERS1369328 ERS1369385";snp_count="17";
SEQUENCE	GUBBINS	CDS	2862742	2863159	0	.	0	node="internal_638->internal_639";neg_log_likelihood="431.065302";taxa=" ERS1369208 ERS1369215 ERS1369396 ERS1369492 SRS2781363 ERS1369328 ERS1369385";snp_count="9";
SEQUENCE	GUBBINS	CDS	2110355	2117107	0	.	0	node="internal_638->internal_639";neg_log_likelihood="391.215851";taxa=" ERS1369208 ERS1369215 ERS1369396 ERS1369492 SRS2781363 ERS1369328 ERS1369385";snp_count="12";
SEQUENCE	GUBBINS	CDS	5038228	5041480	0	.	0	node="internal_638->internal_639";neg_log_likelihood="333.583292";taxa=" ERS1369208 ERS1369215 ERS1369396 ERS1369492 SRS2781363 ERS1369328 ERS1369385";snp_count="10";
SEQUENCE	GUBBINS	CDS	601085	602837	0	.	0	node="internal_638->internal_639";neg_log_likelihood="284.004194";taxa=" ERS1369208 ERS1369215 ERS1369396 ERS1369492 SRS2781363 ERS1369328 ERS1369385";snp_count="9";
SEQUENCE	GUBBINS	CDS	2150274	2150283	0	.	0	node="internal_638->internal_639";neg_log_likelihood="244.146958";taxa=" ERS1369208 ERS1369215 ERS1369396 ERS1369492 SRS2781363 ERS1369328 ERS1369385";snp_count="4";
SEQUENCE	GUBBINS	CDS	2219697	2221005	0	.	0	node="internal_637->ERS356880";neg_log_likelihood="1851.545961";taxa="ERS356880";snp_count="33";
SEQUENCE	GUBBINS	CDS	2149576	2153560	0	.	0	node="internal_637->ERS356880";neg_log_likelihood="1752.351357";taxa="ERS356880";snp_count="22";
SEQUENCE	GUBBINS	CDS	4981200	4981344	0	.	0	node="internal_637->ERS356880";neg_log_likelihood="1668.617169";taxa="ERS356880";snp_count="10";
SEQUENCE	GUBBINS	CDS	2112931	2117156	0	.	0	node="internal_637->ERS356880";neg_log_likelihood="1627.110181";taxa="ERS356880";snp_count="18";
SEQUENCE	GUBBINS	CDS	5030559	5035112	0	.	0	node="internal_637->ERS356880";neg_log_likelihood="1554.033310";taxa="ERS356880";snp_count="17";
SEQUENCE	GUBBINS	CDS	4885024	4894941	0	.	0	node="internal_637->ERS356880";neg_log_likelihood="1483.357057";taxa="ERS356880";snp_count="20";
SEQUENCE	GUBBINS	CDS	5012924	5013315	0	.	0	node="internal_637->ERS356880";neg_log_likelihood="1399.825655";taxa="ERS356880";snp_count="10";
SEQUENCE	GUBBINS	CDS	1251448	1252524	0	.	0	node="internal_637->ERS356880";neg_log_likelihood="1359.193709";taxa="ERS356880";snp_count="11";
SEQUENCE	GUBBINS	CDS	4848975	4848987	0	.	0	node="internal_637->ERS356880";neg_log_likelihood="1316.608975";taxa="ERS356880";snp_count="5";
SEQUENCE	GUBBINS	CDS	2865185	2865215	0	.	0	node="internal_637->ERS356880";neg_log_likelihood="1297.107529";taxa="ERS356880";snp_count="5";
SEQUENCE	GUBBINS	CDS	5037139	5041704	0	.	0	node="internal_637->ERS356880";neg_log_likelihood="1277.420526";taxa="ERS356880";snp_count="10";
SEQUENCE	GUBBINS	CDS	2087254	2088236	0	.	0	node="internal_637->ERS356880";neg_log_likelihood="1235.031396";taxa="ERS356880";snp_count="7";
SEQUENCE	GUBBINS	CDS	571086	572731	0	.	0	node="internal_637->ERS356880";neg_log_likelihood="1206.264189";taxa="ERS356880";snp_count="7";
SEQUENCE	GUBBINS	CDS	4927961	4928180	0	.	0	node="internal_637->internal_638";neg_log_likelihood="1235.001886";taxa=" ERS249990 ERS1369208 ERS1369215 ERS1369396 ERS1369492 SRS2781363 ERS1369328 ERS1369385";snp_count="20";
SEQUENCE	GUBBINS	CDS	4956608	4982147	0	.	0	node="internal_637->internal_638";neg_log_likelihood="1165.949545";taxa=" ERS249990 ERS1369208 ERS1369215 ERS1369396 ERS1369492 SRS2781363 ERS1369328 ERS1369385";snp_count="36";
SEQUENCE	GUBBINS	CDS	2107640	2117146	0	.	0	node="internal_637->internal_638";neg_log_likelihood="1009.759398";taxa=" ERS249990 ERS1369208 ERS1369215 ERS1369396 ERS1369492 SRS2781363 ERS1369328 ERS1369385";snp_count="27";
SEQUENCE	GUBBINS	CDS	571018	577972	0	.	0	node="internal_637->internal_638";neg_log_likelihood="890.021937";taxa=" ERS249990 ERS1369208 ERS1369215 ERS1369396 ERS1369492 SRS2781363 ERS1369328 ERS1369385";snp_count="25";
SEQUENCE	GUBBINS	CDS	4880392	4893974	0	.	0	node="internal_637->internal_638";neg_log_likelihood="787.558158";taxa=" ERS249990 ERS1369208 ERS1369215 ERS1369396 ERS1369492 SRS2781363 ERS1369328 ERS1369385";snp_count="23";
SEQUENCE	GUBBINS	CDS	5033485	5041321	0	.	0	node="internal_637->internal_638";neg_log_likelihood="682.990708";taxa=" ERS249990 ERS1369208 ERS1369215 ERS1369396 ERS1369492 SRS2781363 ERS1369328 ERS1369385";snp_count="20";
SEQUENCE	GUBBINS	CDS	2150061	2159760	0	.	0	node="internal_637->internal_638";neg_log_likelihood="591.793870";taxa=" ERS249990 ERS1369208 ERS1369215 ERS1369396 ERS1369492 SRS2781363 ERS1369328 ERS1369385";snp_count="20";
SEQUENCE	GUBBINS	CDS	4850456	4861534	0	.	0	node="internal_637->internal_638";neg_log_likelihood="498.275642";taxa=" ERS249990 ERS1369208 ERS1369215 ERS1369396 ERS1369492 SRS2781363 ERS1369328 ERS1369385";snp_count="20";
SEQUENCE	GUBBINS	CDS	2137068	2139546	0	.	0	node="internal_637->internal_638";neg_log_likelihood="407.924173";taxa=" ERS249990 ERS1369208 ERS1369215 ERS1369396 ERS1369492 SRS2781363 ERS1369328 ERS1369385";snp_count="13";
SEQUENCE	GUBBINS	CDS	2845902	2849578	0	.	0	node="internal_637->internal_638";neg_log_likelihood="360.171235";taxa=" ERS249990 ERS1369208 ERS1369215 ERS1369396 ERS1369492 SRS2781363 ERS1369328 ERS1369385";snp_count="7";
SEQUENCE	GUBBINS	CDS	1251700	1251748	0	.	0	node="internal_637->internal_638";neg_log_likelihood="326.096620";taxa=" ERS249990 ERS1369208 ERS1369215 ERS1369396 ERS1369492 SRS2781363 ERS1369328 ERS1369385";snp_count="4";
SEQUENCE	GUBBINS	CDS	5046561	5055371	0	.	0	node="internal_637->internal_638";neg_log_likelihood="306.322991";taxa=" ERS249990 ERS1369208 ERS1369215 ERS1369396 ERS1369492 SRS2781363 ERS1369328 ERS1369385";snp_count="8";
SEQUENCE	GUBBINS	CDS	2881366	2881924	0	.	0	node="internal_650->ERS1152777";neg_log_likelihood="813.170778";taxa="ERS1152777";snp_count="12";
SEQUENCE	GUBBINS	CDS	560067	560615	0	.	0	node="internal_650->ERS1152777";neg_log_likelihood="761.685642";taxa="ERS1152777";snp_count="11";
SEQUENCE	GUBBINS	CDS	2150121	2155471	0	.	0	node="internal_650->ERS1152777";neg_log_likelihood="719.659860";taxa="ERS1152777";snp_count="12";
SEQUENCE	GUBBINS	CDS	5045532	5047637	0	.	0	node="internal_650->ERS1152777";neg_log_likelihood="664.685755";taxa="ERS1152777";snp_count="10";
SEQUENCE	GUBBINS	CDS	594241	598787	0	.	0	node="internal_650->ERS1152777";neg_log_likelihood="619.511098";taxa="ERS1152777";snp_count="11";
SEQUENCE	GUBBINS	CDS	571086	578353	0	.	0	node="internal_650->ERS1152777";neg_log_likelihood="568.367862";taxa="ERS1152777";snp_count="12";
SEQUENCE	GUBBINS	CDS	4891058	4893922	0	.	0	node="internal_650->ERS1152777";neg_log_likelihood="511.896645";taxa="ERS1152777";snp_count="10";
SEQUENCE	GUBBINS	CDS	2208966	2209660	0	.	0	node="internal_650->ERS1152777";neg_log_likelihood="467.210082";taxa="ERS1152777";snp_count="7";
SEQUENCE	GUBBINS	CDS	2848763	2848799	0	.	0	node="internal_650->ERS1152777";neg_log_likelihood="433.807224";taxa="ERS1152777";snp_count="5";
SEQUENCE	GUBBINS	CDS	2811023	2811028	0	.	0	node="internal_650->ERS1152777";neg_log_likelihood="410.613594";taxa="ERS1152777";snp_count="4";
SEQUENCE	GUBBINS	CDS	1346322	1347142	0	.	0	node="internal_650->ERS1152777";neg_log_likelihood="393.415795";taxa="ERS1152777";snp_count="6";
SEQUENCE	GUBBINS	CDS	4960128	4965219	0	.	0	node="internal_650->ERS1152777";neg_log_likelihood="364.250531";taxa="ERS1152777";snp_count="8";
SEQUENCE	GUBBINS	CDS	2028050	2035430	0	.	0	node="internal_650->ERS1152777";neg_log_likelihood="325.944338";taxa="ERS1152777";snp_count="8";
SEQUENCE	GUBBINS	CDS	2881372	2881910	0	.	0	node="internal_650->ERS1152781";neg_log_likelihood="910.231221";taxa="ERS1152781";snp_count="14";
SEQUENCE	GUBBINS	CDS	4891061	4893943	0	.	0	node="internal_650->ERS1152781";neg_log_likelihood="850.645007";taxa="ERS1152781";snp_count="17";
SEQUENCE	GUBBINS	CDS	5045529	5048724	0	.	0	node="internal_650->ERS1152781";neg_log_likelihood="781.165822";taxa="ERS1152781";snp_count="14";
SEQUENCE	GUBBINS	CDS	594163	598752	0	.	0	node="internal_650->ERS1152781";neg_log_likelihood="719.464794";taxa="ERS1152781";snp_count="14";
SEQUENCE	GUBBINS	CDS	961172	961483	0	.	0	node="internal_650->ERS1152781";neg_log_likelihood="661.494733";taxa="ERS1152781";snp_count="7";
SEQUENCE	GUBBINS	CDS	2848760	2849107	0	.	0	node="internal_650->ERS1152781";neg_log_likelihood="629.538445";taxa="ERS1152781";snp_count="7";
SEQUENCE	GUBBINS	CDS	2150103	2151065	0	.	0	node="internal_650->ERS1152781";neg_log_likelihood="597.307770";taxa="ERS1152781";snp_count="8";
SEQUENCE	GUBBINS	CDS	4959974	4965269	0	.	0	node="internal_650->ERS1152781";neg_log_likelihood="561.426739";taxa="ERS1152781";snp_count="10";
SEQUENCE	GUBBINS	CDS	986004	986421	0	.	0	node="internal_650->ERS1152781";neg_log_likelihood="516.158037";taxa="ERS1152781";snp_count="6";
SEQUENCE	GUBBINS	CDS	2028055	2035392	0	.	0	node="internal_650->ERS1152781";neg_log_likelihood="488.911128";taxa="ERS1152781";snp_count="9";
SEQUENCE	GUBBINS	CDS	2241896	2242800	0	.	0	node="internal_650->ERS1152781";neg_log_likelihood="446.571654";taxa="ERS1152781";snp_count="6";
SEQUENCE	GUBBINS	CDS	560059	560178	0	.	0	node="internal_650->ERS1152781";neg_log_likelihood="420.022375";taxa="ERS1152781";snp_count="4";
SEQUENCE	GUBBINS	CDS	3298786	3299909	0	.	0	node="internal_650->ERS1152781";neg_log_likelihood="401.363475";taxa="ERS1152781";snp_count="5";
SEQUENCE	GUBBINS	CDS	571023	574688	0	.	0	node="internal_650->ERS1152781";neg_log_likelihood="377.199006";taxa="ERS1152781";snp_count="6";
SEQUENCE	GUBBINS	CDS	1259384	1262367	0	.	0	node="internal_649->ERS357640";neg_log_likelihood="1854.760166";taxa="ERS357640";snp_count="21";
SEQUENCE	GUBBINS	CDS	2149621	2155265	0	.	0	node="internal_649->ERS357640";neg_log_likelihood="1768.512440";taxa="ERS357640";snp_count="24";
SEQUENCE	GUBBINS	CDS	5020828	5031239	0	.	0	node="internal_649->ERS357640";neg_log_likelihood="1670.187270";taxa="ERS357640";snp_count="27";
SEQUENCE	GUBBINS	CDS	4981200	4982147	0	.	0	node="internal_649->ERS357640";neg_log_likelihood="1564.913498";taxa="ERS357640";snp_count="13";
SEQUENCE	GUBBINS	CDS	4884777	4894042	0	.	0	node="internal_649->ERS357640";neg_log_likelihood="1510.613981";taxa="ERS357640";snp_count="21";
SEQUENCE	GUBBINS	CDS	2087190	2101061	0	.	0	node="internal_649->ERS357640";neg_log_likelihood="1422.237692";taxa="ERS357640";snp_count="23";
SEQUENCE	GUBBINS	CDS	2235720	2242755	0	.	0	node="internal_649->ERS357640";neg_log_likelihood="1324.544719";taxa="ERS357640";snp_count="19";
SEQUENCE	GUBBINS	CDS	596663	605198	0	.	0	node="internal_649->ERS357640";neg_log_likelihood="1247.647927";taxa="ERS357640";snp_count="17";
SEQUENCE	GUBBINS	CDS	4848986	4852150	0	.	0	node="internal_649->ERS357640";neg_log_likelihood="1177.130484";taxa="ERS357640";snp_count="12";
SEQUENCE	GUBBINS	CDS	4800344	4800476	0	.	0	node="internal_649->ERS357640";neg_log_likelihood="1125.640922";taxa="ERS357640";snp_count="7";
SEQUENCE	GUBBINS	CDS	5041683	5041695	0	.	0	node="internal_649->ERS357640";neg_log_likelihood="1092.561502";taxa="ERS357640";snp_count="6";
SEQUENCE	GUBBINS	CDS	2137530	2140413	0	.	0	node="internal_649->ERS357640";neg_log_likelihood="1070.021168";taxa="ERS357640";snp_count="11";
SEQUENCE	GUBBINS	CDS	2903728	2904247	0	.	0	node="internal_649->ERS357640";neg_log_likelihood="1022.216350";taxa="ERS357640";snp_count="8";
SEQUENCE	GUBBINS	CDS	5013102	5013360	0	.	0	node="internal_649->ERS357640";neg_log_likelihood="987.769210";taxa="ERS357640";snp_count="7";
SEQUENCE	GUBBINS	CDS	4962619	4965286	0	.	0	node="internal_649->ERS357640";neg_log_likelihood="957.443751";taxa="ERS357640";snp_count="10";
SEQUENCE	GUBBINS	CDS	571164	580217	0	.	0	node="internal_649->ERS357640";neg_log_likelihood="913.288235";taxa="ERS357640";snp_count="13";
SEQUENCE	GUBBINS	CDS	1994067	1995717	0	.	0	node="internal_649->ERS357640";neg_log_likelihood="855.392826";taxa="ERS357640";snp_count="9";
SEQUENCE	GUBBINS	CDS	977279	979188	0	.	0	node="internal_649->ERS357640";neg_log_likelihood="815.555398";taxa="ERS357640";snp_count="9";
SEQUENCE	GUBBINS	CDS	4676210	4676519	0	.	0	node="internal_649->ERS357640";neg_log_likelihood="777.172550";taxa="ERS357640";snp_count="6";
SEQUENCE	GUBBINS	CDS	961368	963989	0	.	0	node="internal_649->ERS357640";neg_log_likelihood="752.848702";taxa="ERS357640";snp_count="7";
SEQUENCE	GUBBINS	CDS	2149546	2155458	0	.	0	node="internal_649->internal_650";neg_log_likelihood="3053.672659";taxa=" ERS1152777 ERS1152781";snp_count="40";
SEQUENCE	GUBBINS	CDS	2881298	2881910	0	.	0	node="internal_649->internal_650";neg_log_likelihood="2901.255752";taxa=" ERS1152777 ERS1152781";snp_count="24";
SEQUENCE	GUBBINS	CDS	1259241	1262336	0	.	0	node="internal_649->internal_650";neg_log_likelihood="2809.260977";taxa=" ERS1152777 ERS1152781";snp_count="32";
SEQUENCE	GUBBINS	CDS	4885697	4894941	0	.	0	node="internal_649->internal_650";neg_log_likelihood="2693.811241";taxa=" ERS1152777 ERS1152781";snp_count="35";
SEQUENCE	GUBBINS	CDS	2087724	2101116	0	.	0	node="internal_649->internal_650";neg_log_likelihood="2556.529479";taxa=" ERS1152777 ERS1152781";snp_count="38";
SEQUENCE	GUBBINS	CDS	571086	578353	0	.	0	node="internal_649->internal_650";neg_log_likelihood="2405.365873";taxa=" ERS1152777 ERS1152781";snp_count="32";
SEQUENCE	GUBBINS	CDS	594163	605188	0	.	0	node="internal_649->internal_650";neg_log_likelihood="2281.202220";taxa=" ERS1152777 ERS1152781";snp_count="33";
SEQUENCE	GUBBINS	CDS	2137068	2141062	0	.	0	node="internal_649->internal_650";neg_log_likelihood="2149.165972";taxa=" ERS1152777 ERS1152781";snp_count="25";
SEQUENCE	GUBBINS	CDS	2235774	2242821	0	.	0	node="internal_649->internal_650";neg_log_likelihood="2052.150722";taxa=" ERS1152777 ERS1152781";snp_count="26";
SEQUENCE	GUBBINS	CDS	2903725	2904274	0	.	0	node="internal_649->internal_650";neg_log_likelihood="1947.404535";taxa=" ERS1152777 ERS1152781";snp_count="15";
SEQUENCE	GUBBINS	CDS	4962676	4965287	0	.	0	node="internal_649->internal_650";neg_log_likelihood="1886.227771";taxa=" ERS1152777 ERS1152781";snp_count="20";
SEQUENCE	GUBBINS	CDS	5013093	5021237	0	.	0	node="internal_649->internal_650";neg_log_likelihood="1804.035496";taxa=" ERS1152777 ERS1152781";snp_count="26";
SEQUENCE	GUBBINS	CDS	5045532	5048724	0	.	0	node="internal_649->internal_650";neg_log_likelihood="1698.161701";taxa=" ERS1152777 ERS1152781";snp_count="20";
SEQUENCE	GUBBINS	CDS	5030735	5035828	0	.	0	node="internal_649->internal_650";neg_log_likelihood="1617.027451";taxa=" ERS1152777 ERS1152781";snp_count="21";
SEQUENCE	GUBBINS	CDS	4848975	4861534	0	.	0	node="internal_649->internal_650";neg_log_likelihood="1518.515598";taxa=" ERS1152777 ERS1152781";snp_count="33";
SEQUENCE	GUBBINS	CDS	4981190	4982156	0	.	0	node="internal_649->internal_650";neg_log_likelihood="1392.437598";taxa=" ERS1152777 ERS1152781";snp_count="14";
SEQUENCE	GUBBINS	CDS	2028055	2035446	0	.	0	node="internal_649->internal_650";neg_log_likelihood="1334.840326";taxa=" ERS1152777 ERS1152781";snp_count="20";
SEQUENCE	GUBBINS	CDS	4490054	4490245	0	.	0	node="internal_649->internal_650";neg_log_likelihood="1250.441481";taxa=" ERS1152777 ERS1152781";snp_count="10";
SEQUENCE	GUBBINS	CDS	4676234	4676512	0	.	0	node="internal_649->internal_650";neg_log_likelihood="1211.858637";taxa=" ERS1152777 ERS1152781";snp_count="9";
SEQUENCE	GUBBINS	CDS	560050	565095	0	.	0	node="internal_649->internal_650";neg_log_likelihood="1173.270210";taxa=" ERS1152777 ERS1152781";snp_count="15";
SEQUENCE	GUBBINS	CDS	3311445	3311598	0	.	0	node="internal_649->internal_650";neg_log_likelihood="1109.132759";taxa=" ERS1152777 ERS1152781";snp_count="8";
SEQUENCE	GUBBINS	CDS	977148	979208	0	.	0	node="internal_649->internal_650";neg_log_likelihood="1076.424025";taxa=" ERS1152777 ERS1152781";snp_count="11";
SEQUENCE	GUBBINS	CDS	4927961	4928283	0	.	0	node="internal_649->internal_650";neg_log_likelihood="1028.685370";taxa=" ERS1152777 ERS1152781";snp_count="8";
SEQUENCE	GUBBINS	CDS	2848760	2848799	0	.	0	node="internal_649->internal_650";neg_log_likelihood="994.258152";taxa=" ERS1152777 ERS1152781";snp_count="6";
SEQUENCE	GUBBINS	CDS	961178	964002	0	.	0	node="internal_649->internal_650";neg_log_likelihood="968.212137";taxa=" ERS1152777 ERS1152781";snp_count="11";
SEQUENCE	GUBBINS	CDS	2221864	2226588	0	.	0	node="internal_649->internal_650";neg_log_likelihood="919.968477";taxa=" ERS1152777 ERS1152781";snp_count="12";
SEQUENCE	GUBBINS	CDS	2208966	2209660	0	.	0	node="internal_649->internal_650";neg_log_likelihood="870.092730";taxa=" ERS1152777 ERS1152781";snp_count="7";
SEQUENCE	GUBBINS	CDS	4800345	4803392	0	.	0	node="internal_649->internal_650";neg_log_likelihood="839.019615";taxa=" ERS1152777 ERS1152781";snp_count="9";
SEQUENCE	GUBBINS	CDS	1994028	1994190	0	.	0	node="internal_649->internal_650";neg_log_likelihood="800.639833";taxa=" ERS1152777 ERS1152781";snp_count="5";
SEQUENCE	GUBBINS	CDS	3298980	3299909	0	.	0	node="internal_649->internal_650";neg_log_likelihood="779.015363";taxa=" ERS1152777 ERS1152781";snp_count="6";
SEQUENCE	GUBBINS	CDS	2841356	2871008	0	.	0	node="internal_651->ERS357166";neg_log_likelihood="4433.285184";taxa="ERS357166";snp_count="457";
SEQUENCE	GUBBINS	CDS	4995384	5041704	0	.	0	node="internal_651->ERS357166";neg_log_likelihood="3119.449627";taxa="ERS357166";snp_count="246";
SEQUENCE	GUBBINS	CDS	3311336	3315933	0	.	0	node="internal_651->ERS357166";neg_log_likelihood="2343.271610";taxa="ERS357166";snp_count="65";
SEQUENCE	GUBBINS	CDS	2097499	2100958	0	.	0	node="internal_651->ERS357166";neg_log_likelihood="2126.563632";taxa="ERS357166";snp_count="41";
SEQUENCE	GUBBINS	CDS	4881980	4892805	0	.	0	node="internal_651->ERS357166";neg_log_likelihood="1967.717438";taxa="ERS357166";snp_count="48";
SEQUENCE	GUBBINS	CDS	2901736	2910206	0	.	0	node="internal_651->ERS357166";neg_log_likelihood="1774.204165";taxa="ERS357166";snp_count="43";
SEQUENCE	GUBBINS	CDS	2149522	2153367	0	.	0	node="internal_651->ERS357166";neg_log_likelihood="1624.412114";taxa="ERS357166";snp_count="22";
SEQUENCE	GUBBINS	CDS	4676163	4676513	0	.	0	node="internal_651->ERS357166";neg_log_likelihood="1533.508516";taxa="ERS357166";snp_count="14";
SEQUENCE	GUBBINS	CDS	4665370	4665807	0	.	0	node="internal_651->ERS357166";neg_log_likelihood="1476.097886";taxa="ERS357166";snp_count="14";
SEQUENCE	GUBBINS	CDS	2559831	2560630	0	.	0	node="internal_651->ERS357166";neg_log_likelihood="1422.998227";taxa="ERS357166";snp_count="13";
SEQUENCE	GUBBINS	CDS	598722	602768	0	.	0	node="internal_651->ERS357166";neg_log_likelihood="1369.293283";taxa="ERS357166";snp_count="17";
SEQUENCE	GUBBINS	CDS	571086	574678	0	.	0	node="internal_651->ERS357166";neg_log_likelihood="1297.915849";taxa="ERS357166";snp_count="16";
SEQUENCE	GUBBINS	CDS	2137428	2140927	0	.	0	node="internal_651->ERS357166";neg_log_likelihood="1231.068121";taxa="ERS357166";snp_count="15";
SEQUENCE	GUBBINS	CDS	4859882	4866753	0	.	0	node="internal_651->ERS357166";neg_log_likelihood="1167.110193";taxa="ERS357166";snp_count="17";
SEQUENCE	GUBBINS	CDS	1993822	1995682	0	.	0	node="internal_651->ERS357166";neg_log_likelihood="1097.362797";taxa="ERS357166";snp_count="11";
SEQUENCE	GUBBINS	CDS	4800344	4800456	0	.	0	node="internal_651->ERS357166";neg_log_likelihood="1050.039484";taxa="ERS357166";snp_count="7";
SEQUENCE	GUBBINS	CDS	3298724	3299034	0	.	0	node="internal_651->ERS357166";neg_log_likelihood="1019.475081";taxa="ERS357166";snp_count="8";
SEQUENCE	GUBBINS	CDS	4982026	4982138	0	.	0	node="internal_651->ERS357166";neg_log_likelihood="984.435026";taxa="ERS357166";snp_count="7";
SEQUENCE	GUBBINS	CDS	558187	558509	0	.	0	node="internal_651->ERS357166";neg_log_likelihood="953.734123";taxa="ERS357166";snp_count="8";
SEQUENCE	GUBBINS	CDS	5046878	5046963	0	.	0	node="internal_651->ERS357166";neg_log_likelihood="920.866338";taxa="ERS357166";snp_count="6";
SEQUENCE	GUBBINS	CDS	4960151	4962784	0	.	0	node="internal_651->ERS357166";neg_log_likelihood="898.194681";taxa="ERS357166";snp_count="8";
SEQUENCE	GUBBINS	CDS	593146	593188	0	.	0	node="internal_651->ERS357166";neg_log_likelihood="864.050090";taxa="ERS357166";snp_count="4";
SEQUENCE	GUBBINS	CDS	2841353	2871006	0	.	0	node="internal_651->ERS357700";neg_log_likelihood="3504.076779";taxa="ERS357700";snp_count="384";
SEQUENCE	GUBBINS	CDS	5006422	5041707	0	.	0	node="internal_651->ERS357700";neg_log_likelihood="2364.837712";taxa="ERS357700";snp_count="190";
SEQUENCE	GUBBINS	CDS	2097537	2101147	0	.	0	node="internal_651->ERS357700";neg_log_likelihood="1787.111960";taxa="ERS357700";snp_count="38";
SEQUENCE	GUBBINS	CDS	3311342	3315842	0	.	0	node="internal_651->ERS357700";neg_log_likelihood="1632.766839";taxa="ERS357700";snp_count="38";
SEQUENCE	GUBBINS	CDS	4880859	4893661	0	.	0	node="internal_651->ERS357700";neg_log_likelihood="1487.946247";taxa="ERS357700";snp_count="39";
SEQUENCE	GUBBINS	CDS	2901708	2910088	0	.	0	node="internal_651->ERS357700";neg_log_likelihood="1326.119309";taxa="ERS357700";snp_count="33";
SEQUENCE	GUBBINS	CDS	4995382	4999781	0	.	0	node="internal_651->ERS357700";neg_log_likelihood="1200.056187";taxa="ERS357700";snp_count="21";
SEQUENCE	GUBBINS	CDS	594418	603610	0	.	0	node="internal_651->ERS357700";neg_log_likelihood="1110.091011";taxa="ERS357700";snp_count="24";
SEQUENCE	GUBBINS	CDS	571251	577681	0	.	0	node="internal_651->ERS357700";neg_log_likelihood="1014.358863";taxa="ERS357700";snp_count="17";
SEQUENCE	GUBBINS	CDS	1995396	1995717	0	.	0	node="internal_651->ERS357700";neg_log_likelihood="942.366528";taxa="ERS357700";snp_count="9";
SEQUENCE	GUBBINS	CDS	2149546	2155253	0	.	0	node="internal_651->ERS357700";neg_log_likelihood="903.980890";taxa="ERS357700";snp_count="14";
SEQUENCE	GUBBINS	CDS	4676234	4676438	0	.	0	node="internal_651->ERS357700";neg_log_likelihood="844.552473";taxa="ERS357700";snp_count="7";
SEQUENCE	GUBBINS	CDS	2559766	2560678	0	.	0	node="internal_651->ERS357700";neg_log_likelihood="817.156761";taxa="ERS357700";snp_count="7";
SEQUENCE	GUBBINS	CDS	1401698	1406482	0	.	0	node="internal_651->ERS357700";neg_log_likelihood="788.336004";taxa="ERS357700";snp_count="8";
SEQUENCE	GUBBINS	CDS	2137068	2140885	0	.	0	node="internal_651->ERS357700";neg_log_likelihood="753.232313";taxa="ERS357700";snp_count="7";
SEQUENCE	GUBBINS	CDS	973554	990092	0	.	0	node="internal_648->internal_649";neg_log_likelihood="2578.006235";taxa=" ERS357640 ERS1152777 ERS1152781";snp_count="72";
SEQUENCE	GUBBINS	CDS	2235720	2242755	0	.	0	node="internal_648->internal_649";neg_log_likelihood="2317.126990";taxa=" ERS357640 ERS1152777 ERS1152781";snp_count="44";
SEQUENCE	GUBBINS	CDS	2881298	2881887	0	.	0	node="internal_648->internal_649";neg_log_likelihood="2141.027723";taxa=" ERS357640 ERS1152777 ERS1152781";snp_count="27";
SEQUENCE	GUBBINS	CDS	5013261	5035672	0	.	0	node="internal_648->internal_649";neg_log_likelihood="2035.529747";taxa=" ERS357640 ERS1152777 ERS1152781";snp_count="55";
SEQUENCE	GUBBINS	CDS	2848763	2849194	0	.	0	node="internal_648->internal_649";neg_log_likelihood="1830.831682";taxa=" ERS357640 ERS1152777 ERS1152781";snp_count="17";
SEQUENCE	GUBBINS	CDS	2139404	2155265	0	.	0	node="internal_648->internal_649";neg_log_likelihood="1761.842805";taxa=" ERS357640 ERS1152777 ERS1152781";snp_count="35";
SEQUENCE	GUBBINS	CDS	1259384	1262367	0	.	0	node="internal_648->internal_649";neg_log_likelihood="1621.156661";taxa=" ERS357640 ERS1152777 ERS1152781";snp_count="21";
SEQUENCE	GUBBINS	CDS	4928087	4928177	0	.	0	node="internal_648->internal_649";neg_log_likelihood="1546.330913";taxa=" ERS357640 ERS1152777 ERS1152781";snp_count="8";
SEQUENCE	GUBBINS	CDS	2087190	2101074	0	.	0	node="internal_648->internal_649";neg_log_likelihood="1512.765407";taxa=" ERS357640 ERS1152777 ERS1152781";snp_count="21";
SEQUENCE	GUBBINS	CDS	961178	964002	0	.	0	node="internal_648->internal_649";neg_log_likelihood="1424.196505";taxa=" ERS357640 ERS1152777 ERS1152781";snp_count="14";
SEQUENCE	GUBBINS	CDS	4848986	4850651	0	.	0	node="internal_648->internal_649";neg_log_likelihood="1366.089239";taxa=" ERS357640 ERS1152777 ERS1152781";snp_count="12";
SEQUENCE	GUBBINS	CDS	571155	580217	0	.	0	node="internal_648->internal_649";neg_log_likelihood="1315.794082";taxa=" ERS357640 ERS1152777 ERS1152781";snp_count="17";
SEQUENCE	GUBBINS	CDS	4884777	4893974	0	.	0	node="internal_648->internal_649";neg_log_likelihood="1242.907777";taxa=" ERS357640 ERS1152777 ERS1152781";snp_count="17";
SEQUENCE	GUBBINS	CDS	4981190	4982147	0	.	0	node="internal_648->internal_649";neg_log_likelihood="1170.884264";taxa=" ERS357640 ERS1152777 ERS1152781";snp_count="10";
SEQUENCE	GUBBINS	CDS	2221864	2226588	0	.	0	node="internal_648->internal_649";neg_log_likelihood="1130.510060";taxa=" ERS357640 ERS1152777 ERS1152781";snp_count="12";
SEQUENCE	GUBBINS	CDS	2028386	2035458	0	.	0	node="internal_648->internal_649";neg_log_likelihood="1080.154704";taxa=" ERS357640 ERS1152777 ERS1152781";snp_count="12";
SEQUENCE	GUBBINS	CDS	3311445	3311598	0	.	0	node="internal_648->internal_649";neg_log_likelihood="1027.875058";taxa=" ERS357640 ERS1152777 ERS1152781";snp_count="6";
SEQUENCE	GUBBINS	CDS	4962768	4965291	0	.	0	node="internal_648->internal_649";neg_log_likelihood="1002.319833";taxa=" ERS357640 ERS1152777 ERS1152781";snp_count="9";
SEQUENCE	GUBBINS	CDS	2903815	2909035	0	.	0	node="internal_648->internal_649";neg_log_likelihood="963.562719";taxa=" ERS357640 ERS1152777 ERS1152781";snp_count="10";
SEQUENCE	GUBBINS	CDS	595532	600666	0	.	0	node="internal_648->internal_649";neg_log_likelihood="922.452495";taxa=" ERS357640 ERS1152777 ERS1152781";snp_count="8";
SEQUENCE	GUBBINS	CDS	2841353	2871006	0	.	0	node="internal_648->internal_651";neg_log_likelihood="4268.234064";taxa=" ERS357166 ERS357700";snp_count="388";
SEQUENCE	GUBBINS	CDS	4995384	5041704	0	.	0	node="internal_648->internal_651";neg_log_likelihood="3056.076998";taxa=" ERS357166 ERS357700";snp_count="260";
SEQUENCE	GUBBINS	CDS	3311336	3315933	0	.	0	node="internal_648->internal_651";neg_log_likelihood="2257.699541";taxa=" ERS357166 ERS357700";snp_count="60";
SEQUENCE	GUBBINS	CDS	2097499	2098962	0	.	0	node="internal_648->internal_651";neg_log_likelihood="2056.645243";taxa=" ERS357166 ERS357700";snp_count="32";
SEQUENCE	GUBBINS	CDS	4881118	4892748	0	.	0	node="internal_648->internal_651";neg_log_likelihood="1926.572351";taxa=" ERS357166 ERS357700";snp_count="49";
SEQUENCE	GUBBINS	CDS	2901736	2910206	0	.	0	node="internal_648->internal_651";neg_log_likelihood="1732.337274";taxa=" ERS357166 ERS357700";snp_count="41";
SEQUENCE	GUBBINS	CDS	988364	989984	0	.	0	node="internal_648->internal_651";neg_log_likelihood="1576.767016";taxa=" ERS357166 ERS357700";snp_count="23";
SEQUENCE	GUBBINS	CDS	4665370	4665807	0	.	0	node="internal_648->internal_651";neg_log_likelihood="1492.993120";taxa=" ERS357166 ERS357700";snp_count="14";
SEQUENCE	GUBBINS	CDS	2559766	2560630	0	.	0	node="internal_648->internal_651";neg_log_likelihood="1440.370988";taxa=" ERS357166 ERS357700";snp_count="13";
SEQUENCE	GUBBINS	CDS	571086	572740	0	.	0	node="internal_648->internal_651";neg_log_likelihood="1386.719152";taxa=" ERS357166 ERS357700";snp_count="14";
SEQUENCE	GUBBINS	CDS	1993824	1995682	0	.	0	node="internal_648->internal_651";neg_log_likelihood="1334.049239";taxa=" ERS357166 ERS357700";snp_count="11";
SEQUENCE	GUBBINS	CDS	558187	558509	0	.	0	node="internal_648->internal_651";neg_log_likelihood="1287.612657";taxa=" ERS357166 ERS357700";snp_count="8";
SEQUENCE	GUBBINS	CDS	973794	978899	0	.	0	node="internal_648->internal_651";neg_log_likelihood="1257.277916";taxa=" ERS357166 ERS357700";snp_count="11";
SEQUENCE	GUBBINS	CDS	598722	602768	0	.	0	node="internal_648->internal_651";neg_log_likelihood="1212.279443";taxa=" ERS357166 ERS357700";snp_count="9";
SEQUENCE	GUBBINS	CDS	5013060	5046966	0	.	0	node="internal_647->ERS715259";neg_log_likelihood="2669.405740";taxa="ERS715259";snp_count="224";
SEQUENCE	GUBBINS	CDS	2100517	2101306	0	.	0	node="internal_647->ERS715259";neg_log_likelihood="2029.247723";taxa="ERS715259";snp_count="26";
SEQUENCE	GUBBINS	CDS	594163	599994	0	.	0	node="internal_647->ERS715259";neg_log_likelihood="1928.921604";taxa="ERS715259";snp_count="35";
SEQUENCE	GUBBINS	CDS	4884541	4894941	0	.	0	node="internal_647->ERS715259";neg_log_likelihood="1784.803788";taxa="ERS715259";snp_count="40";
SEQUENCE	GUBBINS	CDS	2149576	2155267	0	.	0	node="internal_647->ERS715259";neg_log_likelihood="1629.374114";taxa="ERS715259";snp_count="29";
SEQUENCE	GUBBINS	CDS	2028050	2035458	0	.	0	node="internal_647->ERS715259";neg_log_likelihood="1509.019593";taxa="ERS715259";snp_count="30";
SEQUENCE	GUBBINS	CDS	571188	577769	0	.	0	node="internal_647->ERS715259";neg_log_likelihood="1387.800031";taxa="ERS715259";snp_count="26";
SEQUENCE	GUBBINS	CDS	4973827	4982141	0	.	0	node="internal_647->ERS715259";neg_log_likelihood="1279.103608";taxa="ERS715259";snp_count="26";
SEQUENCE	GUBBINS	CDS	4490054	4490248	0	.	0	node="internal_647->ERS715259";neg_log_likelihood="1168.819288";taxa="ERS715259";snp_count="13";
SEQUENCE	GUBBINS	CDS	4928078	4928279	0	.	0	node="internal_647->ERS715259";neg_log_likelihood="1112.759806";taxa="ERS715259";snp_count="13";
SEQUENCE	GUBBINS	CDS	2137102	2139546	0	.	0	node="internal_647->ERS715259";neg_log_likelihood="1058.599074";taxa="ERS715259";snp_count="18";
SEQUENCE	GUBBINS	CDS	2903788	2903827	0	.	0	node="internal_647->ERS715259";neg_log_likelihood="979.865694";taxa="ERS715259";snp_count="10";
SEQUENCE	GUBBINS	CDS	4962676	4965287	0	.	0	node="internal_647->ERS715259";neg_log_likelihood="940.174074";taxa="ERS715259";snp_count="16";
SEQUENCE	GUBBINS	CDS	4315636	4315659	0	.	0	node="internal_647->ERS715259";neg_log_likelihood="870.681795";taxa="ERS715259";snp_count="8";
SEQUENCE	GUBBINS	CDS	1993751	1994190	0	.	0	node="internal_647->ERS715259";neg_log_likelihood="841.742511";taxa="ERS715259";snp_count="9";
SEQUENCE	GUBBINS	CDS	4800358	4803395	0	.	0	node="internal_647->ERS715259";neg_log_likelihood="802.100159";taxa="ERS715259";snp_count="12";
SEQUENCE	GUBBINS	CDS	1346322	1347157	0	.	0	node="internal_647->ERS715259";neg_log_likelihood="749.418704";taxa="ERS715259";snp_count="9";
SEQUENCE	GUBBINS	CDS	1401639	1401673	0	.	0	node="internal_647->ERS715259";neg_log_likelihood="708.741377";taxa="ERS715259";snp_count="6";
SEQUENCE	GUBBINS	CDS	3298992	3299028	0	.	0	node="internal_647->ERS715259";neg_log_likelihood="681.527618";taxa="ERS715259";snp_count="6";
SEQUENCE	GUBBINS	CDS	4956611	4956621	0	.	0	node="internal_647->ERS715259";neg_log_likelihood="655.272875";taxa="ERS715259";snp_count="5";
SEQUENCE	GUBBINS	CDS	2077470	2077481	0	.	0	node="internal_647->ERS715259";neg_log_likelihood="632.520105";taxa="ERS715259";snp_count="5";
SEQUENCE	GUBBINS	CDS	605187	605198	0	.	0	node="internal_647->ERS715259";neg_log_likelihood="613.756496";taxa="ERS715259";snp_count="4";
SEQUENCE	GUBBINS	CDS	4996878	4999534	0	.	0	node="internal_647->ERS715259";neg_log_likelihood="597.015940";taxa="ERS715259";snp_count="7";
SEQUENCE	GUBBINS	CDS	4848984	4850208	0	.	0	node="internal_647->ERS715259";neg_log_likelihood="564.722912";taxa="ERS715259";snp_count="6";
SEQUENCE	GUBBINS	CDS	5018047	5041704	0	.	0	node="internal_647->internal_648";neg_log_likelihood="1184.762774";taxa=" ERS357640 ERS1152777 ERS1152781 ERS357166 ERS357700";snp_count="75";
SEQUENCE	GUBBINS	CDS	988364	989984	0	.	0	node="internal_647->internal_648";neg_log_likelihood="916.014901";taxa=" ERS357640 ERS1152777 ERS1152781 ERS357166 ERS357700";snp_count="23";
SEQUENCE	GUBBINS	CDS	571086	577650	0	.	0	node="internal_647->internal_648";neg_log_likelihood="839.873845";taxa=" ERS357640 ERS1152777 ERS1152781 ERS357166 ERS357700";snp_count="16";
SEQUENCE	GUBBINS	CDS	2137068	2140513	0	.	0	node="internal_647->internal_648";neg_log_likelihood="771.780695";taxa=" ERS357640 ERS1152777 ERS1152781 ERS357166 ERS357700";snp_count="12";
SEQUENCE	GUBBINS	CDS	2149546	2155256	0	.	0	node="internal_647->internal_648";neg_log_likelihood="717.692858";taxa=" ERS357640 ERS1152777 ERS1152781 ERS357166 ERS357700";snp_count="13";
SEQUENCE	GUBBINS	CDS	4928149	4928177	0	.	0	node="internal_647->internal_648";neg_log_likelihood="658.594557";taxa=" ERS357640 ERS1152777 ERS1152781 ERS357166 ERS357700";snp_count="6";
SEQUENCE	GUBBINS	CDS	973794	978899	0	.	0	node="internal_647->internal_648";neg_log_likelihood="633.579723";taxa=" ERS357640 ERS1152777 ERS1152781 ERS357166 ERS357700";snp_count="11";
SEQUENCE	GUBBINS	CDS	4885691	4893826	0	.	0	node="internal_647->internal_648";neg_log_likelihood="582.635850";taxa=" ERS357640 ERS1152777 ERS1152781 ERS357166 ERS357700";snp_count="12";
SEQUENCE	GUBBINS	CDS	599782	602093	0	.	0	node="internal_647->internal_648";neg_log_likelihood="527.226401";taxa=" ERS357640 ERS1152777 ERS1152781 ERS357166 ERS357700";snp_count="9";
SEQUENCE	GUBBINS	CDS	4676171	4676393	0	.	0	node="internal_647->internal_648";neg_log_likelihood="486.117134";taxa=" ERS357640 ERS1152777 ERS1152781 ERS357166 ERS357700";snp_count="6";
SEQUENCE	GUBBINS	CDS	2099129	2099537	0	.	0	node="internal_647->internal_648";neg_log_likelihood="461.749658";taxa=" ERS357640 ERS1152777 ERS1152781 ERS357166 ERS357700";snp_count="5";
SEQUENCE	GUBBINS	CDS	5046531	5046967	0	.	0	node="internal_647->internal_648";neg_log_likelihood="437.994037";taxa=" ERS357640 ERS1152777 ERS1152781 ERS357166 ERS357700";snp_count="5";
SEQUENCE	GUBBINS	CDS	4848975	4852151	0	.	0	node="internal_647->internal_648";neg_log_likelihood="415.461101";taxa=" ERS357640 ERS1152777 ERS1152781 ERS357166 ERS357700";snp_count="6";
SEQUENCE	GUBBINS	CDS	2881307	2908607	0	.	0	node="internal_662->ERS1339599";neg_log_likelihood="4659.462659";taxa="ERS1339599";snp_count="246";
SEQUENCE	GUBBINS	CDS	5007891	5047427	0	.	0	node="internal_662->ERS1339599";neg_log_likelihood="3760.168307";taxa="ERS1339599";snp_count="251";
SEQUENCE	GUBBINS	CDS	3313666	3315873	0	.	0	node="internal_662->ERS1339599";neg_log_likelihood="2997.895255";taxa="ERS1339599";snp_count="56";
SEQUENCE	GUBBINS	CDS	2087167	2100962	0	.	0	node="internal_662->ERS1339599";neg_log_likelihood="2794.732449";taxa="ERS1339599";snp_count="74";
SEQUENCE	GUBBINS	CDS	2149459	2158192	0	.	0	node="internal_662->ERS1339599";neg_log_likelihood="2509.759702";taxa="ERS1339599";snp_count="62";
SEQUENCE	GUBBINS	CDS	3267532	3268360	0	.	0	node="internal_662->ERS1339599";neg_log_likelihood="2276.587646";taxa="ERS1339599";snp_count="34";
SEQUENCE	GUBBINS	CDS	2028001	2035446	0	.	0	node="internal_662->ERS1339599";neg_log_likelihood="2157.721514";taxa="ERS1339599";snp_count="42";
SEQUENCE	GUBBINS	CDS	4881064	4895980	0	.	0	node="internal_662->ERS1339599";neg_log_likelihood="1999.207330";taxa="ERS1339599";snp_count="42";
SEQUENCE	GUBBINS	CDS	4973827	4982138	0	.	0	node="internal_662->ERS1339599";neg_log_likelihood="1832.182655";taxa="ERS1339599";snp_count="33";
SEQUENCE	GUBBINS	CDS	1993751	1995669	0	.	0	node="internal_662->ERS1339599";neg_log_likelihood="1696.092149";taxa="ERS1339599";snp_count="24";
SEQUENCE	GUBBINS	CDS	4800345	4803380	0	.	0	node="internal_662->ERS1339599";neg_log_likelihood="1596.762304";taxa="ERS1339599";snp_count="26";
SEQUENCE	GUBBINS	CDS	2137054	2139546	0	.	0	node="internal_662->ERS1339599";neg_log_likelihood="1498.531128";taxa="ERS1339599";snp_count="20";
SEQUENCE	GUBBINS	CDS	571119	572731	0	.	0	node="internal_662->ERS1339599";neg_log_likelihood="1419.627108";taxa="ERS1339599";snp_count="16";
SEQUENCE	GUBBINS	CDS	4848975	4861546	0	.	0	node="internal_662->ERS1339599";neg_log_likelihood="1352.046670";taxa="ERS1339599";snp_count="25";
SEQUENCE	GUBBINS	CDS	4927514	4928177	0	.	0	node="internal_662->ERS1339599";neg_log_likelihood="1246.936393";taxa="ERS1339599";snp_count="13";
SEQUENCE	GUBBINS	CDS	2862344	2865379	0	.	0	node="internal_662->ERS1339599";neg_log_likelihood="1191.180026";taxa="ERS1339599";snp_count="17";
SEQUENCE	GUBBINS	CDS	4960128	4965291	0	.	0	node="internal_662->ERS1339599";neg_log_likelihood="1119.417204";taxa="ERS1339599";snp_count="18";
SEQUENCE	GUBBINS	CDS	4720996	4721024	0	.	0	node="internal_662->ERS1339599";neg_log_likelihood="1041.885161";taxa="ERS1339599";snp_count="8";
SEQUENCE	GUBBINS	CDS	2076396	2077481	0	.	0	node="internal_662->ERS1339599";neg_log_likelihood="1009.276346";taxa="ERS1339599";snp_count="12";
SEQUENCE	GUBBINS	CDS	4490059	4490245	0	.	0	node="internal_662->ERS1339599";neg_log_likelihood="957.387419";taxa="ERS1339599";snp_count="9";
SEQUENCE	GUBBINS	CDS	2536065	2538372	0	.	0	node="internal_662->ERS1339599";neg_log_likelihood="920.337824";taxa="ERS1339599";snp_count="12";
SEQUENCE	GUBBINS	CDS	2849857	2849929	0	.	0	node="internal_662->ERS1339599";neg_log_likelihood="867.938010";taxa="ERS1339599";snp_count="7";
SEQUENCE	GUBBINS	CDS	4315639	4315659	0	.	0	node="internal_662->ERS1339599";neg_log_likelihood="837.130810";taxa="ERS1339599";snp_count="6";
SEQUENCE	GUBBINS	CDS	4676210	4676393	0	.	0	node="internal_662->ERS1339599";neg_log_likelihood="812.419843";taxa="ERS1339599";snp_count="7";
SEQUENCE	GUBBINS	CDS	600703	600903	0	.	0	node="internal_662->ERS1339599";neg_log_likelihood="781.229458";taxa="ERS1339599";snp_count="7";
SEQUENCE	GUBBINS	CDS	2107598	2107916	0	.	0	node="internal_662->ERS1339599";neg_log_likelihood="750.889249";taxa="ERS1339599";snp_count="7";
SEQUENCE	GUBBINS	CDS	2810846	2810904	0	.	0	node="internal_662->ERS1339599";neg_log_likelihood="721.653959";taxa="ERS1339599";snp_count="5";
SEQUENCE	GUBBINS	CDS	1346322	1346497	0	.	0	node="internal_662->ERS1339599";neg_log_likelihood="700.906995";taxa="ERS1339599";snp_count="5";
SEQUENCE	GUBBINS	CDS	4940927	4941190	0	.	0	node="internal_662->ERS1339599";neg_log_likelihood="678.835649";taxa="ERS1339599";snp_count="5";
SEQUENCE	GUBBINS	CDS	4092771	4092780	0	.	0	node="internal_662->ERS1339599";neg_log_likelihood="649.661595";taxa="ERS1339599";snp_count="5";
SEQUENCE	GUBBINS	CDS	4999733	5000266	0	.	0	node="internal_662->ERS1339599";neg_log_likelihood="634.252229";taxa="ERS1339599";snp_count="5";
SEQUENCE	GUBBINS	CDS	558230	560318	0	.	0	node="internal_662->ERS1339599";neg_log_likelihood="611.620873";taxa="ERS1339599";snp_count="6";
SEQUENCE	GUBBINS	CDS	2881244	2908592	0	.	0	node="internal_662->ERS357039";neg_log_likelihood="2998.233194";taxa="ERS357039";snp_count="184";
SEQUENCE	GUBBINS	CDS	5007603	5041488	0	.	0	node="internal_662->ERS357039";neg_log_likelihood="2334.861508";taxa="ERS357039";snp_count="150";
SEQUENCE	GUBBINS	CDS	3267533	3268384	0	.	0	node="internal_662->ERS357039";neg_log_likelihood="1826.977112";taxa="ERS357039";snp_count="39";
SEQUENCE	GUBBINS	CDS	2087171	2104895	0	.	0	node="internal_662->ERS357039";neg_log_likelihood="1700.160462";taxa="ERS357039";snp_count="49";
SEQUENCE	GUBBINS	CDS	2149463	2151654	0	.	0	node="internal_662->ERS357039";neg_log_likelihood="1495.003658";taxa="ERS357039";snp_count="31";
SEQUENCE	GUBBINS	CDS	4883915	4895981	0	.	0	node="internal_662->ERS357039";neg_log_likelihood="1380.735486";taxa="ERS357039";snp_count="34";
SEQUENCE	GUBBINS	CDS	4800344	4803377	0	.	0	node="internal_662->ERS357039";neg_log_likelihood="1248.393672";taxa="ERS357039";snp_count="19";
SEQUENCE	GUBBINS	CDS	2028039	2035458	0	.	0	node="internal_662->ERS357039";neg_log_likelihood="1166.339643";taxa="ERS357039";snp_count="23";
SEQUENCE	GUBBINS	CDS	3314270	3315930	0	.	0	node="internal_662->ERS357039";neg_log_likelihood="1071.036636";taxa="ERS357039";snp_count="15";
SEQUENCE	GUBBINS	CDS	2865323	2865378	0	.	0	node="internal_662->ERS357039";neg_log_likelihood="1006.513846";taxa="ERS357039";snp_count="9";
SEQUENCE	GUBBINS	CDS	4979120	4982115	0	.	0	node="internal_662->ERS357039";neg_log_likelihood="969.301271";taxa="ERS357039";snp_count="15";
SEQUENCE	GUBBINS	CDS	2137431	2139522	0	.	0	node="internal_662->ERS357039";neg_log_likelihood="909.436088";taxa="ERS357039";snp_count="11";
SEQUENCE	GUBBINS	CDS	4999901	5000217	0	.	0	node="internal_662->ERS357039";neg_log_likelihood="860.900955";taxa="ERS357039";snp_count="8";
SEQUENCE	GUBBINS	CDS	4852145	4861564	0	.	0	node="internal_662->ERS357039";neg_log_likelihood="826.343795";taxa="ERS357039";snp_count="14";
SEQUENCE	GUBBINS	CDS	1993822	1995657	0	.	0	node="internal_662->ERS357039";neg_log_likelihood="765.293759";taxa="ERS357039";snp_count="9";
SEQUENCE	GUBBINS	CDS	4490222	4490248	0	.	0	node="internal_662->ERS357039";neg_log_likelihood="725.160207";taxa="ERS357039";snp_count="5";
SEQUENCE	GUBBINS	CDS	4676234	4676451	0	.	0	node="internal_662->ERS357039";neg_log_likelihood="703.388602";taxa="ERS357039";snp_count="6";
SEQUENCE	GUBBINS	CDS	2849094	2849920	0	.	0	node="internal_662->ERS357039";neg_log_likelihood="678.932890";taxa="ERS357039";snp_count="6";
SEQUENCE	GUBBINS	CDS	4940922	4941264	0	.	0	node="internal_662->ERS357039";neg_log_likelihood="652.233631";taxa="ERS357039";snp_count="5";
SEQUENCE	GUBBINS	CDS	2537152	2537854	0	.	0	node="internal_662->ERS357039";neg_log_likelihood="630.500517";taxa="ERS357039";snp_count="5";
SEQUENCE	GUBBINS	CDS	2137102	2155253	0	.	0	node="internal_664->ERS1214404";neg_log_likelihood="910.406807";taxa="ERS1214404";snp_count="40";
SEQUENCE	GUBBINS	CDS	2087879	2108518	0	.	0	node="internal_664->ERS1214404";neg_log_likelihood="739.313875";taxa="ERS1214404";snp_count="35";
SEQUENCE	GUBBINS	CDS	1994010	1997455	0	.	0	node="internal_664->ERS1214404";neg_log_likelihood="592.993785";taxa="ERS1214404";snp_count="18";
SEQUENCE	GUBBINS	CDS	4800359	4803377	0	.	0	node="internal_664->ERS1214404";neg_log_likelihood="521.607446";taxa="ERS1214404";snp_count="12";
SEQUENCE	GUBBINS	CDS	4973819	4982057	0	.	0	node="internal_664->ERS1214404";neg_log_likelihood="467.392015";taxa="ERS1214404";snp_count="13";
SEQUENCE	GUBBINS	CDS	4885633	4893943	0	.	0	node="internal_664->ERS1214404";neg_log_likelihood="406.683442";taxa="ERS1214404";snp_count="12";
SEQUENCE	GUBBINS	CDS	4850170	4850190	0	.	0	node="internal_664->ERS1214404";neg_log_likelihood="350.241058";taxa="ERS1214404";snp_count="5";
SEQUENCE	GUBBINS	CDS	2850043	2850055	0	.	0	node="internal_664->ERS1214404";neg_log_likelihood="329.221966";taxa="ERS1214404";snp_count="4";
SEQUENCE	GUBBINS	CDS	1993832	1997443	0	.	0	node="internal_664->ERS1691590";neg_log_likelihood="1262.970558";taxa="ERS1691590";snp_count="30";
SEQUENCE	GUBBINS	CDS	2137439	2149841	0	.	0	node="internal_664->ERS1691590";neg_log_likelihood="1133.996522";taxa="ERS1691590";snp_count="38";
SEQUENCE	GUBBINS	CDS	2087723	2101186	0	.	0	node="internal_664->ERS1691590";neg_log_likelihood="972.907158";taxa="ERS1691590";snp_count="35";
SEQUENCE	GUBBINS	CDS	4973818	4982123	0	.	0	node="internal_664->ERS1691590";neg_log_likelihood="838.583428";taxa="ERS1691590";snp_count="20";
SEQUENCE	GUBBINS	CDS	4800358	4800470	0	.	0	node="internal_664->ERS1691590";neg_log_likelihood="748.595438";taxa="ERS1691590";snp_count="10";
SEQUENCE	GUBBINS	CDS	3671411	3671603	0	.	0	node="internal_664->ERS1691590";neg_log_likelihood="711.691887";taxa="ERS1691590";snp_count="8";
SEQUENCE	GUBBINS	CDS	4892088	4893948	0	.	0	node="internal_664->ERS1691590";neg_log_likelihood="679.885429";taxa="ERS1691590";snp_count="9";
SEQUENCE	GUBBINS	CDS	4449884	4449894	0	.	0	node="internal_664->ERS1691590";neg_log_likelihood="637.444507";taxa="ERS1691590";snp_count="5";
SEQUENCE	GUBBINS	CDS	4197151	4197164	0	.	0	node="internal_664->ERS1691590";neg_log_likelihood="614.954761";taxa="ERS1691590";snp_count="5";
SEQUENCE	GUBBINS	CDS	4850187	4861546	0	.	0	node="internal_664->ERS1691590";neg_log_likelihood="591.922662";taxa="ERS1691590";snp_count="13";
SEQUENCE	GUBBINS	CDS	4962656	4965308	0	.	0	node="internal_664->ERS1691590";neg_log_likelihood="534.590012";taxa="ERS1691590";snp_count="8";
SEQUENCE	GUBBINS	CDS	5046663	5046836	0	.	0	node="internal_664->ERS1691590";neg_log_likelihood="498.205146";taxa="ERS1691590";snp_count="5";
SEQUENCE	GUBBINS	CDS	3268426	3270996	0	.	0	node="internal_664->ERS1691590";neg_log_likelihood="475.142180";taxa="ERS1691590";snp_count="7";
SEQUENCE	GUBBINS	CDS	2027857	2030502	0	.	0	node="internal_664->ERS1691590";neg_log_likelihood="441.782220";taxa="ERS1691590";snp_count="7";
SEQUENCE	GUBBINS	CDS	2107603	2108531	0	.	0	node="internal_664->ERS1691590";neg_log_likelihood="410.475603";taxa="ERS1691590";snp_count="5";
SEQUENCE	GUBBINS	CDS	5031315	5041695	0	.	0	node="internal_663->ERS1432791";neg_log_likelihood="2540.589536";taxa="ERS1432791";snp_count="97";
SEQUENCE	GUBBINS	CDS	2149745	2153521	0	.	0	node="internal_663->ERS1432791";neg_log_likelihood="2178.964255";taxa="ERS1432791";snp_count="67";
SEQUENCE	GUBBINS	CDS	2893919	2897290	0	.	0	node="internal_663->ERS1432791";neg_log_likelihood="1925.909139";taxa="ERS1432791";snp_count="57";
SEQUENCE	GUBBINS	CDS	2087718	2100995	0	.	0	node="internal_663->ERS1432791";neg_log_likelihood="1706.618085";taxa="ERS1432791";snp_count="66";
SEQUENCE	GUBBINS	CDS	5013060	5013393	0	.	0	node="internal_663->ERS1432791";neg_log_likelihood="1444.962059";taxa="ERS1432791";snp_count="30";
SEQUENCE	GUBBINS	CDS	2137530	2139534	0	.	0	node="internal_663->ERS1432791";neg_log_likelihood="1350.202167";taxa="ERS1432791";snp_count="26";
SEQUENCE	GUBBINS	CDS	2029377	2035435	0	.	0	node="internal_663->ERS1432791";neg_log_likelihood="1238.871290";taxa="ERS1432791";snp_count="32";
SEQUENCE	GUBBINS	CDS	577647	577948	0	.	0	node="internal_663->ERS1432791";neg_log_likelihood="1107.925211";taxa="ERS1432791";snp_count="17";
SEQUENCE	GUBBINS	CDS	600537	600913	0	.	0	node="internal_663->ERS1432791";neg_log_likelihood="1044.247136";taxa="ERS1432791";snp_count="14";
SEQUENCE	GUBBINS	CDS	4960151	4962819	0	.	0	node="internal_663->ERS1432791";neg_log_likelihood="983.008619";taxa="ERS1432791";snp_count="19";
SEQUENCE	GUBBINS	CDS	4885654	4894941	0	.	0	node="internal_663->ERS1432791";neg_log_likelihood="904.761941";taxa="ERS1432791";snp_count="21";
SEQUENCE	GUBBINS	CDS	1995387	1997457	0	.	0	node="internal_663->ERS1432791";neg_log_likelihood="818.733766";taxa="ERS1432791";snp_count="12";
SEQUENCE	GUBBINS	CDS	4848975	4855675	0	.	0	node="internal_663->ERS1432791";neg_log_likelihood="764.692989";taxa="ERS1432791";snp_count="15";
SEQUENCE	GUBBINS	CDS	4315468	4315478	0	.	0	node="internal_663->ERS1432791";neg_log_likelihood="696.822660";taxa="ERS1432791";snp_count="6";
SEQUENCE	GUBBINS	CDS	4490054	4490064	0	.	0	node="internal_663->ERS1432791";neg_log_likelihood="669.422544";taxa="ERS1432791";snp_count="6";
SEQUENCE	GUBBINS	CDS	2537843	2537854	0	.	0	node="internal_663->ERS1432791";neg_log_likelihood="642.186094";taxa="ERS1432791";snp_count="6";
SEQUENCE	GUBBINS	CDS	558393	558414	0	.	0	node="internal_663->ERS1432791";neg_log_likelihood="616.259406";taxa="ERS1432791";snp_count="6";
SEQUENCE	GUBBINS	CDS	4092765	4092773	0	.	0	node="internal_663->ERS1432791";neg_log_likelihood="590.529319";taxa="ERS1432791";snp_count="5";
SEQUENCE	GUBBINS	CDS	2158181	2158192	0	.	0	node="internal_663->ERS1432791";neg_log_likelihood="568.026330";taxa="ERS1432791";snp_count="5";
SEQUENCE	GUBBINS	CDS	4928078	4928081	0	.	0	node="internal_663->ERS1432791";neg_log_likelihood="546.243848";taxa="ERS1432791";snp_count="4";
SEQUENCE	GUBBINS	CDS	4800467	4803380	0	.	0	node="internal_663->ERS1432791";neg_log_likelihood="527.972447";taxa="ERS1432791";snp_count="9";
SEQUENCE	GUBBINS	CDS	4974978	4982141	0	.	0	node="internal_663->ERS1432791";neg_log_likelihood="486.655631";taxa="ERS1432791";snp_count="10";
SEQUENCE	GUBBINS	CDS	2871027	2874451	0	.	0	node="internal_663->ERS1432791";neg_log_likelihood="440.279540";taxa="ERS1432791";snp_count="8";
SEQUENCE	GUBBINS	CDS	2807866	2815810	0	.	0	node="internal_663->ERS1432791";neg_log_likelihood="404.243042";taxa="ERS1432791";snp_count="8";
SEQUENCE	GUBBINS	CDS	2114929	2115007	0	.	0	node="internal_663->ERS1432791";neg_log_likelihood="365.928610";taxa="ERS1432791";snp_count="4";
SEQUENCE	GUBBINS	CDS	2137437	2151657	0	.	0	node="internal_663->internal_664";neg_log_likelihood="1126.662557";taxa=" ERS1214404 ERS1691590";snp_count="36";
SEQUENCE	GUBBINS	CDS	2087723	2101186	0	.	0	node="internal_663->internal_664";neg_log_likelihood="972.166742";taxa=" ERS1214404 ERS1691590";snp_count="33";
SEQUENCE	GUBBINS	CDS	1994010	1995639	0	.	0	node="internal_663->internal_664";neg_log_likelihood="837.319767";taxa=" ERS1214404 ERS1691590";snp_count="17";
SEQUENCE	GUBBINS	CDS	4973818	4982026	0	.	0	node="internal_663->internal_664";neg_log_likelihood="771.693004";taxa=" ERS1214404 ERS1691590";snp_count="17";
SEQUENCE	GUBBINS	CDS	4885633	4895981	0	.	0	node="internal_663->internal_664";neg_log_likelihood="697.314071";taxa=" ERS1214404 ERS1691590";snp_count="16";
SEQUENCE	GUBBINS	CDS	4800359	4803377	0	.	0	node="internal_663->internal_664";neg_log_likelihood="624.444004";taxa=" ERS1214404 ERS1691590";snp_count="12";
SEQUENCE	GUBBINS	CDS	4197151	4197170	0	.	0	node="internal_663->internal_664";neg_log_likelihood="569.744428";taxa=" ERS1214404 ERS1691590";snp_count="6";
SEQUENCE	GUBBINS	CDS	3671411	3671603	0	.	0	node="internal_663->internal_664";neg_log_likelihood="543.894779";taxa=" ERS1214404 ERS1691590";snp_count="7";
SEQUENCE	GUBBINS	CDS	4449884	4449894	0	.	0	node="internal_663->internal_664";neg_log_likelihood="511.749153";taxa=" ERS1214404 ERS1691590";snp_count="5";
SEQUENCE	GUBBINS	CDS	3270984	3270996	0	.	0	node="internal_663->internal_664";neg_log_likelihood="488.560830";taxa=" ERS1214404 ERS1691590";snp_count="5";
SEQUENCE	GUBBINS	CDS	4848972	4859882	0	.	0	node="internal_663->internal_664";neg_log_likelihood="465.819568";taxa=" ERS1214404 ERS1691590";snp_count="12";
SEQUENCE	GUBBINS	CDS	4962632	4965139	0	.	0	node="internal_663->internal_664";neg_log_likelihood="408.206489";taxa=" ERS1214404 ERS1691590";snp_count="9";
SEQUENCE	GUBBINS	CDS	5046663	5046836	0	.	0	node="internal_663->internal_664";neg_log_likelihood="368.770341";taxa=" ERS1214404 ERS1691590";snp_count="5";
SEQUENCE	GUBBINS	CDS	2810849	2811028	0	.	0	node="internal_663->internal_664";neg_log_likelihood="344.410847";taxa=" ERS1214404 ERS1691590";snp_count="5";
SEQUENCE	GUBBINS	CDS	2107603	2108518	0	.	0	node="internal_663->internal_664";neg_log_likelihood="322.665399";taxa=" ERS1214404 ERS1691590";snp_count="5";
SEQUENCE	GUBBINS	CDS	4999733	5041451	0	.	0	node="internal_661->internal_662";neg_log_likelihood="3784.219053";taxa=" ERS1339599 ERS357039";snp_count="231";
SEQUENCE	GUBBINS	CDS	2881244	2908607	0	.	0	node="internal_661->internal_662";neg_log_likelihood="2898.110160";taxa=" ERS1339599 ERS357039";snp_count="199";
SEQUENCE	GUBBINS	CDS	3267533	3268384	0	.	0	node="internal_661->internal_662";neg_log_likelihood="2300.767597";taxa=" ERS1339599 ERS357039";snp_count="39";
SEQUENCE	GUBBINS	CDS	2087167	2100995	0	.	0	node="internal_661->internal_662";neg_log_likelihood="2163.424341";taxa=" ERS1339599 ERS357039";snp_count="56";
SEQUENCE	GUBBINS	CDS	2149463	2155027	0	.	0	node="internal_661->internal_662";neg_log_likelihood="1962.474003";taxa=" ERS1339599 ERS357039";snp_count="31";
SEQUENCE	GUBBINS	CDS	2028039	2035446	0	.	0	node="internal_661->internal_662";neg_log_likelihood="1844.131064";taxa=" ERS1339599 ERS357039";snp_count="28";
SEQUENCE	GUBBINS	CDS	4883954	4895981	0	.	0	node="internal_661->internal_662";neg_log_likelihood="1729.450369";taxa=" ERS1339599 ERS357039";snp_count="31";
SEQUENCE	GUBBINS	CDS	4927961	4928252	0	.	0	node="internal_661->internal_662";neg_log_likelihood="1603.295546";taxa=" ERS1339599 ERS357039";snp_count="14";
SEQUENCE	GUBBINS	CDS	4973838	4982126	0	.	0	node="internal_661->internal_662";neg_log_likelihood="1545.269658";taxa=" ERS1339599 ERS357039";snp_count="26";
SEQUENCE	GUBBINS	CDS	570744	572731	0	.	0	node="internal_661->internal_662";neg_log_likelihood="1440.311112";taxa=" ERS1339599 ERS357039";snp_count="17";
SEQUENCE	GUBBINS	CDS	4800345	4803380	0	.	0	node="internal_661->internal_662";neg_log_likelihood="1369.316175";taxa=" ERS1339599 ERS357039";snp_count="18";
SEQUENCE	GUBBINS	CDS	3314270	3315930	0	.	0	node="internal_661->internal_662";neg_log_likelihood="1294.905302";taxa=" ERS1339599 ERS357039";snp_count="15";
SEQUENCE	GUBBINS	CDS	2137054	2139546	0	.	0	node="internal_661->internal_662";neg_log_likelihood="1231.086051";taxa=" ERS1339599 ERS357039";snp_count="16";
SEQUENCE	GUBBINS	CDS	2865287	2865366	0	.	0	node="internal_661->internal_662";neg_log_likelihood="1163.823450";taxa=" ERS1339599 ERS357039";snp_count="9";
SEQUENCE	GUBBINS	CDS	4852122	4861564	0	.	0	node="internal_661->internal_662";neg_log_likelihood="1126.956650";taxa=" ERS1339599 ERS357039";snp_count="19";
SEQUENCE	GUBBINS	CDS	2849094	2854979	0	.	0	node="internal_661->internal_662";neg_log_likelihood="1045.746161";taxa=" ERS1339599 ERS357039";snp_count="16";
SEQUENCE	GUBBINS	CDS	4490225	4490245	0	.	0	node="internal_661->internal_662";neg_log_likelihood="978.931296";taxa=" ERS1339599 ERS357039";snp_count="6";
SEQUENCE	GUBBINS	CDS	4956608	4965286	0	.	0	node="internal_661->internal_662";neg_log_likelihood="953.007440";taxa=" ERS1339599 ERS357039";snp_count="15";
SEQUENCE	GUBBINS	CDS	2077455	2077481	0	.	0	node="internal_661->internal_662";neg_log_likelihood="886.802574";taxa=" ERS1339599 ERS357039";snp_count="6";
SEQUENCE	GUBBINS	CDS	1346322	1347123	0	.	0	node="internal_661->internal_662";neg_log_likelihood="863.144089";taxa=" ERS1339599 ERS357039";snp_count="8";
SEQUENCE	GUBBINS	CDS	1993822	1995666	0	.	0	node="internal_661->internal_662";neg_log_likelihood="827.857987";taxa=" ERS1339599 ERS357039";snp_count="9";
SEQUENCE	GUBBINS	CDS	4676234	4676451	0	.	0	node="internal_661->internal_662";neg_log_likelihood="788.908906";taxa=" ERS1339599 ERS357039";snp_count="6";
SEQUENCE	GUBBINS	CDS	5046586	5047427	0	.	0	node="internal_661->internal_662";neg_log_likelihood="762.518215";taxa=" ERS1339599 ERS357039";snp_count="7";
SEQUENCE	GUBBINS	CDS	2149576	2155256	0	.	0	node="internal_661->internal_663";neg_log_likelihood="1073.341306";taxa=" ERS1432791 ERS1214404 ERS1691590";snp_count="38";
SEQUENCE	GUBBINS	CDS	2087718	2100948	0	.	0	node="internal_661->internal_663";neg_log_likelihood="917.929199";taxa=" ERS1432791 ERS1214404 ERS1691590";snp_count="38";
SEQUENCE	GUBBINS	CDS	4962768	4962819	0	.	0	node="internal_661->internal_663";neg_log_likelihood="768.827755";taxa=" ERS1432791 ERS1214404 ERS1691590";snp_count="11";
SEQUENCE	GUBBINS	CDS	5034987	5041695	0	.	0	node="internal_661->internal_663";neg_log_likelihood="729.436909";taxa=" ERS1432791 ERS1214404 ERS1691590";snp_count="17";
SEQUENCE	GUBBINS	CDS	2028053	2029759	0	.	0	node="internal_661->internal_663";neg_log_likelihood="654.304201";taxa=" ERS1432791 ERS1214404 ERS1691590";snp_count="12";
SEQUENCE	GUBBINS	CDS	2137542	2139266	0	.	0	node="internal_661->internal_663";neg_log_likelihood="598.761726";taxa=" ERS1432791 ERS1214404 ERS1691590";snp_count="12";
SEQUENCE	GUBBINS	CDS	4315468	4315478	0	.	0	node="internal_661->internal_663";neg_log_likelihood="544.870246";taxa=" ERS1432791 ERS1214404 ERS1691590";snp_count="6";
SEQUENCE	GUBBINS	CDS	1995387	1997457	0	.	0	node="internal_661->internal_663";neg_log_likelihood="517.624767";taxa=" ERS1432791 ERS1214404 ERS1691590";snp_count="11";
SEQUENCE	GUBBINS	CDS	600756	600903	0	.	0	node="internal_661->internal_663";neg_log_likelihood="474.422706";taxa=" ERS1432791 ERS1214404 ERS1691590";snp_count="5";
SEQUENCE	GUBBINS	CDS	2810840	2811019	0	.	0	node="internal_661->internal_663";neg_log_likelihood="450.964060";taxa=" ERS1432791 ERS1214404 ERS1691590";snp_count="5";
SEQUENCE	GUBBINS	CDS	4892088	4893895	0	.	0	node="internal_661->internal_663";neg_log_likelihood="428.855545";taxa=" ERS1432791 ERS1214404 ERS1691590";snp_count="6";
SEQUENCE	GUBBINS	CDS	2149576	2155256	0	.	0	node="internal_660->internal_661";neg_log_likelihood="942.292557";taxa=" ERS1339599 ERS357039 ERS1432791 ERS1214404 ERS1691590";snp_count="27";
SEQUENCE	GUBBINS	CDS	2087730	2096863	0	.	0	node="internal_660->internal_661";neg_log_likelihood="834.096669";taxa=" ERS1339599 ERS357039 ERS1432791 ERS1214404 ERS1691590";snp_count="23";
SEQUENCE	GUBBINS	CDS	5034987	5041695	0	.	0	node="internal_660->internal_661";neg_log_likelihood="734.676000";taxa=" ERS1339599 ERS357039 ERS1432791 ERS1214404 ERS1691590";snp_count="19";
SEQUENCE	GUBBINS	CDS	2028053	2035435	0	.	0	node="internal_660->internal_661";neg_log_likelihood="653.852400";taxa=" ERS1339599 ERS357039 ERS1432791 ERS1214404 ERS1691590";snp_count="16";
SEQUENCE	GUBBINS	CDS	2137488	2139534	0	.	0	node="internal_660->internal_661";neg_log_likelihood="580.918886";taxa=" ERS1339599 ERS357039 ERS1432791 ERS1214404 ERS1691590";snp_count="12";
SEQUENCE	GUBBINS	CDS	4892088	4893937	0	.	0	node="internal_660->internal_661";neg_log_likelihood="528.986951";taxa=" ERS1339599 ERS357039 ERS1432791 ERS1214404 ERS1691590";snp_count="10";
SEQUENCE	GUBBINS	CDS	4962678	4962793	0	.	0	node="internal_660->internal_661";neg_log_likelihood="488.200706";taxa=" ERS1339599 ERS357039 ERS1432791 ERS1214404 ERS1691590";snp_count="5";
SEQUENCE	GUBBINS	CDS	4974974	4982138	0	.	0	node="internal_660->internal_661";neg_log_likelihood="464.894310";taxa=" ERS1339599 ERS357039 ERS1432791 ERS1214404 ERS1691590";snp_count="9";
SEQUENCE	GUBBINS	CDS	600756	600903	0	.	0	node="internal_660->internal_661";neg_log_likelihood="421.824420";taxa=" ERS1339599 ERS357039 ERS1432791 ERS1214404 ERS1691590";snp_count="5";
SEQUENCE	GUBBINS	CDS	5046663	5046836	0	.	0	node="internal_660->internal_661";neg_log_likelihood="398.018075";taxa=" ERS1339599 ERS357039 ERS1432791 ERS1214404 ERS1691590";snp_count="5";
SEQUENCE	GUBBINS	CDS	1994052	1997457	0	.	0	node="internal_660->internal_661";neg_log_likelihood="376.968058";taxa=" ERS1339599 ERS357039 ERS1432791 ERS1214404 ERS1691590";snp_count="6";
SEQUENCE	GUBBINS	CDS	2096128	2101210	0	.	0	node="internal_660->ERS1214415";neg_log_likelihood="1485.196244";taxa="ERS1214415";snp_count="44";
SEQUENCE	GUBBINS	CDS	2149745	2150247	0	.	0	node="internal_660->ERS1214415";neg_log_likelihood="1344.230073";taxa="ERS1214415";snp_count="14";
SEQUENCE	GUBBINS	CDS	4962619	4965150	0	.	0	node="internal_660->ERS1214415";neg_log_likelihood="1287.503044";taxa="ERS1214415";snp_count="17";
SEQUENCE	GUBBINS	CDS	4980969	4982057	0	.	0	node="internal_660->ERS1214415";neg_log_likelihood="1215.845887";taxa="ERS1214415";snp_count="14";
SEQUENCE	GUBBINS	CDS	558405	558539	0	.	0	node="internal_660->ERS1214415";neg_log_likelihood="1156.411809";taxa="ERS1214415";snp_count="10";
SEQUENCE	GUBBINS	CDS	3671385	3671603	0	.	0	node="internal_660->ERS1214415";neg_log_likelihood="1115.026705";taxa="ERS1214415";snp_count="10";
SEQUENCE	GUBBINS	CDS	2811018	2811028	0	.	0	node="internal_660->ERS1214415";neg_log_likelihood="1075.660757";taxa="ERS1214415";snp_count="6";
SEQUENCE	GUBBINS	CDS	4315468	4315478	0	.	0	node="internal_660->ERS1214415";neg_log_likelihood="1049.499470";taxa="ERS1214415";snp_count="6";
SEQUENCE	GUBBINS	CDS	4449884	4449894	0	.	0	node="internal_660->ERS1214415";neg_log_likelihood="1023.266462";taxa="ERS1214415";snp_count="6";
SEQUENCE	GUBBINS	CDS	4891154	4893943	0	.	0	node="internal_660->ERS1214415";neg_log_likelihood="1000.711091";taxa="ERS1214415";snp_count="11";
SEQUENCE	GUBBINS	CDS	2865360	2865368	0	.	0	node="internal_660->ERS1214415";neg_log_likelihood="952.296690";taxa="ERS1214415";snp_count="5";
SEQUENCE	GUBBINS	CDS	5046736	5046909	0	.	0	node="internal_660->ERS1214415";neg_log_likelihood="933.208097";taxa="ERS1214415";snp_count="6";
SEQUENCE	GUBBINS	CDS	4848962	4850665	0	.	0	node="internal_660->ERS1214415";neg_log_likelihood="907.604320";taxa="ERS1214415";snp_count="8";
SEQUENCE	GUBBINS	CDS	2096128	2100948	0	.	0	node="internal_659->internal_660";neg_log_likelihood="830.189844";taxa=" ERS1339599 ERS357039 ERS1432791 ERS1214404 ERS1691590 ERS1214415";snp_count="34";
SEQUENCE	GUBBINS	CDS	4962619	4962806	0	.	0	node="internal_659->internal_660";neg_log_likelihood="714.709966";taxa=" ERS1339599 ERS357039 ERS1432791 ERS1214404 ERS1691590 ERS1214415";snp_count="10";
SEQUENCE	GUBBINS	CDS	2149767	2151098	0	.	0	node="internal_659->internal_660";neg_log_likelihood="669.216515";taxa=" ERS1339599 ERS357039 ERS1432791 ERS1214404 ERS1691590 ERS1214415";snp_count="13";
SEQUENCE	GUBBINS	CDS	3671411	3671603	0	.	0	node="internal_659->internal_660";neg_log_likelihood="612.377998";taxa=" ERS1339599 ERS357039 ERS1432791 ERS1214404 ERS1691590 ERS1214415";snp_count="9";
SEQUENCE	GUBBINS	CDS	558405	558501	0	.	0	node="internal_659->internal_660";neg_log_likelihood="571.636970";taxa=" ERS1339599 ERS357039 ERS1432791 ERS1214404 ERS1691590 ERS1214415";snp_count="8";
SEQUENCE	GUBBINS	CDS	4315468	4315478	0	.	0	node="internal_659->internal_660";neg_log_likelihood="535.707557";taxa=" ERS1339599 ERS357039 ERS1432791 ERS1214404 ERS1691590 ERS1214415";snp_count="6";
SEQUENCE	GUBBINS	CDS	5041689	5041695	0	.	0	node="internal_659->internal_660";neg_log_likelihood="510.863806";taxa=" ERS1339599 ERS357039 ERS1432791 ERS1214404 ERS1691590 ERS1214415";snp_count="5";
SEQUENCE	GUBBINS	CDS	2028384	2029632	0	.	0	node="internal_659->internal_660";neg_log_likelihood="487.637760";taxa=" ERS1339599 ERS357039 ERS1432791 ERS1214404 ERS1691590 ERS1214415";snp_count="9";
SEQUENCE	GUBBINS	CDS	1994013	1997457	0	.	0	node="internal_659->internal_660";neg_log_likelihood="452.387284";taxa=" ERS1339599 ERS357039 ERS1432791 ERS1214404 ERS1691590 ERS1214415";snp_count="7";
SEQUENCE	GUBBINS	CDS	4973827	4982026	0	.	0	node="internal_659->internal_660";neg_log_likelihood="419.241081";taxa=" ERS1339599 ERS357039 ERS1432791 ERS1214404 ERS1691590 ERS1214415";snp_count="8";
SEQUENCE	GUBBINS	CDS	4885661	4894083	0	.	0	node="internal_659->SRS1221344";neg_log_likelihood="1573.490579";taxa="SRS1221344";snp_count="116";
SEQUENCE	GUBBINS	CDS	2093708	2100495	0	.	0	node="internal_659->SRS1221344";neg_log_likelihood="1093.701426";taxa="SRS1221344";snp_count="102";
SEQUENCE	GUBBINS	CDS	1993822	1995717	0	.	0	node="internal_659->SRS1221344";neg_log_likelihood="817.055674";taxa="SRS1221344";snp_count="22";
SEQUENCE	GUBBINS	CDS	4848975	4850651	0	.	0	node="internal_659->SRS1221344";neg_log_likelihood="745.951465";taxa="SRS1221344";snp_count="10";
SEQUENCE	GUBBINS	CDS	4956608	4962704	0	.	0	node="internal_659->SRS1221344";neg_log_likelihood="701.775675";taxa="SRS1221344";snp_count="12";
SEQUENCE	GUBBINS	CDS	4197151	4197170	0	.	0	node="internal_659->SRS1221344";neg_log_likelihood="648.130717";taxa="SRS1221344";snp_count="5";
SEQUENCE	GUBBINS	CDS	2150193	2151657	0	.	0	node="internal_659->SRS1221344";neg_log_likelihood="626.265517";taxa="SRS1221344";snp_count="8";
SEQUENCE	GUBBINS	CDS	4974975	4977347	0	.	0	node="internal_659->SRS1221344";neg_log_likelihood="590.602405";taxa="SRS1221344";snp_count="8";
SEQUENCE	GUBBINS	CDS	2029383	2030512	0	.	0	node="internal_659->SRS1221344";neg_log_likelihood="553.419602";taxa="SRS1221344";snp_count="7";
SEQUENCE	GUBBINS	CDS	4928205	4928213	0	.	0	node="internal_659->SRS1221344";neg_log_likelihood="520.711877";taxa="SRS1221344";snp_count="4";
SEQUENCE	GUBBINS	CDS	2810840	2810904	0	.	0	node="internal_659->SRS1221344";neg_log_likelihood="504.842980";taxa="SRS1221344";snp_count="4";
SEQUENCE	GUBBINS	CDS	4859770	4859926	0	.	0	node="internal_659->SRS1221344";neg_log_likelihood="487.120455";taxa="SRS1221344";snp_count="4";
SEQUENCE	GUBBINS	CDS	2135897	2158192	0	.	0	node="internal_666->SRS2748662";neg_log_likelihood="7397.161377";taxa="SRS2748662";snp_count="332";
SEQUENCE	GUBBINS	CDS	2087702	2115007	0	.	0	node="internal_666->SRS2748662";neg_log_likelihood="6410.239449";taxa="SRS2748662";snp_count="233";
SEQUENCE	GUBBINS	CDS	4848962	4866755	0	.	0	node="internal_666->SRS2748662";neg_log_likelihood="5676.816953";taxa="SRS2748662";snp_count="144";
SEQUENCE	GUBBINS	CDS	5030888	5050456	0	.	0	node="internal_666->SRS2748662";neg_log_likelihood="5178.286713";taxa="SRS2748662";snp_count="133";
SEQUENCE	GUBBINS	CDS	4956588	4999299	0	.	0	node="internal_666->SRS2748662";neg_log_likelihood="4662.617091";taxa="SRS2748662";snp_count="190";
SEQUENCE	GUBBINS	CDS	2028025	2035515	0	.	0	node="internal_666->SRS2748662";neg_log_likelihood="4005.287201";taxa="SRS2748662";snp_count="93";
SEQUENCE	GUBBINS	CDS	4799152	4809322	0	.	0	node="internal_666->SRS2748662";neg_log_likelihood="3670.832145";taxa="SRS2748662";snp_count="91";
SEQUENCE	GUBBINS	CDS	5006305	5013432	0	.	0	node="internal_666->SRS2748662";neg_log_likelihood="3331.123712";taxa="SRS2748662";snp_count="80";
SEQUENCE	GUBBINS	CDS	4881064	4898556	0	.	0	node="internal_666->SRS2748662";neg_log_likelihood="3056.205394";taxa="SRS2748662";snp_count="78";
SEQUENCE	GUBBINS	CDS	1993822	2002406	0	.	0	node="internal_666->SRS2748662";neg_log_likelihood="2755.322664";taxa="SRS2748662";snp_count="63";
SEQUENCE	GUBBINS	CDS	4927907	4928319	0	.	0	node="internal_666->SRS2748662";neg_log_likelihood="2512.142710";taxa="SRS2748662";snp_count="34";
SEQUENCE	GUBBINS	CDS	2840404	2855322	0	.	0	node="internal_666->SRS2748662";neg_log_likelihood="2381.451685";taxa="SRS2748662";snp_count="66";
SEQUENCE	GUBBINS	CDS	600390	604316	0	.	0	node="internal_666->SRS2748662";neg_log_likelihood="2117.639274";taxa="SRS2748662";snp_count="48";
SEQUENCE	GUBBINS	CDS	2863018	2874451	0	.	0	node="internal_666->SRS2748662";neg_log_likelihood="1935.637246";taxa="SRS2748662";snp_count="53";
SEQUENCE	GUBBINS	CDS	2893919	2907779	0	.	0	node="internal_666->SRS2748662";neg_log_likelihood="1726.360970";taxa="SRS2748662";snp_count="50";
SEQUENCE	GUBBINS	CDS	558214	558471	0	.	0	node="internal_666->SRS2748662";neg_log_likelihood="1528.139830";taxa="SRS2748662";snp_count="21";
SEQUENCE	GUBBINS	CDS	571086	577990	0	.	0	node="internal_666->SRS2748662";neg_log_likelihood="1439.838507";taxa="SRS2748662";snp_count="37";
SEQUENCE	GUBBINS	CDS	3284134	3284292	0	.	0	node="internal_666->SRS2748662";neg_log_likelihood="1295.786643";taxa="SRS2748662";snp_count="16";
SEQUENCE	GUBBINS	CDS	4940900	4940960	0	.	0	node="internal_666->SRS2748662";neg_log_likelihood="1235.543923";taxa="SRS2748662";snp_count="12";
SEQUENCE	GUBBINS	CDS	2810810	2811028	0	.	0	node="internal_666->SRS2748662";neg_log_likelihood="1184.570404";taxa="SRS2748662";snp_count="14";
SEQUENCE	GUBBINS	CDS	3671385	3671603	0	.	0	node="internal_666->SRS2748662";neg_log_likelihood="1127.375177";taxa="SRS2748662";snp_count="13";
SEQUENCE	GUBBINS	CDS	1346195	1347157	0	.	0	node="internal_666->SRS2748662";neg_log_likelihood="1071.423207";taxa="SRS2748662";snp_count="16";
SEQUENCE	GUBBINS	CDS	4315468	4315685	0	.	0	node="internal_666->SRS2748662";neg_log_likelihood="1004.421380";taxa="SRS2748662";snp_count="12";
SEQUENCE	GUBBINS	CDS	2077165	2082426	0	.	0	node="internal_666->SRS2748662";neg_log_likelihood="954.137921";taxa="SRS2748662";snp_count="19";
SEQUENCE	GUBBINS	CDS	4843915	4843937	0	.	0	node="internal_666->SRS2748662";neg_log_likelihood="872.530649";taxa="SRS2748662";snp_count="8";
SEQUENCE	GUBBINS	CDS	4830047	4830110	0	.	0	node="internal_666->SRS2748662";neg_log_likelihood="836.960882";taxa="SRS2748662";snp_count="9";
SEQUENCE	GUBBINS	CDS	2537812	2542481	0	.	0	node="internal_666->SRS2748662";neg_log_likelihood="796.716653";taxa="SRS2748662";snp_count="17";
SEQUENCE	GUBBINS	CDS	2123840	2123879	0	.	0	node="internal_666->SRS2748662";neg_log_likelihood="722.198573";taxa="SRS2748662";snp_count="8";
SEQUENCE	GUBBINS	CDS	2054419	2054611	0	.	0	node="internal_666->SRS2748662";neg_log_likelihood="687.812556";taxa="SRS2748662";snp_count="9";
SEQUENCE	GUBBINS	CDS	2166287	2177017	0	.	0	node="internal_666->SRS2748662";neg_log_likelihood="647.525823";taxa="SRS2748662";snp_count="17";
SEQUENCE	GUBBINS	CDS	4197107	4197200	0	.	0	node="internal_666->SRS2748662";neg_log_likelihood="569.134627";taxa="SRS2748662";snp_count="8";
SEQUENCE	GUBBINS	CDS	957833	957842	0	.	0	node="internal_666->SRS2748662";neg_log_likelihood="533.111314";taxa="SRS2748662";snp_count="6";
SEQUENCE	GUBBINS	CDS	4490054	4490064	0	.	0	node="internal_666->SRS2748662";neg_log_likelihood="505.364059";taxa="SRS2748662";snp_count="6";
SEQUENCE	GUBBINS	CDS	4091603	4092777	0	.	0	node="internal_666->SRS2748662";neg_log_likelihood="478.129780";taxa="SRS2748662";snp_count="10";
SEQUENCE	GUBBINS	CDS	3268418	3270996	0	.	0	node="internal_666->SRS2748662";neg_log_likelihood="431.192515";taxa="SRS2748662";snp_count="11";
SEQUENCE	GUBBINS	CDS	4934611	4934654	0	.	0	node="internal_666->SRS2748662";neg_log_likelihood="380.576194";taxa="SRS2748662";snp_count="6";
SEQUENCE	GUBBINS	CDS	3309344	3309422	0	.	0	node="internal_666->SRS2748662";neg_log_likelihood="356.479943";taxa="SRS2748662";snp_count="5";
SEQUENCE	GUBBINS	CDS	1392914	1394308	0	.	0	node="internal_666->SRS2748662";neg_log_likelihood="337.123883";taxa="SRS2748662";snp_count="5";
SEQUENCE	GUBBINS	CDS	4995382	5041707	0	.	0	node="internal_668->ERS356963";neg_log_likelihood="4052.400293";taxa="ERS356963";snp_count="357";
SEQUENCE	GUBBINS	CDS	2541877	2546007	0	.	0	node="internal_668->ERS356963";neg_log_likelihood="2931.699165";taxa="ERS356963";snp_count="113";
SEQUENCE	GUBBINS	CDS	599319	604237	0	.	0	node="internal_668->ERS356963";neg_log_likelihood="2571.168998";taxa="ERS356963";snp_count="79";
SEQUENCE	GUBBINS	CDS	4663677	4665953	0	.	0	node="internal_668->ERS356963";neg_log_likelihood="2256.853298";taxa="ERS356963";snp_count="68";
SEQUENCE	GUBBINS	CDS	1225946	1227284	0	.	0	node="internal_668->ERS356963";neg_log_likelihood="2053.021758";taxa="ERS356963";snp_count="35";
SEQUENCE	GUBBINS	CDS	2095812	2101074	0	.	0	node="internal_668->ERS356963";neg_log_likelihood="1920.974939";taxa="ERS356963";snp_count="40";
SEQUENCE	GUBBINS	CDS	4883953	4893974	0	.	0	node="internal_668->ERS356963";neg_log_likelihood="1761.631184";taxa="ERS356963";snp_count="43";
SEQUENCE	GUBBINS	CDS	2902746	2903007	0	.	0	node="internal_668->ERS356963";neg_log_likelihood="1596.072949";taxa="ERS356963";snp_count="18";
SEQUENCE	GUBBINS	CDS	2149576	2151699	0	.	0	node="internal_668->ERS356963";neg_log_likelihood="1523.482316";taxa="ERS356963";snp_count="24";
SEQUENCE	GUBBINS	CDS	558220	558471	0	.	0	node="internal_668->ERS356963";neg_log_likelihood="1425.669018";taxa="ERS356963";snp_count="16";
SEQUENCE	GUBBINS	CDS	2136866	2139534	0	.	0	node="internal_668->ERS356963";neg_log_likelihood="1367.351977";taxa="ERS356963";snp_count="19";
SEQUENCE	GUBBINS	CDS	4850651	4861713	0	.	0	node="internal_668->ERS356963";neg_log_likelihood="1289.488038";taxa="ERS356963";snp_count="24";
SEQUENCE	GUBBINS	CDS	1994028	1995717	0	.	0	node="internal_668->ERS356963";neg_log_likelihood="1186.249101";taxa="ERS356963";snp_count="16";
SEQUENCE	GUBBINS	CDS	4676210	4678165	0	.	0	node="internal_668->ERS356963";neg_log_likelihood="1117.914895";taxa="ERS356963";snp_count="16";
SEQUENCE	GUBBINS	CDS	4928149	4928213	0	.	0	node="internal_668->ERS356963";neg_log_likelihood="1051.003722";taxa="ERS356963";snp_count="9";
SEQUENCE	GUBBINS	CDS	4956608	4965291	0	.	0	node="internal_668->ERS356963";neg_log_likelihood="1013.264783";taxa="ERS356963";snp_count="19";
SEQUENCE	GUBBINS	CDS	2028036	2030469	0	.	0	node="internal_668->ERS356963";neg_log_likelihood="934.714619";taxa="ERS356963";snp_count="12";
SEQUENCE	GUBBINS	CDS	4981227	4982147	0	.	0	node="internal_668->ERS356963";neg_log_likelihood="881.730767";taxa="ERS356963";snp_count="10";
SEQUENCE	GUBBINS	CDS	2571326	2574090	0	.	0	node="internal_668->ERS356963";neg_log_likelihood="839.356078";taxa="ERS356963";snp_count="11";
SEQUENCE	GUBBINS	CDS	564671	572740	0	.	0	node="internal_668->ERS356963";neg_log_likelihood="792.855428";taxa="ERS356963";snp_count="12";
SEQUENCE	GUBBINS	CDS	3298992	3299944	0	.	0	node="internal_668->ERS356963";neg_log_likelihood="740.705564";taxa="ERS356963";snp_count="7";
SEQUENCE	GUBBINS	CDS	1346371	1347058	0	.	0	node="internal_668->ERS356963";neg_log_likelihood="710.511059";taxa="ERS356963";snp_count="6";
SEQUENCE	GUBBINS	CDS	2537744	2557424	0	.	0	node="internal_667->ERS357087";neg_log_likelihood="1856.132522";taxa="ERS357087";snp_count="175";
SEQUENCE	GUBBINS	CDS	2211746	2215768	0	.	0	node="internal_667->ERS357087";neg_log_likelihood="1351.236153";taxa="ERS357087";snp_count="39";
SEQUENCE	GUBBINS	CDS	2571424	2575570	0	.	0	node="internal_667->ERS357087";neg_log_likelihood="1192.693701";taxa="ERS357087";snp_count="35";
SEQUENCE	GUBBINS	CDS	963415	977306	0	.	0	node="internal_667->ERS357087";neg_log_likelihood="1050.027410";taxa="ERS357087";snp_count="39";
SEQUENCE	GUBBINS	CDS	4998594	5013360	0	.	0	node="internal_667->ERS357087";neg_log_likelihood="876.767083";taxa="ERS357087";snp_count="39";
SEQUENCE	GUBBINS	CDS	5035227	5041488	0	.	0	node="internal_667->ERS357087";neg_log_likelihood="736.966947";taxa="ERS357087";snp_count="15";
SEQUENCE	GUBBINS	CDS	2235774	2242779	0	.	0	node="internal_667->ERS357087";neg_log_likelihood="668.855640";taxa="ERS357087";snp_count="15";
SEQUENCE	GUBBINS	CDS	577648	577960	0	.	0	node="internal_667->ERS357087";neg_log_likelihood="602.575416";taxa="ERS357087";snp_count="8";
SEQUENCE	GUBBINS	CDS	2907123	2907698	0	.	0	node="internal_667->ERS357087";neg_log_likelihood="567.242596";taxa="ERS357087";snp_count="8";
SEQUENCE	GUBBINS	CDS	2087752	2088067	0	.	0	node="internal_667->ERS357087";neg_log_likelihood="530.956243";taxa="ERS357087";snp_count="7";
SEQUENCE	GUBBINS	CDS	600396	604255	0	.	0	node="internal_667->ERS357087";neg_log_likelihood="502.549260";taxa="ERS357087";snp_count="8";
SEQUENCE	GUBBINS	CDS	2849869	2854982	0	.	0	node="internal_667->ERS357087";neg_log_likelihood="465.369995";taxa="ERS357087";snp_count="8";
SEQUENCE	GUBBINS	CDS	2538814	2562758	0	.	0	node="internal_667->internal_668";neg_log_likelihood="2757.457278";taxa=" ERS356963 SRS655129";snp_count="201";
SEQUENCE	GUBBINS	CDS	4995382	4999201	0	.	0	node="internal_667->internal_668";neg_log_likelihood="2150.540976";taxa=" ERS356963 SRS655129";snp_count="58";
SEQUENCE	GUBBINS	CDS	2571326	2575223	0	.	0	node="internal_667->internal_668";neg_log_likelihood="1958.002748";taxa=" ERS356963 SRS655129";snp_count="38";
SEQUENCE	GUBBINS	CDS	1225946	1227208	0	.	0	node="internal_667->internal_668";neg_log_likelihood="1816.255416";taxa=" ERS356963 SRS655129";snp_count="25";
SEQUENCE	GUBBINS	CDS	2211775	2215764	0	.	0	node="internal_667->internal_668";neg_log_likelihood="1726.908403";taxa=" ERS356963 SRS655129";snp_count="24";
SEQUENCE	GUBBINS	CDS	4883953	4893974	0	.	0	node="internal_667->internal_668";neg_log_likelihood="1629.814758";taxa=" ERS356963 SRS655129";snp_count="28";
SEQUENCE	GUBBINS	CDS	2136799	2137572	0	.	0	node="internal_667->internal_668";neg_log_likelihood="1513.869493";taxa=" ERS356963 SRS655129";snp_count="16";
SEQUENCE	GUBBINS	CDS	2095812	2101074	0	.	0	node="internal_667->internal_668";neg_log_likelihood="1446.590075";taxa=" ERS356963 SRS655129";snp_count="23";
SEQUENCE	GUBBINS	CDS	2150160	2151150	0	.	0	node="internal_667->internal_668";neg_log_likelihood="1357.786312";taxa=" ERS356963 SRS655129";snp_count="13";
SEQUENCE	GUBBINS	CDS	963358	966871	0	.	0	node="internal_667->internal_668";neg_log_likelihood="1303.413691";taxa=" ERS356963 SRS655129";snp_count="16";
SEQUENCE	GUBBINS	CDS	4982027	4982147	0	.	0	node="internal_667->internal_668";neg_log_likelihood="1235.614272";taxa=" ERS356963 SRS655129";snp_count="9";
SEQUENCE	GUBBINS	CDS	577647	577967	0	.	0	node="internal_667->internal_668";neg_log_likelihood="1197.697932";taxa=" ERS356963 SRS655129";snp_count="10";
SEQUENCE	GUBBINS	CDS	5035226	5041470	0	.	0	node="internal_667->internal_668";neg_log_likelihood="1154.733102";taxa=" ERS356963 SRS655129";snp_count="17";
SEQUENCE	GUBBINS	CDS	5006422	5013351	0	.	0	node="internal_667->internal_668";neg_log_likelihood="1081.366476";taxa=" ERS356963 SRS655129";snp_count="17";
SEQUENCE	GUBBINS	CDS	558393	558471	0	.	0	node="internal_667->internal_668";neg_log_likelihood="1010.808351";taxa=" ERS356963 SRS655129";snp_count="7";
SEQUENCE	GUBBINS	CDS	1993824	1995717	0	.	0	node="internal_667->internal_668";neg_log_likelihood="980.370742";taxa=" ERS356963 SRS655129";snp_count="11";
SEQUENCE	GUBBINS	CDS	600421	603383	0	.	0	node="internal_667->internal_668";neg_log_likelihood="933.684634";taxa=" ERS356963 SRS655129";snp_count="11";
SEQUENCE	GUBBINS	CDS	2907273	2907737	0	.	0	node="internal_667->internal_668";neg_log_likelihood="884.882606";taxa=" ERS356963 SRS655129";snp_count="8";
SEQUENCE	GUBBINS	CDS	4956608	4965291	0	.	0	node="internal_667->internal_668";neg_log_likelihood="850.472651";taxa=" ERS356963 SRS655129";snp_count="13";
SEQUENCE	GUBBINS	CDS	3315801	3315954	0	.	0	node="internal_667->internal_668";neg_log_likelihood="793.581669";taxa=" ERS356963 SRS655129";snp_count="6";
SEQUENCE	GUBBINS	CDS	1346445	1347142	0	.	0	node="internal_667->internal_668";neg_log_likelihood="767.448941";taxa=" ERS356963 SRS655129";snp_count="7";
SEQUENCE	GUBBINS	CDS	973629	977300	0	.	0	node="internal_667->internal_668";neg_log_likelihood="736.419187";taxa=" ERS356963 SRS655129";snp_count="9";
SEQUENCE	GUBBINS	CDS	2028107	2030484	0	.	0	node="internal_667->internal_668";neg_log_likelihood="695.941681";taxa=" ERS356963 SRS655129";snp_count="8";
SEQUENCE	GUBBINS	CDS	4848986	4861204	0	.	0	node="internal_667->internal_668";neg_log_likelihood="655.086893";taxa=" ERS356963 SRS655129";snp_count="14";
SEQUENCE	GUBBINS	CDS	2235765	2242755	0	.	0	node="internal_667->internal_668";neg_log_likelihood="592.538198";taxa=" ERS356963 SRS655129";snp_count="11";
SEQUENCE	GUBBINS	CDS	4091584	4091605	0	.	0	node="internal_667->internal_668";neg_log_likelihood="544.844277";taxa=" ERS356963 SRS655129";snp_count="4";
SEQUENCE	GUBBINS	CDS	2158159	2158190	0	.	0	node="internal_667->internal_668";neg_log_likelihood="526.669070";taxa=" ERS356963 SRS655129";snp_count="4";
SEQUENCE	GUBBINS	CDS	5030632	5050456	0	.	0	node="internal_665->internal_666";neg_log_likelihood="3864.239407";taxa=" SRS2748662 GCF_002846135";snp_count="124";
SEQUENCE	GUBBINS	CDS	2150100	2158192	0	.	0	node="internal_665->internal_666";neg_log_likelihood="3429.682350";taxa=" SRS2748662 GCF_002846135";snp_count="79";
SEQUENCE	GUBBINS	CDS	2893984	2897237	0	.	0	node="internal_665->internal_666";neg_log_likelihood="3138.434548";taxa=" SRS2748662 GCF_002846135";snp_count="59";
SEQUENCE	GUBBINS	CDS	4849016	4866755	0	.	0	node="internal_665->internal_666";neg_log_likelihood="2911.048010";taxa=" SRS2748662 GCF_002846135";snp_count="86";
SEQUENCE	GUBBINS	CDS	4799152	4809322	0	.	0	node="internal_665->internal_666";neg_log_likelihood="2609.909142";taxa=" SRS2748662 GCF_002846135";snp_count="53";
SEQUENCE	GUBBINS	CDS	4961780	4965269	0	.	0	node="internal_665->internal_666";neg_log_likelihood="2400.370000";taxa=" SRS2748662 GCF_002846135";snp_count="41";
SEQUENCE	GUBBINS	CDS	4883953	4893925	0	.	0	node="internal_665->internal_666";neg_log_likelihood="2251.002453";taxa=" SRS2748662 GCF_002846135";snp_count="43";
SEQUENCE	GUBBINS	CDS	2135897	2139485	0	.	0	node="internal_665->internal_666";neg_log_likelihood="2081.186256";taxa=" SRS2748662 GCF_002846135";snp_count="32";
SEQUENCE	GUBBINS	CDS	2028025	2035515	0	.	0	node="internal_665->internal_666";neg_log_likelihood="1957.366220";taxa=" SRS2748662 GCF_002846135";snp_count="34";
SEQUENCE	GUBBINS	CDS	4973838	4999122	0	.	0	node="internal_665->internal_666";neg_log_likelihood="1817.443628";taxa=" SRS2748662 GCF_002846135";snp_count="47";
SEQUENCE	GUBBINS	CDS	2841345	2855322	0	.	0	node="internal_665->internal_666";neg_log_likelihood="1622.912075";taxa=" SRS2748662 GCF_002846135";snp_count="39";
SEQUENCE	GUBBINS	CDS	5006329	5013351	0	.	0	node="internal_665->internal_666";neg_log_likelihood="1458.849106";taxa=" SRS2748662 GCF_002846135";snp_count="33";
SEQUENCE	GUBBINS	CDS	4927907	4928319	0	.	0	node="internal_665->internal_666";neg_log_likelihood="1327.380146";taxa=" SRS2748662 GCF_002846135";snp_count="17";
SEQUENCE	GUBBINS	CDS	2863018	2871008	0	.	0	node="internal_665->internal_666";neg_log_likelihood="1254.731342";taxa=" SRS2748662 GCF_002846135";snp_count="29";
SEQUENCE	GUBBINS	CDS	2096228	2100850	0	.	0	node="internal_665->internal_666";neg_log_likelihood="1144.830348";taxa=" SRS2748662 GCF_002846135";snp_count="18";
SEQUENCE	GUBBINS	CDS	4830047	4830110	0	.	0	node="internal_665->internal_666";neg_log_likelihood="1067.430318";taxa=" SRS2748662 GCF_002846135";snp_count="9";
SEQUENCE	GUBBINS	CDS	1346195	1347142	0	.	0	node="internal_665->internal_666";neg_log_likelihood="1028.242677";taxa=" SRS2748662 GCF_002846135";snp_count="13";
SEQUENCE	GUBBINS	CDS	558214	558388	0	.	0	node="internal_665->internal_666";neg_log_likelihood="971.823436";taxa=" SRS2748662 GCF_002846135";snp_count="10";
SEQUENCE	GUBBINS	CDS	577647	577967	0	.	0	node="internal_665->internal_666";neg_log_likelihood="930.173297";taxa=" SRS2748662 GCF_002846135";snp_count="10";
SEQUENCE	GUBBINS	CDS	4315468	4315478	0	.	0	node="internal_665->internal_666";neg_log_likelihood="888.817956";taxa=" SRS2748662 GCF_002846135";snp_count="6";
SEQUENCE	GUBBINS	CDS	4449884	4449894	0	.	0	node="internal_665->internal_666";neg_log_likelihood="862.177732";taxa=" SRS2748662 GCF_002846135";snp_count="6";
SEQUENCE	GUBBINS	CDS	4956608	4956656	0	.	0	node="internal_665->internal_666";neg_log_likelihood="835.828327";taxa=" SRS2748662 GCF_002846135";snp_count="7";
SEQUENCE	GUBBINS	CDS	4940900	4940960	0	.	0	node="internal_665->internal_666";neg_log_likelihood="805.125651";taxa=" SRS2748662 GCF_002846135";snp_count="7";
SEQUENCE	GUBBINS	CDS	3671385	3671603	0	.	0	node="internal_665->internal_666";neg_log_likelihood="774.142221";taxa=" SRS2748662 GCF_002846135";snp_count="8";
SEQUENCE	GUBBINS	CDS	1993824	1995717	0	.	0	node="internal_665->internal_666";neg_log_likelihood="738.044005";taxa=" SRS2748662 GCF_002846135";snp_count="11";
SEQUENCE	GUBBINS	CDS	2054575	2054611	0	.	0	node="internal_665->internal_666";neg_log_likelihood="689.961100";taxa=" SRS2748662 GCF_002846135";snp_count="6";
SEQUENCE	GUBBINS	CDS	2810810	2811028	0	.	0	node="internal_665->internal_666";neg_log_likelihood="663.619660";taxa=" SRS2748662 GCF_002846135";snp_count="7";
SEQUENCE	GUBBINS	CDS	2123858	2123879	0	.	0	node="internal_665->internal_666";neg_log_likelihood="633.193019";taxa=" SRS2748662 GCF_002846135";snp_count="5";
SEQUENCE	GUBBINS	CDS	2166415	2166418	0	.	0	node="internal_665->internal_666";neg_log_likelihood="610.341284";taxa=" SRS2748662 GCF_002846135";snp_count="4";
SEQUENCE	GUBBINS	CDS	600421	604255	0	.	0	node="internal_665->internal_666";neg_log_likelihood="593.580950";taxa=" SRS2748662 GCF_002846135";snp_count="9";
SEQUENCE	GUBBINS	CDS	2077452	2084621	0	.	0	node="internal_665->internal_666";neg_log_likelihood="551.987660";taxa=" SRS2748662 GCF_002846135";snp_count="10";
SEQUENCE	GUBBINS	CDS	4091603	4092777	0	.	0	node="internal_665->internal_666";neg_log_likelihood="507.804351";taxa=" SRS2748662 GCF_002846135";snp_count="6";
SEQUENCE	GUBBINS	CDS	2542417	2557424	0	.	0	node="internal_665->internal_667";neg_log_likelihood="1468.038234";taxa=" ERS357087 ERS356963 SRS655129";snp_count="171";
SEQUENCE	GUBBINS	CDS	2571424	2575570	0	.	0	node="internal_665->internal_667";neg_log_likelihood="995.614412";taxa=" ERS357087 ERS356963 SRS655129";snp_count="35";
SEQUENCE	GUBBINS	CDS	2211775	2215764	0	.	0	node="internal_665->internal_667";neg_log_likelihood="864.319066";taxa=" ERS357087 ERS356963 SRS655129";snp_count="24";
SEQUENCE	GUBBINS	CDS	4998594	5006730	0	.	0	node="internal_665->internal_667";neg_log_likelihood="766.738084";taxa=" ERS357087 ERS356963 SRS655129";snp_count="22";
SEQUENCE	GUBBINS	CDS	963358	966871	0	.	0	node="internal_665->internal_667";neg_log_likelihood="672.018287";taxa=" ERS357087 ERS356963 SRS655129";snp_count="16";
SEQUENCE	GUBBINS	CDS	5030762	5041488	0	.	0	node="internal_665->internal_667";neg_log_likelihood="606.838800";taxa=" ERS357087 ERS356963 SRS655129";snp_count="15";
SEQUENCE	GUBBINS	CDS	4889526	4893974	0	.	0	node="internal_665->internal_667";neg_log_likelihood="537.574233";taxa=" ERS357087 ERS356963 SRS655129";snp_count="12";
SEQUENCE	GUBBINS	CDS	2907123	2907698	0	.	0	node="internal_665->internal_667";neg_log_likelihood="482.722622";taxa=" ERS357087 ERS356963 SRS655129";snp_count="8";
SEQUENCE	GUBBINS	CDS	3315735	3315954	0	.	0	node="internal_665->internal_667";neg_log_likelihood="444.892039";taxa=" ERS357087 ERS356963 SRS655129";snp_count="7";
SEQUENCE	GUBBINS	CDS	2235765	2242755	0	.	0	node="internal_665->internal_667";neg_log_likelihood="412.756606";taxa=" ERS357087 ERS356963 SRS655129";snp_count="11";
SEQUENCE	GUBBINS	CDS	973629	977300	0	.	0	node="internal_665->internal_667";neg_log_likelihood="360.873110";taxa=" ERS357087 ERS356963 SRS655129";snp_count="9";
SEQUENCE	GUBBINS	CDS	600807	603293	0	.	0	node="internal_665->internal_667";neg_log_likelihood="322.215831";taxa=" ERS357087 ERS356963 SRS655129";snp_count="6";
SEQUENCE	GUBBINS	CDS	2535627	2540917	0	.	0	node="internal_665->internal_667";neg_log_likelihood="294.027035";taxa=" ERS357087 ERS356963 SRS655129";snp_count="6";
SEQUENCE	GUBBINS	CDS	2096132	2100518	0	.	0	node="internal_658->internal_659";neg_log_likelihood="1102.528095";taxa=" ERS1339599 ERS357039 ERS1432791 ERS1214404 ERS1691590 ERS1214415 SRS1221344";snp_count="25";
SEQUENCE	GUBBINS	CDS	2028039	2035446	0	.	0	node="internal_658->internal_659";neg_log_likelihood="997.962340";taxa=" ERS1339599 ERS357039 ERS1432791 ERS1214404 ERS1691590 ERS1214415 SRS1221344";snp_count="25";
SEQUENCE	GUBBINS	CDS	4995384	4996728	0	.	0	node="internal_658->internal_659";neg_log_likelihood="887.390508";taxa=" ERS1339599 ERS357039 ERS1432791 ERS1214404 ERS1691590 ERS1214415 SRS1221344";snp_count="18";
SEQUENCE	GUBBINS	CDS	2150168	2153521	0	.	0	node="internal_658->internal_659";neg_log_likelihood="817.692858";taxa=" ERS1339599 ERS357039 ERS1432791 ERS1214404 ERS1691590 ERS1214415 SRS1221344";snp_count="16";
SEQUENCE	GUBBINS	CDS	4960151	4962806	0	.	0	node="internal_658->internal_659";neg_log_likelihood="745.932965";taxa=" ERS1339599 ERS357039 ERS1432791 ERS1214404 ERS1691590 ERS1214415 SRS1221344";snp_count="15";
SEQUENCE	GUBBINS	CDS	4490054	4490245	0	.	0	node="internal_658->internal_659";neg_log_likelihood="678.060590";taxa=" ERS1339599 ERS357039 ERS1432791 ERS1214404 ERS1691590 ERS1214415 SRS1221344";snp_count="10";
SEQUENCE	GUBBINS	CDS	3671411	3671603	0	.	0	node="internal_658->internal_659";neg_log_likelihood="635.360195";taxa=" ERS1339599 ERS357039 ERS1432791 ERS1214404 ERS1691590 ERS1214415 SRS1221344";snp_count="9";
SEQUENCE	GUBBINS	CDS	558230	558501	0	.	0	node="internal_658->internal_659";neg_log_likelihood="598.004429";taxa=" ERS1339599 ERS357039 ERS1432791 ERS1214404 ERS1691590 ERS1214415 SRS1221344";snp_count="8";
SEQUENCE	GUBBINS	CDS	4928078	4928093	0	.	0	node="internal_658->internal_659";neg_log_likelihood="564.403660";taxa=" ERS1339599 ERS357039 ERS1432791 ERS1214404 ERS1691590 ERS1214415 SRS1221344";snp_count="5";
SEQUENCE	GUBBINS	CDS	2077478	2077481	0	.	0	node="internal_658->internal_659";neg_log_likelihood="541.944650";taxa=" ERS1339599 ERS357039 ERS1432791 ERS1214404 ERS1691590 ERS1214415 SRS1221344";snp_count="4";
SEQUENCE	GUBBINS	CDS	4315468	4315640	0	.	0	node="internal_658->internal_659";neg_log_likelihood="523.620064";taxa=" ERS1339599 ERS357039 ERS1432791 ERS1214404 ERS1691590 ERS1214415 SRS1221344";snp_count="6";
SEQUENCE	GUBBINS	CDS	4974975	4977347	0	.	0	node="internal_658->internal_659";neg_log_likelihood="496.752343";taxa=" ERS1339599 ERS357039 ERS1432791 ERS1214404 ERS1691590 ERS1214415 SRS1221344";snp_count="8";
SEQUENCE	GUBBINS	CDS	1994052	1995702	0	.	0	node="internal_658->internal_659";neg_log_likelihood="459.935101";taxa=" ERS1339599 ERS357039 ERS1432791 ERS1214404 ERS1691590 ERS1214415 SRS1221344";snp_count="7";
SEQUENCE	GUBBINS	CDS	4861177	4861713	0	.	0	node="internal_658->internal_659";neg_log_likelihood="428.998762";taxa=" ERS1339599 ERS357039 ERS1432791 ERS1214404 ERS1691590 ERS1214415 SRS1221344";snp_count="5";
SEQUENCE	GUBBINS	CDS	4800345	4803376	0	.	0	node="internal_658->internal_659";neg_log_likelihood="405.921684";taxa=" ERS1339599 ERS357039 ERS1432791 ERS1214404 ERS1691590 ERS1214415 SRS1221344";snp_count="6";
SEQUENCE	GUBBINS	CDS	4848975	4852122	0	.	0	node="internal_658->internal_659";neg_log_likelihood="376.873491";taxa=" ERS1339599 ERS357039 ERS1432791 ERS1214404 ERS1691590 ERS1214415 SRS1221344";snp_count="6";
SEQUENCE	GUBBINS	CDS	4995382	5013351	0	.	0	node="internal_658->internal_665";neg_log_likelihood="1486.065763";taxa=" SRS2748662 GCF_002846135 ERS357087 ERS356963 SRS655129";snp_count="76";
SEQUENCE	GUBBINS	CDS	2907123	2907737	0	.	0	node="internal_658->internal_665";neg_log_likelihood="1237.160766";taxa=" SRS2748662 GCF_002846135 ERS357087 ERS356963 SRS655129";snp_count="16";
SEQUENCE	GUBBINS	CDS	2150160	2155256	0	.	0	node="internal_658->internal_665";neg_log_likelihood="1170.665994";taxa=" SRS2748662 GCF_002846135 ERS357087 ERS356963 SRS655129";snp_count="22";
SEQUENCE	GUBBINS	CDS	2136844	2137572	0	.	0	node="internal_658->internal_665";neg_log_likelihood="1078.896912";taxa=" SRS2748662 GCF_002846135 ERS357087 ERS356963 SRS655129";snp_count="14";
SEQUENCE	GUBBINS	CDS	2028036	2035461	0	.	0	node="internal_658->internal_665";neg_log_likelihood="1018.444643";taxa=" SRS2748662 GCF_002846135 ERS357087 ERS356963 SRS655129";snp_count="21";
SEQUENCE	GUBBINS	CDS	600421	603383	0	.	0	node="internal_658->internal_665";neg_log_likelihood="928.476573";taxa=" SRS2748662 GCF_002846135 ERS357087 ERS356963 SRS655129";snp_count="16";
SEQUENCE	GUBBINS	CDS	577647	577967	0	.	0	node="internal_658->internal_665";neg_log_likelihood="860.808039";taxa=" SRS2748662 GCF_002846135 ERS357087 ERS356963 SRS655129";snp_count="10";
SEQUENCE	GUBBINS	CDS	4852145	4861534	0	.	0	node="internal_658->internal_665";neg_log_likelihood="819.524307";taxa=" SRS2748662 GCF_002846135 ERS357087 ERS356963 SRS655129";snp_count="16";
SEQUENCE	GUBBINS	CDS	5041270	5046963	0	.	0	node="internal_658->internal_665";neg_log_likelihood="747.575384";taxa=" SRS2748662 GCF_002846135 ERS357087 ERS356963 SRS655129";snp_count="14";
SEQUENCE	GUBBINS	CDS	4315477	4315662	0	.	0	node="internal_658->internal_665";neg_log_likelihood="687.175171";taxa=" SRS2748662 GCF_002846135 ERS357087 ERS356963 SRS655129";snp_count="7";
SEQUENCE	GUBBINS	CDS	4883953	4893943	0	.	0	node="internal_658->internal_665";neg_log_likelihood="650.876130";taxa=" SRS2748662 GCF_002846135 ERS357087 ERS356963 SRS655129";snp_count="16";
SEQUENCE	GUBBINS	CDS	4940922	4940928	0	.	0	node="internal_658->internal_665";neg_log_likelihood="580.503540";taxa=" SRS2748662 GCF_002846135 ERS357087 ERS356963 SRS655129";snp_count="5";
SEQUENCE	GUBBINS	CDS	4800344	4803386	0	.	0	node="internal_658->internal_665";neg_log_likelihood="558.851446";taxa=" SRS2748662 GCF_002846135 ERS357087 ERS356963 SRS655129";snp_count="10";
SEQUENCE	GUBBINS	CDS	2849863	2849893	0	.	0	node="internal_658->internal_665";neg_log_likelihood="513.836627";taxa=" SRS2748662 GCF_002846135 ERS357087 ERS356963 SRS655129";snp_count="5";
SEQUENCE	GUBBINS	CDS	1346445	1347142	0	.	0	node="internal_658->internal_665";neg_log_likelihood="490.659833";taxa=" SRS2748662 GCF_002846135 ERS357087 ERS356963 SRS655129";snp_count="7";
SEQUENCE	GUBBINS	CDS	4961757	4965291	0	.	0	node="internal_658->internal_665";neg_log_likelihood="459.564031";taxa=" SRS2748662 GCF_002846135 ERS357087 ERS356963 SRS655129";snp_count="8";
SEQUENCE	GUBBINS	CDS	2536065	2537845	0	.	0	node="internal_658->internal_665";neg_log_likelihood="421.470571";taxa=" SRS2748662 GCF_002846135 ERS357087 ERS356963 SRS655129";snp_count="7";
SEQUENCE	GUBBINS	CDS	4927961	4928105	0	.	0	node="internal_658->internal_665";neg_log_likelihood="387.836053";taxa=" SRS2748662 GCF_002846135 ERS357087 ERS356963 SRS655129";snp_count="5";
SEQUENCE	GUBBINS	CDS	558220	558414	0	.	0	node="internal_658->internal_665";neg_log_likelihood="364.071476";taxa=" SRS2748662 GCF_002846135 ERS357087 ERS356963 SRS655129";snp_count="5";
SEQUENCE	GUBBINS	CDS	1993822	1995717	0	.	0	node="internal_658->internal_665";neg_log_likelihood="341.300977";taxa=" SRS2748662 GCF_002846135 ERS357087 ERS356963 SRS655129";snp_count="6";
SEQUENCE	GUBBINS	CDS	2096290	2100517	0	.	0	node="internal_658->internal_665";neg_log_likelihood="313.408593";taxa=" SRS2748662 GCF_002846135 ERS357087 ERS356963 SRS655129";snp_count="6";
SEQUENCE	GUBBINS	CDS	5030762	5035693	0	.	0	node="internal_658->internal_665";neg_log_likelihood="283.823763";taxa=" SRS2748662 GCF_002846135 ERS357087 ERS356963 SRS655129";snp_count="6";
SEQUENCE	GUBBINS	CDS	2211628	2213311	0	.	0	node="internal_657->ERS357993";neg_log_likelihood="2156.768207";taxa="ERS357993";snp_count="59";
SEQUENCE	GUBBINS	CDS	961190	978908	0	.	0	node="internal_657->ERS357993";neg_log_likelihood="1968.904763";taxa="ERS357993";snp_count="63";
SEQUENCE	GUBBINS	CDS	2235936	2242851	0	.	0	node="internal_657->ERS357993";neg_log_likelihood="1713.251690";taxa="ERS357993";snp_count="48";
SEQUENCE	GUBBINS	CDS	2881304	2881651	0	.	0	node="internal_657->ERS357993";neg_log_likelihood="1527.469073";taxa="ERS357993";snp_count="24";
SEQUENCE	GUBBINS	CDS	4883894	4893974	0	.	0	node="internal_657->ERS357993";neg_log_likelihood="1453.601503";taxa="ERS357993";snp_count="28";
SEQUENCE	GUBBINS	CDS	4981200	4982057	0	.	0	node="internal_657->ERS357993";neg_log_likelihood="1337.299962";taxa="ERS357993";snp_count="16";
SEQUENCE	GUBBINS	CDS	4676210	4678165	0	.	0	node="internal_657->ERS357993";neg_log_likelihood="1269.923814";taxa="ERS357993";snp_count="18";
SEQUENCE	GUBBINS	CDS	2137102	2140513	0	.	0	node="internal_657->ERS357993";neg_log_likelihood="1194.501548";taxa="ERS357993";snp_count="19";
SEQUENCE	GUBBINS	CDS	986042	989948	0	.	0	node="internal_657->ERS357993";neg_log_likelihood="1113.080687";taxa="ERS357993";snp_count="19";
SEQUENCE	GUBBINS	CDS	4663677	4664645	0	.	0	node="internal_657->ERS357993";neg_log_likelihood="1031.984756";taxa="ERS357993";snp_count="14";
SEQUENCE	GUBBINS	CDS	1994015	1995669	0	.	0	node="internal_657->ERS357993";neg_log_likelihood="971.093482";taxa="ERS357993";snp_count="15";
SEQUENCE	GUBBINS	CDS	2096247	2101062	0	.	0	node="internal_657->ERS357993";neg_log_likelihood="909.108135";taxa="ERS357993";snp_count="16";
SEQUENCE	GUBBINS	CDS	2149576	2158192	0	.	0	node="internal_657->ERS357993";neg_log_likelihood="842.933837";taxa="ERS357993";snp_count="15";
SEQUENCE	GUBBINS	CDS	2087748	2087838	0	.	0	node="internal_657->ERS357993";neg_log_likelihood="775.882601";taxa="ERS357993";snp_count="7";
SEQUENCE	GUBBINS	CDS	3298983	3299944	0	.	0	node="internal_657->ERS357993";neg_log_likelihood="745.691503";taxa="ERS357993";snp_count="9";
SEQUENCE	GUBBINS	CDS	2030469	2030523	0	.	0	node="internal_657->ERS357993";neg_log_likelihood="709.071203";taxa="ERS357993";snp_count="5";
SEQUENCE	GUBBINS	CDS	1346322	1346445	0	.	0	node="internal_657->ERS357993";neg_log_likelihood="687.744992";taxa="ERS357993";snp_count="5";
SEQUENCE	GUBBINS	CDS	4995384	4996728	0	.	0	node="internal_657->internal_658";neg_log_likelihood="851.745965";taxa=" ERS1339599 ERS357039 ERS1432791 ERS1214404 ERS1691590 ERS1214415 SRS1221344 SRS2748662 GCF_002846135 ERS357087 ERS356963 SRS655129";snp_count="18";
SEQUENCE	GUBBINS	CDS	2028039	2029760	0	.	0	node="internal_657->internal_658";neg_log_likelihood="786.974623";taxa=" ERS1339599 ERS357039 ERS1432791 ERS1214404 ERS1691590 ERS1214415 SRS1221344 SRS2748662 GCF_002846135 ERS357087 ERS356963 SRS655129";snp_count="12";
SEQUENCE	GUBBINS	CDS	2096128	2100517	0	.	0	node="internal_657->internal_658";neg_log_likelihood="736.948197";taxa=" ERS1339599 ERS357039 ERS1432791 ERS1214404 ERS1691590 ERS1214415 SRS1221344 SRS2748662 GCF_002846135 ERS357087 ERS356963 SRS655129";snp_count="12";
SEQUENCE	GUBBINS	CDS	2150168	2155024	0	.	0	node="internal_657->internal_658";neg_log_likelihood="682.483383";taxa=" ERS1339599 ERS357039 ERS1432791 ERS1214404 ERS1691590 ERS1214415 SRS1221344 SRS2748662 GCF_002846135 ERS357087 ERS356963 SRS655129";snp_count="12";
SEQUENCE	GUBBINS	CDS	4861177	4861713	0	.	0	node="internal_657->internal_658";neg_log_likelihood="630.669178";taxa=" ERS1339599 ERS357039 ERS1432791 ERS1214404 ERS1691590 ERS1214415 SRS1221344 SRS2748662 GCF_002846135 ERS357087 ERS356963 SRS655129";snp_count="7";
SEQUENCE	GUBBINS	CDS	2849863	2849893	0	.	0	node="internal_657->internal_658";neg_log_likelihood="598.352991";taxa=" ERS1339599 ERS357039 ERS1432791 ERS1214404 ERS1691590 ERS1214415 SRS1221344 SRS2748662 GCF_002846135 ERS357087 ERS356963 SRS655129";snp_count="5";
SEQUENCE	GUBBINS	CDS	4315477	4315659	0	.	0	node="internal_657->internal_658";neg_log_likelihood="575.297445";taxa=" ERS1339599 ERS357039 ERS1432791 ERS1214404 ERS1691590 ERS1214415 SRS1221344 SRS2748662 GCF_002846135 ERS357087 ERS356963 SRS655129";snp_count="6";
SEQUENCE	GUBBINS	CDS	1995582	1995717	0	.	0	node="internal_657->internal_658";neg_log_likelihood="549.829217";taxa=" ERS1339599 ERS357039 ERS1432791 ERS1214404 ERS1691590 ERS1214415 SRS1221344 SRS2748662 GCF_002846135 ERS357087 ERS356963 SRS655129";snp_count="5";
SEQUENCE	GUBBINS	CDS	2536065	2537845	0	.	0	node="internal_657->internal_658";neg_log_likelihood="526.569444";taxa=" ERS1339599 ERS357039 ERS1432791 ERS1214404 ERS1691590 ERS1214415 SRS1221344 SRS2748662 GCF_002846135 ERS357087 ERS356963 SRS655129";snp_count="7";
SEQUENCE	GUBBINS	CDS	4889514	4893891	0	.	0	node="internal_657->internal_658";neg_log_likelihood="493.898325";taxa=" ERS1339599 ERS357039 ERS1432791 ERS1214404 ERS1691590 ERS1214415 SRS1221344 SRS2748662 GCF_002846135 ERS357087 ERS356963 SRS655129";snp_count="8";
SEQUENCE	GUBBINS	CDS	5041698	5046967	0	.	0	node="internal_657->internal_658";neg_log_likelihood="456.310065";taxa=" ERS1339599 ERS357039 ERS1432791 ERS1214404 ERS1691590 ERS1214415 SRS1221344 SRS2748662 GCF_002846135 ERS357087 ERS356963 SRS655129";snp_count="8";
SEQUENCE	GUBBINS	CDS	4803326	4803380	0	.	0	node="internal_657->internal_658";neg_log_likelihood="418.987704";taxa=" ERS1339599 ERS357039 ERS1432791 ERS1214404 ERS1691590 ERS1214415 SRS1221344 SRS2748662 GCF_002846135 ERS357087 ERS356963 SRS655129";snp_count="4";
SEQUENCE	GUBBINS	CDS	4961757	4964884	0	.	0	node="internal_657->internal_658";neg_log_likelihood="401.151311";taxa=" ERS1339599 ERS357039 ERS1432791 ERS1214404 ERS1691590 ERS1214415 SRS1221344 SRS2748662 GCF_002846135 ERS357087 ERS356963 SRS655129";snp_count="6";
SEQUENCE	GUBBINS	CDS	2865191	2870996	0	.	0	node="internal_656->SRS1221305";neg_log_likelihood="3464.138066";taxa="SRS1221305";snp_count="225";
SEQUENCE	GUBBINS	CDS	3313627	3315969	0	.	0	node="internal_656->SRS1221305";neg_log_likelihood="2872.011303";taxa="SRS1221305";snp_count="88";
SEQUENCE	GUBBINS	CDS	3267579	3268360	0	.	0	node="internal_656->SRS1221305";neg_log_likelihood="2553.906908";taxa="SRS1221305";snp_count="64";
SEQUENCE	GUBBINS	CDS	599376	604255	0	.	0	node="internal_656->SRS1221305";neg_log_likelihood="2319.441156";taxa="SRS1221305";snp_count="78";
SEQUENCE	GUBBINS	CDS	5030616	5035643	0	.	0	node="internal_656->SRS1221305";neg_log_likelihood="2024.042220";taxa="SRS1221305";snp_count="69";
SEQUENCE	GUBBINS	CDS	5012924	5013351	0	.	0	node="internal_656->SRS1221305";neg_log_likelihood="1775.408576";taxa="SRS1221305";snp_count="35";
SEQUENCE	GUBBINS	CDS	2096098	2100962	0	.	0	node="internal_656->SRS1221305";neg_log_likelihood="1637.135734";taxa="SRS1221305";snp_count="49";
SEQUENCE	GUBBINS	CDS	4891154	4893943	0	.	0	node="internal_656->SRS1221305";neg_log_likelihood="1483.380108";taxa="SRS1221305";snp_count="21";
SEQUENCE	GUBBINS	CDS	577681	577933	0	.	0	node="internal_656->SRS1221305";neg_log_likelihood="1400.785116";taxa="SRS1221305";snp_count="12";
SEQUENCE	GUBBINS	CDS	4927961	4928213	0	.	0	node="internal_656->SRS1221305";neg_log_likelihood="1352.777877";taxa="SRS1221305";snp_count="11";
SEQUENCE	GUBBINS	CDS	4450053	4450111	0	.	0	node="internal_656->SRS1221305";neg_log_likelihood="1306.316501";taxa="SRS1221305";snp_count="9";
SEQUENCE	GUBBINS	CDS	4962690	4965291	0	.	0	node="internal_656->SRS1221305";neg_log_likelihood="1267.834832";taxa="SRS1221305";snp_count="16";
SEQUENCE	GUBBINS	CDS	558388	558501	0	.	0	node="internal_656->SRS1221305";neg_log_likelihood="1201.640469";taxa="SRS1221305";snp_count="9";
SEQUENCE	GUBBINS	CDS	3671593	3671603	0	.	0	node="internal_656->SRS1221305";neg_log_likelihood="1166.252210";taxa="SRS1221305";snp_count="6";
SEQUENCE	GUBBINS	CDS	4490054	4490226	0	.	0	node="internal_656->SRS1221305";neg_log_likelihood="1141.382432";taxa="SRS1221305";snp_count="8";
SEQUENCE	GUBBINS	CDS	5046733	5046836	0	.	0	node="internal_656->SRS1221305";neg_log_likelihood="1108.264986";taxa="SRS1221305";snp_count="7";
SEQUENCE	GUBBINS	CDS	4974975	4982156	0	.	0	node="internal_656->SRS1221305";neg_log_likelihood="1078.521279";taxa="SRS1221305";snp_count="14";
SEQUENCE	GUBBINS	CDS	4861185	4861564	0	.	0	node="internal_656->SRS1221305";neg_log_likelihood="1017.364527";taxa="SRS1221305";snp_count="8";
SEQUENCE	GUBBINS	CDS	2028076	2035446	0	.	0	node="internal_656->SRS1221305";neg_log_likelihood="983.587723";taxa="SRS1221305";snp_count="13";
SEQUENCE	GUBBINS	CDS	2150100	2155253	0	.	0	node="internal_656->SRS1221305";neg_log_likelihood="927.635149";taxa="SRS1221305";snp_count="11";
SEQUENCE	GUBBINS	CDS	2137092	2137560	0	.	0	node="internal_656->SRS1221305";neg_log_likelihood="878.998112";taxa="SRS1221305";snp_count="7";
SEQUENCE	GUBBINS	CDS	4315468	4315659	0	.	0	node="internal_656->SRS1221305";neg_log_likelihood="848.344032";taxa="SRS1221305";snp_count="6";
SEQUENCE	GUBBINS	CDS	1993824	1995702	0	.	0	node="internal_656->SRS1221305";neg_log_likelihood="824.500168";taxa="SRS1221305";snp_count="7";
SEQUENCE	GUBBINS	CDS	4885914	4893898	0	.	0	node="internal_656->internal_657";neg_log_likelihood="652.665891";taxa=" ERS357993 ERS1339599 ERS357039 ERS1432791 ERS1214404 ERS1691590 ERS1214415 SRS1221344 SRS2748662 GCF_002846135 ERS357087 ERS356963 SRS655129";snp_count="12";
SEQUENCE	GUBBINS	CDS	2849863	2849893	0	.	0	node="internal_656->internal_657";neg_log_likelihood="598.401776";taxa=" ERS357993 ERS1339599 ERS357039 ERS1432791 ERS1214404 ERS1691590 ERS1214415 SRS1221344 SRS2748662 GCF_002846135 ERS357087 ERS356963 SRS655129";snp_count="5";
SEQUENCE	GUBBINS	CDS	2150178	2151123	0	.	0	node="internal_656->internal_657";neg_log_likelihood="576.509492";taxa=" ERS357993 ERS1339599 ERS357039 ERS1432791 ERS1214404 ERS1691590 ERS1214415 SRS1221344 SRS2748662 GCF_002846135 ERS357087 ERS356963 SRS655129";snp_count="7";
SEQUENCE	GUBBINS	CDS	4315477	4315655	0	.	0	node="internal_656->internal_657";neg_log_likelihood="545.671407";taxa=" ERS357993 ERS1339599 ERS357039 ERS1432791 ERS1214404 ERS1691590 ERS1214415 SRS1221344 SRS2748662 GCF_002846135 ERS357087 ERS356963 SRS655129";snp_count="5";
SEQUENCE	GUBBINS	CDS	2028065	2035458	0	.	0	node="internal_656->internal_657";neg_log_likelihood="522.174586";taxa=" ERS357993 ERS1339599 ERS357039 ERS1432791 ERS1214404 ERS1691590 ERS1214415 SRS1221344 SRS2748662 GCF_002846135 ERS357087 ERS356963 SRS655129";snp_count="9";
SEQUENCE	GUBBINS	CDS	2096335	2100958	0	.	0	node="internal_656->internal_657";neg_log_likelihood="479.795259";taxa=" ERS357993 ERS1339599 ERS357039 ERS1432791 ERS1214404 ERS1691590 ERS1214415 SRS1221344 SRS2748662 GCF_002846135 ERS357087 ERS356963 SRS655129";snp_count="8";
SEQUENCE	GUBBINS	CDS	1993822	1995717	0	.	0	node="internal_656->internal_657";neg_log_likelihood="443.421661";taxa=" ERS357993 ERS1339599 ERS357039 ERS1432791 ERS1214404 ERS1691590 ERS1214415 SRS1221344 SRS2748662 GCF_002846135 ERS357087 ERS356963 SRS655129";snp_count="6";
SEQUENCE	GUBBINS	CDS	2841345	2870961	0	.	0	node="internal_655->ERS379225";neg_log_likelihood="6616.541769";taxa="ERS379225";snp_count="537";
SEQUENCE	GUBBINS	CDS	5031078	5041488	0	.	0	node="internal_655->ERS379225";neg_log_likelihood="5190.460716";taxa="ERS379225";snp_count="183";
SEQUENCE	GUBBINS	CDS	4880859	4894794	0	.	0	node="internal_655->ERS379225";neg_log_likelihood="4607.038282";taxa="ERS379225";snp_count="146";
SEQUENCE	GUBBINS	CDS	2096128	2108245	0	.	0	node="internal_655->ERS379225";neg_log_likelihood="4083.199783";taxa="ERS379225";snp_count="130";
SEQUENCE	GUBBINS	CDS	4995382	5006829	0	.	0	node="internal_655->ERS379225";neg_log_likelihood="3656.057379";taxa="ERS379225";snp_count="92";
SEQUENCE	GUBBINS	CDS	2208897	2215768	0	.	0	node="internal_655->ERS379225";neg_log_likelihood="3324.409016";taxa="ERS379225";snp_count="71";
SEQUENCE	GUBBINS	CDS	2226566	2245215	0	.	0	node="internal_655->ERS379225";neg_log_likelihood="3062.561534";taxa="ERS379225";snp_count="83";
SEQUENCE	GUBBINS	CDS	3311461	3318567	0	.	0	node="internal_655->ERS379225";neg_log_likelihood="2753.208978";taxa="ERS379225";snp_count="57";
SEQUENCE	GUBBINS	CDS	577848	580243	0	.	0	node="internal_655->ERS379225";neg_log_likelihood="2531.556725";taxa="ERS379225";snp_count="44";
SEQUENCE	GUBBINS	CDS	1399392	1400074	0	.	0	node="internal_655->ERS379225";neg_log_likelihood="2371.167278";taxa="ERS379225";snp_count="30";
SEQUENCE	GUBBINS	CDS	600390	603677	0	.	0	node="internal_655->ERS379225";neg_log_likelihood="2255.365262";taxa="ERS379225";snp_count="38";
SEQUENCE	GUBBINS	CDS	1234181	1234590	0	.	0	node="internal_655->ERS379225";neg_log_likelihood="2112.092996";taxa="ERS379225";snp_count="23";
SEQUENCE	GUBBINS	CDS	2560013	2560376	0	.	0	node="internal_655->ERS379225";neg_log_likelihood="2020.863165";taxa="ERS379225";snp_count="22";
SEQUENCE	GUBBINS	CDS	4981190	4982045	0	.	0	node="internal_655->ERS379225";neg_log_likelihood="1944.384009";taxa="ERS379225";snp_count="20";
SEQUENCE	GUBBINS	CDS	4866378	4867159	0	.	0	node="internal_655->ERS379225";neg_log_likelihood="1866.938508";taxa="ERS379225";snp_count="18";
SEQUENCE	GUBBINS	CDS	3298968	3299067	0	.	0	node="internal_655->ERS379225";neg_log_likelihood="1794.024590";taxa="ERS379225";snp_count="13";
SEQUENCE	GUBBINS	CDS	2139431	2140414	0	.	0	node="internal_655->ERS379225";neg_log_likelihood="1746.051899";taxa="ERS379225";snp_count="16";
SEQUENCE	GUBBINS	CDS	1249518	1258411	0	.	0	node="internal_655->ERS379225";neg_log_likelihood="1682.335219";taxa="ERS379225";snp_count="24";
SEQUENCE	GUBBINS	CDS	2150157	2151678	0	.	0	node="internal_655->ERS379225";neg_log_likelihood="1587.124199";taxa="ERS379225";snp_count="14";
SEQUENCE	GUBBINS	CDS	2535629	2537812	0	.	0	node="internal_655->ERS379225";neg_log_likelihood="1530.669668";taxa="ERS379225";snp_count="14";
SEQUENCE	GUBBINS	CDS	1346322	1347157	0	.	0	node="internal_655->ERS379225";neg_log_likelihood="1473.526338";taxa="ERS379225";snp_count="11";
SEQUENCE	GUBBINS	CDS	973774	978797	0	.	0	node="internal_655->ERS379225";neg_log_likelihood="1430.216690";taxa="ERS379225";snp_count="14";
SEQUENCE	GUBBINS	CDS	593445	593593	0	.	0	node="internal_655->ERS379225";neg_log_likelihood="1375.101476";taxa="ERS379225";snp_count="6";
SEQUENCE	GUBBINS	CDS	2028055	2030527	0	.	0	node="internal_655->ERS379225";neg_log_likelihood="1350.838277";taxa="ERS379225";snp_count="9";
SEQUENCE	GUBBINS	CDS	2865212	2870996	0	.	0	node="internal_655->internal_656";neg_log_likelihood="1154.269202";taxa=" SRS1221305 ERS357993 ERS1339599 ERS357039 ERS1432791 ERS1214404 ERS1691590 ERS1214415 SRS1221344 SRS2748662 GCF_002846135 ERS357087 ERS356963 SRS655129";snp_count="100";
SEQUENCE	GUBBINS	CDS	3314752	3315836	0	.	0	node="internal_655->internal_656";neg_log_likelihood="824.755719";taxa=" SRS1221305 ERS357993 ERS1339599 ERS357039 ERS1432791 ERS1214404 ERS1691590 ERS1214415 SRS1221344 SRS2748662 GCF_002846135 ERS357087 ERS356963 SRS655129";snp_count="42";
SEQUENCE	GUBBINS	CDS	4891148	4893898	0	.	0	node="internal_655->internal_656";neg_log_likelihood="725.568222";taxa=" SRS1221305 ERS357993 ERS1339599 ERS357039 ERS1432791 ERS1214404 ERS1691590 ERS1214415 SRS1221344 SRS2748662 GCF_002846135 ERS357087 ERS356963 SRS655129";snp_count="12";
SEQUENCE	GUBBINS	CDS	5031056	5031435	0	.	0	node="internal_655->internal_656";neg_log_likelihood="672.971193";taxa=" SRS1221305 ERS357993 ERS1339599 ERS357039 ERS1432791 ERS1214404 ERS1691590 ERS1214415 SRS1221344 SRS2748662 GCF_002846135 ERS357087 ERS356963 SRS655129";snp_count="8";
SEQUENCE	GUBBINS	CDS	2096133	2100958	0	.	0	node="internal_655->internal_656";neg_log_likelihood="636.316789";taxa=" SRS1221305 ERS357993 ERS1339599 ERS357039 ERS1432791 ERS1214404 ERS1691590 ERS1214415 SRS1221344 SRS2748662 GCF_002846135 ERS357087 ERS356963 SRS655129";snp_count="12";
SEQUENCE	GUBBINS	CDS	2849863	2850073	0	.	0	node="internal_655->internal_656";neg_log_likelihood="581.821186";taxa=" SRS1221305 ERS357993 ERS1339599 ERS357039 ERS1432791 ERS1214404 ERS1691590 ERS1214415 SRS1221344 SRS2748662 GCF_002846135 ERS357087 ERS356963 SRS655129";snp_count="7";
SEQUENCE	GUBBINS	CDS	4927961	4928213	0	.	0	node="internal_655->internal_656";neg_log_likelihood="552.647854";taxa=" SRS1221305 ERS357993 ERS1339599 ERS357039 ERS1432791 ERS1214404 ERS1691590 ERS1214415 SRS1221344 SRS2748662 GCF_002846135 ERS357087 ERS356963 SRS655129";snp_count="6";
SEQUENCE	GUBBINS	CDS	2150178	2151123	0	.	0	node="internal_655->internal_656";neg_log_likelihood="524.904947";taxa=" SRS1221305 ERS357993 ERS1339599 ERS357039 ERS1432791 ERS1214404 ERS1691590 ERS1214415 SRS1221344 SRS2748662 GCF_002846135 ERS357087 ERS356963 SRS655129";snp_count="7";
SEQUENCE	GUBBINS	CDS	4315477	4315655	0	.	0	node="internal_655->internal_656";neg_log_likelihood="493.835689";taxa=" SRS1221305 ERS357993 ERS1339599 ERS357039 ERS1432791 ERS1214404 ERS1691590 ERS1214415 SRS1221344 SRS2748662 GCF_002846135 ERS357087 ERS356963 SRS655129";snp_count="5";
SEQUENCE	GUBBINS	CDS	4961757	4962768	0	.	0	node="internal_655->internal_656";neg_log_likelihood="473.148417";taxa=" SRS1221305 ERS357993 ERS1339599 ERS357039 ERS1432791 ERS1214404 ERS1691590 ERS1214415 SRS1221344 SRS2748662 GCF_002846135 ERS357087 ERS356963 SRS655129";snp_count="5";
SEQUENCE	GUBBINS	CDS	600520	604255	0	.	0	node="internal_655->internal_656";neg_log_likelihood="449.696966";taxa=" SRS1221305 ERS357993 ERS1339599 ERS357039 ERS1432791 ERS1214404 ERS1691590 ERS1214415 SRS1221344 SRS2748662 GCF_002846135 ERS357087 ERS356963 SRS655129";snp_count="6";
SEQUENCE	GUBBINS	CDS	594163	605512	0	.	0	node="internal_671->ERS357719";neg_log_likelihood="3201.474705";taxa="ERS357719";snp_count="203";
SEQUENCE	GUBBINS	CDS	2903687	2911004	0	.	0	node="internal_671->ERS357719";neg_log_likelihood="2653.654908";taxa="ERS357719";snp_count="71";
SEQUENCE	GUBBINS	CDS	2219679	2220203	0	.	0	node="internal_671->ERS357719";neg_log_likelihood="2395.103225";taxa="ERS357719";snp_count="36";
SEQUENCE	GUBBINS	CDS	2135942	2155256	0	.	0	node="internal_671->ERS357719";neg_log_likelihood="2267.591257";taxa="ERS357719";snp_count="63";
SEQUENCE	GUBBINS	CDS	573903	578124	0	.	0	node="internal_671->ERS357719";neg_log_likelihood="2015.973940";taxa="ERS357719";snp_count="42";
SEQUENCE	GUBBINS	CDS	4999576	5021249	0	.	0	node="internal_671->ERS357719";neg_log_likelihood="1857.952697";taxa="ERS357719";snp_count="52";
SEQUENCE	GUBBINS	CDS	558187	564863	0	.	0	node="internal_671->ERS357719";neg_log_likelihood="1656.460109";taxa="ERS357719";snp_count="31";
SEQUENCE	GUBBINS	CDS	4883713	4894941	0	.	0	node="internal_671->ERS357719";neg_log_likelihood="1529.892628";taxa="ERS357719";snp_count="33";
SEQUENCE	GUBBINS	CDS	2088358	2101254	0	.	0	node="internal_671->ERS357719";neg_log_likelihood="1396.727310";taxa="ERS357719";snp_count="30";
SEQUENCE	GUBBINS	CDS	5035119	5035711	0	.	0	node="internal_671->ERS357719";neg_log_likelihood="1272.162458";taxa="ERS357719";snp_count="15";
SEQUENCE	GUBBINS	CDS	1993822	1995682	0	.	0	node="internal_671->ERS357719";neg_log_likelihood="1208.129683";taxa="ERS357719";snp_count="18";
SEQUENCE	GUBBINS	CDS	2028050	2030469	0	.	0	node="internal_671->ERS357719";neg_log_likelihood="1138.662395";taxa="ERS357719";snp_count="15";
SEQUENCE	GUBBINS	CDS	4850155	4861552	0	.	0	node="internal_671->ERS357719";neg_log_likelihood="1075.042263";taxa="ERS357719";snp_count="20";
SEQUENCE	GUBBINS	CDS	232996	233006	0	.	0	node="internal_671->ERS357719";neg_log_likelihood="990.758838";taxa="ERS357719";snp_count="6";
SEQUENCE	GUBBINS	CDS	5045553	5046967	0	.	0	node="internal_671->ERS357719";neg_log_likelihood="965.202242";taxa="ERS357719";snp_count="11";
SEQUENCE	GUBBINS	CDS	2535870	2537848	0	.	0	node="internal_671->ERS357719";neg_log_likelihood="918.008714";taxa="ERS357719";snp_count="11";
SEQUENCE	GUBBINS	CDS	4981344	4982156	0	.	0	node="internal_671->ERS357719";neg_log_likelihood="872.639189";taxa="ERS357719";snp_count="8";
SEQUENCE	GUBBINS	CDS	2907078	2910136	0	.	0	node="internal_674->ERS358235";neg_log_likelihood="1933.194867";taxa="ERS358235";snp_count="46";
SEQUENCE	GUBBINS	CDS	2209032	2215768	0	.	0	node="internal_674->ERS358235";neg_log_likelihood="1756.792422";taxa="ERS358235";snp_count="47";
SEQUENCE	GUBBINS	CDS	594826	603605	0	.	0	node="internal_674->ERS358235";neg_log_likelihood="1565.322301";taxa="ERS358235";snp_count="47";
SEQUENCE	GUBBINS	CDS	2226644	2244958	0	.	0	node="internal_674->ERS358235";neg_log_likelihood="1374.909662";taxa="ERS358235";snp_count="50";
SEQUENCE	GUBBINS	CDS	571350	578287	0	.	0	node="internal_674->ERS358235";neg_log_likelihood="1179.616427";taxa="ERS358235";snp_count="30";
SEQUENCE	GUBBINS	CDS	2149653	2153521	0	.	0	node="internal_674->ERS358235";neg_log_likelihood="1069.002935";taxa="ERS358235";snp_count="17";
SEQUENCE	GUBBINS	CDS	4980993	4982057	0	.	0	node="internal_674->ERS358235";neg_log_likelihood="997.885302";taxa="ERS358235";snp_count="12";
SEQUENCE	GUBBINS	CDS	961208	981057	0	.	0	node="internal_674->ERS358235";neg_log_likelihood="945.286460";taxa="ERS358235";snp_count="22";
SEQUENCE	GUBBINS	CDS	3298974	3299067	0	.	0	node="internal_674->ERS358235";neg_log_likelihood="852.159061";taxa="ERS358235";snp_count="7";
SEQUENCE	GUBBINS	CDS	1993822	1995717	0	.	0	node="internal_674->ERS358235";neg_log_likelihood="822.512093";taxa="ERS358235";snp_count="10";
SEQUENCE	GUBBINS	CDS	5035171	5035248	0	.	0	node="internal_674->ERS358235";neg_log_likelihood="778.750803";taxa="ERS358235";snp_count="6";
SEQUENCE	GUBBINS	CDS	4861177	4861195	0	.	0	node="internal_674->ERS358235";neg_log_likelihood="752.288407";taxa="ERS358235";snp_count="5";
SEQUENCE	GUBBINS	CDS	4889625	4894941	0	.	0	node="internal_674->ERS358235";neg_log_likelihood="729.775713";taxa="ERS358235";snp_count="11";
SEQUENCE	GUBBINS	CDS	2242046	2245145	0	.	0	node="internal_674->ERS358037";neg_log_likelihood="1453.854294";taxa="ERS358037";snp_count="39";
SEQUENCE	GUBBINS	CDS	2907737	2910124	0	.	0	node="internal_674->ERS358037";neg_log_likelihood="1307.313026";taxa="ERS358037";snp_count="29";
SEQUENCE	GUBBINS	CDS	596220	603613	0	.	0	node="internal_674->ERS358037";neg_log_likelihood="1188.181136";taxa="ERS358037";snp_count="33";
SEQUENCE	GUBBINS	CDS	2208897	2215764	0	.	0	node="internal_674->ERS358037";neg_log_likelihood="1056.794295";taxa="ERS358037";snp_count="26";
SEQUENCE	GUBBINS	CDS	573825	580343	0	.	0	node="internal_674->ERS358037";neg_log_likelihood="949.115214";taxa="ERS358037";snp_count="22";
SEQUENCE	GUBBINS	CDS	973794	979193	0	.	0	node="internal_674->ERS358037";neg_log_likelihood="864.836766";taxa="ERS358037";snp_count="14";
SEQUENCE	GUBBINS	CDS	1993824	1995702	0	.	0	node="internal_674->ERS358037";neg_log_likelihood="805.002231";taxa="ERS358037";snp_count="10";
SEQUENCE	GUBBINS	CDS	4980969	4982144	0	.	0	node="internal_674->ERS358037";neg_log_likelihood="760.362732";taxa="ERS358037";snp_count="9";
SEQUENCE	GUBBINS	CDS	2149546	2155256	0	.	0	node="internal_674->ERS358037";neg_log_likelihood="719.571130";taxa="ERS358037";snp_count="12";
SEQUENCE	GUBBINS	CDS	2222204	2237115	0	.	0	node="internal_674->ERS358037";neg_log_likelihood="664.385880";taxa="ERS358037";snp_count="15";
SEQUENCE	GUBBINS	CDS	2135936	2140513	0	.	0	node="internal_674->ERS358037";neg_log_likelihood="599.735511";taxa="ERS358037";snp_count="9";
SEQUENCE	GUBBINS	CDS	2028039	2029642	0	.	0	node="internal_674->ERS358037";neg_log_likelihood="560.933943";taxa="ERS358037";snp_count="6";
SEQUENCE	GUBBINS	CDS	1346371	1346858	0	.	0	node="internal_674->ERS358037";neg_log_likelihood="532.898541";taxa="ERS358037";snp_count="5";
SEQUENCE	GUBBINS	CDS	2535870	2537812	0	.	0	node="internal_674->ERS358037";neg_log_likelihood="509.698651";taxa="ERS358037";snp_count="6";
SEQUENCE	GUBBINS	CDS	961226	963967	0	.	0	node="internal_674->ERS358037";neg_log_likelihood="482.037513";taxa="ERS358037";snp_count="6";
SEQUENCE	GUBBINS	CDS	4995382	5013387	0	.	0	node="internal_675->ERS358071";neg_log_likelihood="2349.951677";taxa="ERS358071";snp_count="124";
SEQUENCE	GUBBINS	CDS	5035212	5041704	0	.	0	node="internal_675->ERS358071";neg_log_likelihood="1953.666158";taxa="ERS358071";snp_count="49";
SEQUENCE	GUBBINS	CDS	294892	295250	0	.	0	node="internal_675->ERS358071";neg_log_likelihood="1753.978348";taxa="ERS358071";snp_count="29";
SEQUENCE	GUBBINS	CDS	2149669	2155024	0	.	0	node="internal_675->ERS358071";neg_log_likelihood="1653.349634";taxa="ERS358071";snp_count="36";
SEQUENCE	GUBBINS	CDS	2907123	2908607	0	.	0	node="internal_675->ERS358071";neg_log_likelihood="1507.866050";taxa="ERS358071";snp_count="26";
SEQUENCE	GUBBINS	CDS	577647	577960	0	.	0	node="internal_675->ERS358071";neg_log_likelihood="1408.461042";taxa="ERS358071";snp_count="17";
SEQUENCE	GUBBINS	CDS	600421	604255	0	.	0	node="internal_675->ERS358071";neg_log_likelihood="1348.036251";taxa="ERS358071";snp_count="20";
SEQUENCE	GUBBINS	CDS	1995582	1995669	0	.	0	node="internal_675->ERS358071";neg_log_likelihood="1265.883139";taxa="ERS358071";snp_count="10";
SEQUENCE	GUBBINS	CDS	2137530	2140513	0	.	0	node="internal_675->ERS358071";neg_log_likelihood="1225.576787";taxa="ERS358071";snp_count="16";
SEQUENCE	GUBBINS	CDS	4885817	4892000	0	.	0	node="internal_675->ERS358071";neg_log_likelihood="1159.382443";taxa="ERS358071";snp_count="17";
SEQUENCE	GUBBINS	CDS	2100510	2101147	0	.	0	node="internal_675->ERS358071";neg_log_likelihood="1085.597100";taxa="ERS358071";snp_count="11";
SEQUENCE	GUBBINS	CDS	4848984	4861713	0	.	0	node="internal_675->ERS358071";neg_log_likelihood="1037.459373";taxa="ERS358071";snp_count="20";
SEQUENCE	GUBBINS	CDS	1346322	1347129	0	.	0	node="internal_675->ERS358071";neg_log_likelihood="950.412979";taxa="ERS358071";snp_count="11";
SEQUENCE	GUBBINS	CDS	232996	233006	0	.	0	node="internal_675->ERS358071";neg_log_likelihood="903.481601";taxa="ERS358071";snp_count="6";
SEQUENCE	GUBBINS	CDS	3298983	3299944	0	.	0	node="internal_675->ERS358071";neg_log_likelihood="878.152700";taxa="ERS358071";snp_count="10";
SEQUENCE	GUBBINS	CDS	4956617	4962768	0	.	0	node="internal_675->ERS358071";neg_log_likelihood="833.684916";taxa="ERS358071";snp_count="14";
SEQUENCE	GUBBINS	CDS	4800182	4800482	0	.	0	node="internal_675->ERS358071";neg_log_likelihood="774.522414";taxa="ERS358071";snp_count="7";
SEQUENCE	GUBBINS	CDS	4927961	4928159	0	.	0	node="internal_675->ERS358071";neg_log_likelihood="744.754653";taxa="ERS358071";snp_count="6";
SEQUENCE	GUBBINS	CDS	2028039	2030523	0	.	0	node="internal_675->ERS358071";neg_log_likelihood="721.117990";taxa="ERS358071";snp_count="7";
SEQUENCE	GUBBINS	CDS	2907818	2910136	0	.	0	node="internal_673->internal_674";neg_log_likelihood="1702.696605";taxa=" ERS358235 ERS358037";snp_count="40";
SEQUENCE	GUBBINS	CDS	2242046	2245145	0	.	0	node="internal_673->internal_674";neg_log_likelihood="1542.506044";taxa=" ERS358235 ERS358037";snp_count="39";
SEQUENCE	GUBBINS	CDS	594826	600893	0	.	0	node="internal_673->internal_674";neg_log_likelihood="1390.292206";taxa=" ERS358235 ERS358037";snp_count="38";
SEQUENCE	GUBBINS	CDS	2211853	2215764	0	.	0	node="internal_673->internal_674";neg_log_likelihood="1250.673680";taxa=" ERS358235 ERS358037";snp_count="24";
SEQUENCE	GUBBINS	CDS	571134	578287	0	.	0	node="internal_673->internal_674";neg_log_likelihood="1156.427141";taxa=" ERS358235 ERS358037";snp_count="22";
SEQUENCE	GUBBINS	CDS	2149653	2150586	0	.	0	node="internal_673->internal_674";neg_log_likelihood="1072.623279";taxa=" ERS358235 ERS358037";snp_count="10";
SEQUENCE	GUBBINS	CDS	973794	979193	0	.	0	node="internal_673->internal_674";neg_log_likelihood="1028.895852";taxa=" ERS358235 ERS358037";snp_count="14";
SEQUENCE	GUBBINS	CDS	1993824	1995717	0	.	0	node="internal_673->internal_674";neg_log_likelihood="967.856175";taxa=" ERS358235 ERS358037";snp_count="11";
SEQUENCE	GUBBINS	CDS	4980969	4982141	0	.	0	node="internal_673->internal_674";neg_log_likelihood="921.697147";taxa=" ERS358235 ERS358037";snp_count="9";
SEQUENCE	GUBBINS	CDS	4891007	4891102	0	.	0	node="internal_673->internal_674";neg_log_likelihood="882.758033";taxa=" ERS358235 ERS358037";snp_count="6";
SEQUENCE	GUBBINS	CDS	2226695	2229091	0	.	0	node="internal_673->internal_674";neg_log_likelihood="859.314931";taxa=" ERS358235 ERS358037";snp_count="8";
SEQUENCE	GUBBINS	CDS	1995378	1995669	0	.	0	node="internal_673->internal_675";neg_log_likelihood="1030.345770";taxa=" ERS358071 ERS358192";snp_count="14";
SEQUENCE	GUBBINS	CDS	2149669	2155027	0	.	0	node="internal_673->internal_675";neg_log_likelihood="969.841388";taxa=" ERS358071 ERS358192";snp_count="22";
SEQUENCE	GUBBINS	CDS	4885947	4892000	0	.	0	node="internal_673->internal_675";neg_log_likelihood="886.317824";taxa=" ERS358071 ERS358192";snp_count="15";
SEQUENCE	GUBBINS	CDS	2135936	2140513	0	.	0	node="internal_673->internal_675";neg_log_likelihood="821.147911";taxa=" ERS358071 ERS358192";snp_count="13";
SEQUENCE	GUBBINS	CDS	5035212	5035840	0	.	0	node="internal_673->internal_675";neg_log_likelihood="762.933296";taxa=" ERS358071 ERS358192";snp_count="9";
SEQUENCE	GUBBINS	CDS	4800182	4800345	0	.	0	node="internal_673->internal_675";neg_log_likelihood="723.714635";taxa=" ERS358071 ERS358192";snp_count="7";
SEQUENCE	GUBBINS	CDS	1346322	1347129	0	.	0	node="internal_673->internal_675";neg_log_likelihood="693.515355";taxa=" ERS358071 ERS358192";snp_count="8";
SEQUENCE	GUBBINS	CDS	2100510	2101147	0	.	0	node="internal_673->internal_675";neg_log_likelihood="658.703595";taxa=" ERS358071 ERS358192";snp_count="7";
SEQUENCE	GUBBINS	CDS	577648	577960	0	.	0	node="internal_673->internal_675";neg_log_likelihood="627.439237";taxa=" ERS358071 ERS358192";snp_count="6";
SEQUENCE	GUBBINS	CDS	3298983	3299944	0	.	0	node="internal_673->internal_675";neg_log_likelihood="599.714041";taxa=" ERS358071 ERS358192";snp_count="7";
SEQUENCE	GUBBINS	CDS	4956608	4962768	0	.	0	node="internal_673->internal_675";neg_log_likelihood="570.214317";taxa=" ERS358071 ERS358192";snp_count="8";
SEQUENCE	GUBBINS	CDS	600807	603386	0	.	0	node="internal_673->internal_675";neg_log_likelihood="534.156811";taxa=" ERS358071 ERS358192";snp_count="6";
SEQUENCE	GUBBINS	CDS	2136866	2158192	0	.	0	node="internal_680->SRS624790";neg_log_likelihood="2500.665060";taxa="SRS624790";snp_count="98";
SEQUENCE	GUBBINS	CDS	2103293	2117146	0	.	0	node="internal_680->SRS624790";neg_log_likelihood="2140.865849";taxa="SRS624790";snp_count="68";
SEQUENCE	GUBBINS	CDS	4881362	4894941	0	.	0	node="internal_680->SRS624790";neg_log_likelihood="1875.472046";taxa="SRS624790";snp_count="60";
SEQUENCE	GUBBINS	CDS	3294694	3295818	0	.	0	node="internal_680->SRS624790";neg_log_likelihood="1652.336774";taxa="SRS624790";snp_count="27";
SEQUENCE	GUBBINS	CDS	1995341	1995717	0	.	0	node="internal_680->SRS624790";neg_log_likelihood="1541.990852";taxa="SRS624790";snp_count="22";
SEQUENCE	GUBBINS	CDS	4980993	4982156	0	.	0	node="internal_680->SRS624790";neg_log_likelihood="1457.479297";taxa="SRS624790";snp_count="23";
SEQUENCE	GUBBINS	CDS	2052058	2054596	0	.	0	node="internal_680->SRS624790";neg_log_likelihood="1365.279633";taxa="SRS624790";snp_count="24";
SEQUENCE	GUBBINS	CDS	4800169	4800491	0	.	0	node="internal_680->SRS624790";neg_log_likelihood="1269.350216";taxa="SRS624790";snp_count="15";
SEQUENCE	GUBBINS	CDS	577876	578092	0	.	0	node="internal_680->SRS624790";neg_log_likelihood="1211.742952";taxa="SRS624790";snp_count="12";
SEQUENCE	GUBBINS	CDS	558217	558484	0	.	0	node="internal_680->SRS624790";neg_log_likelihood="1161.056438";taxa="SRS624790";snp_count="12";
SEQUENCE	GUBBINS	CDS	2028052	2029634	0	.	0	node="internal_680->SRS624790";neg_log_likelihood="1110.893311";taxa="SRS624790";snp_count="15";
SEQUENCE	GUBBINS	CDS	2905876	2908607	0	.	0	node="internal_680->SRS624790";neg_log_likelihood="1050.800366";taxa="SRS624790";snp_count="14";
SEQUENCE	GUBBINS	CDS	1369272	1373977	0	.	0	node="internal_680->SRS624790";neg_log_likelihood="990.460827";taxa="SRS624790";snp_count="15";
SEQUENCE	GUBBINS	CDS	5006422	5007903	0	.	0	node="internal_680->SRS624790";neg_log_likelihood="924.121820";taxa="SRS624790";snp_count="12";
SEQUENCE	GUBBINS	CDS	2087166	2097370	0	.	0	node="internal_680->SRS624790";neg_log_likelihood="871.865195";taxa="SRS624790";snp_count="17";
SEQUENCE	GUBBINS	CDS	4490054	4490245	0	.	0	node="internal_680->SRS624790";neg_log_likelihood="797.186213";taxa="SRS624790";snp_count="8";
SEQUENCE	GUBBINS	CDS	1346445	1347157	0	.	0	node="internal_680->SRS624790";neg_log_likelihood="762.601643";taxa="SRS624790";snp_count="9";
SEQUENCE	GUBBINS	CDS	4850640	4861693	0	.	0	node="internal_680->SRS624790";neg_log_likelihood="721.883334";taxa="SRS624790";snp_count="15";
SEQUENCE	GUBBINS	CDS	599380	604310	0	.	0	node="internal_680->SRS624790";neg_log_likelihood="657.902902";taxa="SRS624790";snp_count="10";
SEQUENCE	GUBBINS	CDS	4960128	4965291	0	.	0	node="internal_680->SRS624790";neg_log_likelihood="611.848196";taxa="SRS624790";snp_count="10";
SEQUENCE	GUBBINS	CDS	2807865	2807869	0	.	0	node="internal_680->SRS624790";neg_log_likelihood="565.516223";taxa="SRS624790";snp_count="4";
SEQUENCE	GUBBINS	CDS	571086	571426	0	.	0	node="internal_680->SRS624790";neg_log_likelihood="550.672933";taxa="SRS624790";snp_count="5";
SEQUENCE	GUBBINS	CDS	5045559	5046967	0	.	0	node="internal_680->SRS624790";neg_log_likelihood="527.526872";taxa="SRS624790";snp_count="6";
SEQUENCE	GUBBINS	CDS	2535148	2540088	0	.	0	node="internal_680->SRS624790";neg_log_likelihood="500.181949";taxa="SRS624790";snp_count="7";
SEQUENCE	GUBBINS	CDS	5031044	5036017	0	.	0	node="internal_680->SRS624790";neg_log_likelihood="466.949235";taxa="SRS624790";snp_count="7";
SEQUENCE	GUBBINS	CDS	1400068	1400882	0	.	0	node="internal_680->SRS624790";neg_log_likelihood="433.924001";taxa="SRS624790";snp_count="5";
SEQUENCE	GUBBINS	CDS	4927931	4928063	0	.	0	node="internal_680->SRS624790";neg_log_likelihood="409.981091";taxa="SRS624790";snp_count="4";
SEQUENCE	GUBBINS	CDS	2135768	2140345	0	.	0	node="internal_679->SRS624632";neg_log_likelihood="1351.059465";taxa="SRS624632";snp_count="24";
SEQUENCE	GUBBINS	CDS	3294721	3299873	0	.	0	node="internal_679->SRS624632";neg_log_likelihood="1249.249884";taxa="SRS624632";snp_count="24";
SEQUENCE	GUBBINS	CDS	2150061	2153491	0	.	0	node="internal_679->SRS624632";neg_log_likelihood="1149.773812";taxa="SRS624632";snp_count="20";
SEQUENCE	GUBBINS	CDS	5046383	5047354	0	.	0	node="internal_679->SRS624632";neg_log_likelihood="1067.629012";taxa="SRS624632";snp_count="14";
SEQUENCE	GUBBINS	CDS	2100261	2117176	0	.	0	node="internal_679->SRS624632";neg_log_likelihood="1007.826839";taxa="SRS624632";snp_count="24";
SEQUENCE	GUBBINS	CDS	4981190	4981326	0	.	0	node="internal_679->SRS624632";neg_log_likelihood="905.258058";taxa="SRS624632";snp_count="9";
SEQUENCE	GUBBINS	CDS	1370060	1373755	0	.	0	node="internal_679->SRS624632";neg_log_likelihood="865.081829";taxa="SRS624632";snp_count="15";
SEQUENCE	GUBBINS	CDS	4961778	4962768	0	.	0	node="internal_679->SRS624632";neg_log_likelihood="799.968490";taxa="SRS624632";snp_count="11";
SEQUENCE	GUBBINS	CDS	599376	599553	0	.	0	node="internal_679->SRS624632";neg_log_likelihood="752.346873";taxa="SRS624632";snp_count="8";
SEQUENCE	GUBBINS	CDS	5012952	5013393	0	.	0	node="internal_679->SRS624632";neg_log_likelihood="716.033270";taxa="SRS624632";snp_count="9";
SEQUENCE	GUBBINS	CDS	4940908	4940928	0	.	0	node="internal_679->SRS624632";neg_log_likelihood="676.150566";taxa="SRS624632";snp_count="6";
SEQUENCE	GUBBINS	CDS	2087168	2088358	0	.	0	node="internal_679->SRS624632";neg_log_likelihood="650.785022";taxa="SRS624632";snp_count="9";
SEQUENCE	GUBBINS	CDS	2028050	2030523	0	.	0	node="internal_679->SRS624632";neg_log_likelihood="609.539583";taxa="SRS624632";snp_count="10";
SEQUENCE	GUBBINS	CDS	4861552	4866728	0	.	0	node="internal_679->SRS624632";neg_log_likelihood="563.829654";taxa="SRS624632";snp_count="11";
SEQUENCE	GUBBINS	CDS	2166416	2169146	0	.	0	node="internal_679->SRS624632";neg_log_likelihood="513.728032";taxa="SRS624632";snp_count="9";
SEQUENCE	GUBBINS	CDS	5031047	5035840	0	.	0	node="internal_679->SRS624632";neg_log_likelihood="474.905691";taxa="SRS624632";snp_count="8";
SEQUENCE	GUBBINS	CDS	4850149	4852291	0	.	0	node="internal_679->SRS624632";neg_log_likelihood="438.672510";taxa="SRS624632";snp_count="6";
SEQUENCE	GUBBINS	CDS	4881362	4894941	0	.	0	node="internal_679->internal_680";neg_log_likelihood="895.679730";taxa=" SRS624790 SRS624871";snp_count="31";
SEQUENCE	GUBBINS	CDS	2149591	2158192	0	.	0	node="internal_679->internal_680";neg_log_likelihood="763.423592";taxa=" SRS624790 SRS624871";snp_count="24";
SEQUENCE	GUBBINS	CDS	558367	558484	0	.	0	node="internal_679->internal_680";neg_log_likelihood="658.746283";taxa=" SRS624790 SRS624871";snp_count="11";
SEQUENCE	GUBBINS	CDS	2110867	2117146	0	.	0	node="internal_679->internal_680";neg_log_likelihood="621.633138";taxa=" SRS624790 SRS624871";snp_count="13";
SEQUENCE	GUBBINS	CDS	4800169	4800335	0	.	0	node="internal_679->internal_680";neg_log_likelihood="565.622012";taxa=" SRS624790 SRS624871";snp_count="6";
SEQUENCE	GUBBINS	CDS	1346496	1347157	0	.	0	node="internal_679->internal_680";neg_log_likelihood="537.960024";taxa=" SRS624790 SRS624871";snp_count="7";
SEQUENCE	GUBBINS	CDS	3295632	3295638	0	.	0	node="internal_679->internal_680";neg_log_likelihood="506.108358";taxa=" SRS624790 SRS624871";snp_count="4";
SEQUENCE	GUBBINS	CDS	2052925	2054596	0	.	0	node="internal_679->internal_680";neg_log_likelihood="488.466370";taxa=" SRS624790 SRS624871";snp_count="7";
SEQUENCE	GUBBINS	CDS	4962783	4965291	0	.	0	node="internal_679->internal_680";neg_log_likelihood="456.182066";taxa=" SRS624790 SRS624871";snp_count="7";
SEQUENCE	GUBBINS	CDS	2028098	2029561	0	.	0	node="internal_679->internal_680";neg_log_likelihood="423.576914";taxa=" SRS624790 SRS624871";snp_count="6";
SEQUENCE	GUBBINS	CDS	2087166	2088360	0	.	0	node="internal_679->internal_680";neg_log_likelihood="396.581733";taxa=" SRS624790 SRS624871";snp_count="5";
SEQUENCE	GUBBINS	CDS	2135936	2140357	0	.	0	node="internal_679->internal_680";neg_log_likelihood="372.681244";taxa=" SRS624790 SRS624871";snp_count="6";
SEQUENCE	GUBBINS	CDS	594902	603613	0	.	0	node="internal_678->SRS4178472";neg_log_likelihood="4472.684406";taxa="SRS4178472";snp_count="173";
SEQUENCE	GUBBINS	CDS	2105517	2117140	0	.	0	node="internal_678->SRS4178472";neg_log_likelihood="3955.158704";taxa="SRS4178472";snp_count="114";
SEQUENCE	GUBBINS	CDS	2907012	2910124	0	.	0	node="internal_678->SRS4178472";neg_log_likelihood="3547.161390";taxa="SRS4178472";snp_count="75";
SEQUENCE	GUBBINS	CDS	564397	578125	0	.	0	node="internal_678->SRS4178472";neg_log_likelihood="3299.836872";taxa="SRS4178472";snp_count="80";
SEQUENCE	GUBBINS	CDS	2149591	2151684	0	.	0	node="internal_678->SRS4178472";neg_log_likelihood="2994.264700";taxa="SRS4178472";snp_count="51";
SEQUENCE	GUBBINS	CDS	4886001	4894042	0	.	0	node="internal_678->SRS4178472";neg_log_likelihood="2817.858818";taxa="SRS4178472";snp_count="55";
SEQUENCE	GUBBINS	CDS	2028052	2035453	0	.	0	node="internal_678->SRS4178472";neg_log_likelihood="2610.047192";taxa="SRS4178472";snp_count="49";
SEQUENCE	GUBBINS	CDS	2219688	2220642	0	.	0	node="internal_678->SRS4178472";neg_log_likelihood="2419.358941";taxa="SRS4178472";snp_count="31";
SEQUENCE	GUBBINS	CDS	3294778	3299016	0	.	0	node="internal_678->SRS4178472";neg_log_likelihood="2298.028421";taxa="SRS4178472";snp_count="40";
SEQUENCE	GUBBINS	CDS	4800338	4803392	0	.	0	node="internal_678->SRS4178472";neg_log_likelihood="2139.928977";taxa="SRS4178472";snp_count="36";
SEQUENCE	GUBBINS	CDS	4843643	4861672	0	.	0	node="internal_678->SRS4178472";neg_log_likelihood="1997.074581";taxa="SRS4178472";snp_count="52";
SEQUENCE	GUBBINS	CDS	2052058	2054575	0	.	0	node="internal_678->SRS4178472";neg_log_likelihood="1783.887867";taxa="SRS4178472";snp_count="33";
SEQUENCE	GUBBINS	CDS	2136866	2139416	0	.	0	node="internal_678->SRS4178472";neg_log_likelihood="1649.508244";taxa="SRS4178472";snp_count="32";
SEQUENCE	GUBBINS	CDS	4992729	5013372	0	.	0	node="internal_678->SRS4178472";neg_log_likelihood="1516.290170";taxa="SRS4178472";snp_count="50";
SEQUENCE	GUBBINS	CDS	1369820	1373977	0	.	0	node="internal_678->SRS4178472";neg_log_likelihood="1307.410727";taxa="SRS4178472";snp_count="33";
SEQUENCE	GUBBINS	CDS	4928078	4928279	0	.	0	node="internal_678->SRS4178472";neg_log_likelihood="1186.747813";taxa="SRS4178472";snp_count="14";
SEQUENCE	GUBBINS	CDS	5042736	5050807	0	.	0	node="internal_678->SRS4178472";neg_log_likelihood="1130.343672";taxa="SRS4178472";snp_count="24";
SEQUENCE	GUBBINS	CDS	2083372	2097381	0	.	0	node="internal_678->SRS4178472";neg_log_likelihood="1030.660311";taxa="SRS4178472";snp_count="24";
SEQUENCE	GUBBINS	CDS	5031056	5035828	0	.	0	node="internal_678->SRS4178472";neg_log_likelihood="928.008138";taxa="SRS4178472";snp_count="17";
SEQUENCE	GUBBINS	CDS	2810848	2810859	0	.	0	node="internal_678->SRS4178472";neg_log_likelihood="858.111073";taxa="SRS4178472";snp_count="6";
SEQUENCE	GUBBINS	CDS	1993751	1995542	0	.	0	node="internal_678->SRS4178472";neg_log_likelihood="832.547836";taxa="SRS4178472";snp_count="11";
SEQUENCE	GUBBINS	CDS	1346445	1347157	0	.	0	node="internal_678->SRS4178472";neg_log_likelihood="784.311217";taxa="SRS4178472";snp_count="9";
SEQUENCE	GUBBINS	CDS	4315592	4315655	0	.	0	node="internal_678->SRS4178472";neg_log_likelihood="745.776977";taxa="SRS4178472";snp_count="6";
SEQUENCE	GUBBINS	CDS	4962574	4965269	0	.	0	node="internal_678->SRS4178472";neg_log_likelihood="718.998972";taxa="SRS4178472";snp_count="10";
SEQUENCE	GUBBINS	CDS	4975083	4982186	0	.	0	node="internal_678->SRS4178472";neg_log_likelihood="677.050669";taxa="SRS4178472";snp_count="10";
SEQUENCE	GUBBINS	CDS	4490222	4490241	0	.	0	node="internal_678->SRS4178472";neg_log_likelihood="628.364845";taxa="SRS4178472";snp_count="5";
SEQUENCE	GUBBINS	CDS	4880859	4881372	0	.	0	node="internal_678->SRS4178472";neg_log_likelihood="608.671838";taxa="SRS4178472";snp_count="6";
SEQUENCE	GUBBINS	CDS	4934637	4934654	0	.	0	node="internal_678->SRS4178472";neg_log_likelihood="581.384144";taxa="SRS4178472";snp_count="4";
SEQUENCE	GUBBINS	CDS	2536065	2537851	0	.	0	node="internal_678->SRS4178472";neg_log_likelihood="564.977538";taxa="SRS4178472";snp_count="6";
SEQUENCE	GUBBINS	CDS	1370060	1373742	0	.	0	node="internal_678->internal_679";neg_log_likelihood="699.995313";taxa=" SRS624632 SRS624790 SRS624871";snp_count="14";
SEQUENCE	GUBBINS	CDS	599376	599553	0	.	0	node="internal_678->internal_679";neg_log_likelihood="638.495542";taxa=" SRS624632 SRS624790 SRS624871";snp_count="8";
SEQUENCE	GUBBINS	CDS	4884777	4894941	0	.	0	node="internal_678->internal_679";neg_log_likelihood="603.933343";taxa=" SRS624632 SRS624790 SRS624871";snp_count="14";
SEQUENCE	GUBBINS	CDS	5006847	5013393	0	.	0	node="internal_678->internal_679";neg_log_likelihood="539.670327";taxa=" SRS624632 SRS624790 SRS624871";snp_count="12";
SEQUENCE	GUBBINS	CDS	2137488	2140351	0	.	0	node="internal_678->internal_679";neg_log_likelihood="483.427190";taxa=" SRS624632 SRS624790 SRS624871";snp_count="10";
SEQUENCE	GUBBINS	CDS	4961778	4962768	0	.	0	node="internal_678->internal_679";neg_log_likelihood="436.843571";taxa=" SRS624632 SRS624790 SRS624871";snp_count="8";
SEQUENCE	GUBBINS	CDS	2087327	2087822	0	.	0	node="internal_678->internal_679";neg_log_likelihood="399.107526";taxa=" SRS624632 SRS624790 SRS624871";snp_count="7";
SEQUENCE	GUBBINS	CDS	2149621	2155011	0	.	0	node="internal_678->internal_679";neg_log_likelihood="367.278061";taxa=" SRS624632 SRS624790 SRS624871";snp_count="9";
SEQUENCE	GUBBINS	CDS	5035080	5035840	0	.	0	node="internal_678->internal_679";neg_log_likelihood="324.742195";taxa=" SRS624632 SRS624790 SRS624871";snp_count="6";
SEQUENCE	GUBBINS	CDS	2028386	2029561	0	.	0	node="internal_678->internal_679";neg_log_likelihood="295.910096";taxa=" SRS624632 SRS624790 SRS624871";snp_count="6";
SEQUENCE	GUBBINS	CDS	3294721	3295638	0	.	0	node="internal_678->internal_679";neg_log_likelihood="268.017781";taxa=" SRS624632 SRS624790 SRS624871";snp_count="5";
SEQUENCE	GUBBINS	CDS	2067793	2128956	0	.	0	node="internal_677->internal_678";neg_log_likelihood="5321.178199";taxa=" SRS4178472 SRS624632 SRS624790 SRS624871";snp_count="572";
SEQUENCE	GUBBINS	CDS	2841398	2871006	0	.	0	node="internal_677->internal_678";neg_log_likelihood="3406.649830";taxa=" SRS4178472 SRS624632 SRS624790 SRS624871";snp_count="347";
SEQUENCE	GUBBINS	CDS	4995382	5013372	0	.	0	node="internal_677->internal_678";neg_log_likelihood="2511.063334";taxa=" SRS4178472 SRS624632 SRS624790 SRS624871";snp_count="68";
SEQUENCE	GUBBINS	CDS	2045264	2058137	0	.	0	node="internal_677->internal_678";neg_log_likelihood="2240.572206";taxa=" SRS4178472 SRS624632 SRS624790 SRS624871";snp_count="61";
SEQUENCE	GUBBINS	CDS	599528	603613	0	.	0	node="internal_677->internal_678";neg_log_likelihood="2008.308236";taxa=" SRS4178472 SRS624632 SRS624790 SRS624871";snp_count="40";
SEQUENCE	GUBBINS	CDS	4881370	4895700	0	.	0	node="internal_677->internal_678";neg_log_likelihood="1852.929274";taxa=" SRS4178472 SRS624632 SRS624790 SRS624871";snp_count="48";
SEQUENCE	GUBBINS	CDS	1369820	1373977	0	.	0	node="internal_677->internal_678";neg_log_likelihood="1660.646798";taxa=" SRS4178472 SRS624632 SRS624790 SRS624871";snp_count="33";
SEQUENCE	GUBBINS	CDS	3294772	3298995	0	.	0	node="internal_677->internal_678";neg_log_likelihood="1522.882616";taxa=" SRS4178472 SRS624632 SRS624790 SRS624871";snp_count="33";
SEQUENCE	GUBBINS	CDS	5031056	5046989	0	.	0	node="internal_677->internal_678";neg_log_likelihood="1385.399103";taxa=" SRS4178472 SRS624632 SRS624790 SRS624871";snp_count="43";
SEQUENCE	GUBBINS	CDS	2136866	2155011	0	.	0	node="internal_677->internal_678";neg_log_likelihood="1218.887353";taxa=" SRS4178472 SRS624632 SRS624790 SRS624871";snp_count="33";
SEQUENCE	GUBBINS	CDS	1346445	1347157	0	.	0	node="internal_677->internal_678";neg_log_likelihood="1084.425251";taxa=" SRS4178472 SRS624632 SRS624790 SRS624871";snp_count="14";
SEQUENCE	GUBBINS	CDS	577648	577897	0	.	0	node="internal_677->internal_678";neg_log_likelihood="1029.490435";taxa=" SRS4178472 SRS624632 SRS624790 SRS624871";snp_count="10";
SEQUENCE	GUBBINS	CDS	2028039	2029561	0	.	0	node="internal_677->internal_678";neg_log_likelihood="986.154644";taxa=" SRS4178472 SRS624632 SRS624790 SRS624871";snp_count="13";
SEQUENCE	GUBBINS	CDS	2907123	2908520	0	.	0	node="internal_677->internal_678";neg_log_likelihood="930.729743";taxa=" SRS4178472 SRS624632 SRS624790 SRS624871";snp_count="12";
SEQUENCE	GUBBINS	CDS	4962676	4962788	0	.	0	node="internal_677->internal_678";neg_log_likelihood="878.766835";taxa=" SRS4178472 SRS624632 SRS624790 SRS624871";snp_count="8";
SEQUENCE	GUBBINS	CDS	4848984	4855714	0	.	0	node="internal_677->internal_678";neg_log_likelihood="847.574612";taxa=" SRS4178472 SRS624632 SRS624790 SRS624871";snp_count="13";
SEQUENCE	GUBBINS	CDS	4927931	4928159	0	.	0	node="internal_677->internal_678";neg_log_likelihood="790.065680";taxa=" SRS4178472 SRS624632 SRS624790 SRS624871";snp_count="7";
SEQUENCE	GUBBINS	CDS	2535870	2537812	0	.	0	node="internal_677->internal_678";neg_log_likelihood="766.115393";taxa=" SRS4178472 SRS624632 SRS624790 SRS624871";snp_count="6";
SEQUENCE	GUBBINS	CDS	2841437	2871008	0	.	0	node="internal_677->SRS1464155";neg_log_likelihood="3307.870830";taxa="SRS1464155";snp_count="266";
SEQUENCE	GUBBINS	CDS	2068531	2128672	0	.	0	node="internal_677->SRS1464155";neg_log_likelihood="2120.554502";taxa="SRS1464155";snp_count="366";
SEQUENCE	GUBBINS	CDS	2046002	2058643	0	.	0	node="internal_677->SRS1464155";neg_log_likelihood="1074.545896";taxa="SRS1464155";snp_count="50";
SEQUENCE	GUBBINS	CDS	4995384	5006751	0	.	0	node="internal_677->SRS1464155";neg_log_likelihood="861.335143";taxa="SRS1464155";snp_count="44";
SEQUENCE	GUBBINS	CDS	3294858	3295455	0	.	0	node="internal_677->SRS1464155";neg_log_likelihood="699.186448";taxa="SRS1464155";snp_count="15";
SEQUENCE	GUBBINS	CDS	4881592	4892805	0	.	0	node="internal_677->SRS1464155";neg_log_likelihood="633.372960";taxa="SRS1464155";snp_count="23";
SEQUENCE	GUBBINS	CDS	5041130	5041704	0	.	0	node="internal_677->SRS1464155";neg_log_likelihood="534.770220";taxa="SRS1464155";snp_count="11";
SEQUENCE	GUBBINS	CDS	2907273	2908299	0	.	0	node="internal_677->SRS1464155";neg_log_likelihood="488.102297";taxa="SRS1464155";snp_count="10";
SEQUENCE	GUBBINS	CDS	2140345	2140561	0	.	0	node="internal_677->SRS1464155";neg_log_likelihood="447.491019";taxa="SRS1464155";snp_count="6";
SEQUENCE	GUBBINS	CDS	5013162	5013351	0	.	0	node="internal_677->SRS1464155";neg_log_likelihood="421.666086";taxa="SRS1464155";snp_count="5";
SEQUENCE	GUBBINS	CDS	2843595	2870931	0	.	0	node="internal_682->MS15140";neg_log_likelihood="7694.257610";taxa="MS15140";snp_count="673";
SEQUENCE	GUBBINS	CDS	5012893	5050807	0	.	0	node="internal_682->MS15140";neg_log_likelihood="5863.185931";taxa="MS15140";snp_count="398";
SEQUENCE	GUBBINS	CDS	2881214	2881876	0	.	0	node="internal_682->MS15140";neg_log_likelihood="4797.598016";taxa="MS15140";snp_count="51";
SEQUENCE	GUBBINS	CDS	2149603	2158192	0	.	0	node="internal_682->MS15140";neg_log_likelihood="4619.527097";taxa="MS15140";snp_count="82";
SEQUENCE	GUBBINS	CDS	4988991	4999534	0	.	0	node="internal_682->MS15140";neg_log_likelihood="4317.431084";taxa="MS15140";snp_count="86";
SEQUENCE	GUBBINS	CDS	4881064	4894042	0	.	0	node="internal_682->MS15140";neg_log_likelihood="4017.904699";taxa="MS15140";snp_count="77";
SEQUENCE	GUBBINS	CDS	1993822	1995717	0	.	0	node="internal_682->MS15140";neg_log_likelihood="3733.107168";taxa="MS15140";snp_count="47";
SEQUENCE	GUBBINS	CDS	599186	603293	0	.	0	node="internal_682->MS15140";neg_log_likelihood="3563.777037";taxa="MS15140";snp_count="51";
SEQUENCE	GUBBINS	CDS	2893919	2897290	0	.	0	node="internal_682->MS15140";neg_log_likelihood="3371.463440";taxa="MS15140";snp_count="48";
SEQUENCE	GUBBINS	CDS	2098304	2101186	0	.	0	node="internal_682->MS15140";neg_log_likelihood="3194.665728";taxa="MS15140";snp_count="43";
SEQUENCE	GUBBINS	CDS	4924414	4928516	0	.	0	node="internal_682->MS15140";neg_log_likelihood="3033.554502";taxa="MS15140";snp_count="44";
SEQUENCE	GUBBINS	CDS	4800143	4803524	0	.	0	node="internal_682->MS15140";neg_log_likelihood="2863.170077";taxa="MS15140";snp_count="42";
SEQUENCE	GUBBINS	CDS	2129485	2140957	0	.	0	node="internal_682->MS15140";neg_log_likelihood="2702.031761";taxa="MS15140";snp_count="54";
SEQUENCE	GUBBINS	CDS	4848963	4861564	0	.	0	node="internal_682->MS15140";neg_log_likelihood="2492.063023";taxa="MS15140";snp_count="53";
SEQUENCE	GUBBINS	CDS	2024460	2035496	0	.	0	node="internal_682->MS15140";neg_log_likelihood="2287.138487";taxa="MS15140";snp_count="47";
SEQUENCE	GUBBINS	CDS	2219688	2220980	0	.	0	node="internal_682->MS15140";neg_log_likelihood="2106.803420";taxa="MS15140";snp_count="26";
SEQUENCE	GUBBINS	CDS	571086	577990	0	.	0	node="internal_682->MS15140";neg_log_likelihood="2011.447411";taxa="MS15140";snp_count="31";
SEQUENCE	GUBBINS	CDS	4973819	4981326	0	.	0	node="internal_682->MS15140";neg_log_likelihood="1894.216677";taxa="MS15140";snp_count="26";
SEQUENCE	GUBBINS	CDS	4958996	4962846	0	.	0	node="internal_682->MS15140";neg_log_likelihood="1793.230674";taxa="MS15140";snp_count="19";
SEQUENCE	GUBBINS	CDS	2559781	2559974	0	.	0	node="internal_682->MS15140";neg_log_likelihood="1715.330581";taxa="MS15140";snp_count="11";
SEQUENCE	GUBBINS	CDS	2907069	2908596	0	.	0	node="internal_682->MS15140";neg_log_likelihood="1670.866025";taxa="MS15140";snp_count="15";
SEQUENCE	GUBBINS	CDS	4940908	4941264	0	.	0	node="internal_682->MS15140";neg_log_likelihood="1610.497137";taxa="MS15140";snp_count="11";
SEQUENCE	GUBBINS	CDS	2163042	2169180	0	.	0	node="internal_682->MS15140";neg_log_likelihood="1564.840927";taxa="MS15140";snp_count="19";
SEQUENCE	GUBBINS	CDS	4197151	4197200	0	.	0	node="internal_682->MS15140";neg_log_likelihood="1486.738806";taxa="MS15140";snp_count="8";
SEQUENCE	GUBBINS	CDS	4315636	4315685	0	.	0	node="internal_682->MS15140";neg_log_likelihood="1453.217836";taxa="MS15140";snp_count="8";
SEQUENCE	GUBBINS	CDS	4843920	4843937	0	.	0	node="internal_682->MS15140";neg_log_likelihood="1419.880686";taxa="MS15140";snp_count="7";
SEQUENCE	GUBBINS	CDS	558214	558367	0	.	0	node="internal_682->MS15140";neg_log_likelihood="1390.811821";taxa="MS15140";snp_count="9";
SEQUENCE	GUBBINS	CDS	2076511	2085961	0	.	0	node="internal_682->MS15140";neg_log_likelihood="1353.298553";taxa="MS15140";snp_count="19";
SEQUENCE	GUBBINS	CDS	2115019	2115076	0	.	0	node="internal_682->MS15140";neg_log_likelihood="1275.091561";taxa="MS15140";snp_count="7";
SEQUENCE	GUBBINS	CDS	1978521	1982805	0	.	0	node="internal_682->MS15140";neg_log_likelihood="1250.389235";taxa="MS15140";snp_count="11";
SEQUENCE	GUBBINS	CDS	2840404	2841992	0	.	0	node="internal_682->MS15140";neg_log_likelihood="1204.966086";taxa="MS15140";snp_count="8";
SEQUENCE	GUBBINS	CDS	1519397	1521562	0	.	0	node="internal_682->MS15140";neg_log_likelihood="1171.498731";taxa="MS15140";snp_count="8";
SEQUENCE	GUBBINS	CDS	3298995	3299944	0	.	0	node="internal_682->MS15140";neg_log_likelihood="1138.721131";taxa="MS15140";snp_count="6";
SEQUENCE	GUBBINS	CDS	4813295	4815880	0	.	0	node="internal_682->MS15140";neg_log_likelihood="1113.281624";taxa="MS15140";snp_count="7";
SEQUENCE	GUBBINS	CDS	957833	957842	0	.	0	node="internal_682->MS15140";neg_log_likelihood="1071.567575";taxa="MS15140";snp_count="6";
SEQUENCE	GUBBINS	CDS	2535694	2574971	0	.	0	node="internal_681->SRS3787306";neg_log_likelihood="3932.410329";taxa="SRS3787306";snp_count="392";
SEQUENCE	GUBBINS	CDS	2840448	2882292	0	.	0	node="internal_681->SRS3787306";neg_log_likelihood="2463.753785";taxa="SRS3787306";snp_count="347";
SEQUENCE	GUBBINS	CDS	1369402	1373956	0	.	0	node="internal_681->SRS3787306";neg_log_likelihood="1427.031098";taxa="SRS3787306";snp_count="81";
SEQUENCE	GUBBINS	CDS	4981988	4982186	0	.	0	node="internal_681->SRS3787306";neg_log_likelihood="1206.652817";taxa="SRS3787306";snp_count="16";
SEQUENCE	GUBBINS	CDS	2893984	2897252	0	.	0	node="internal_681->SRS3787306";neg_log_likelihood="1143.608364";taxa="SRS3787306";snp_count="22";
SEQUENCE	GUBBINS	CDS	4884683	4891195	0	.	0	node="internal_681->SRS3787306";neg_log_likelihood="1055.724663";taxa="SRS3787306";snp_count="21";
SEQUENCE	GUBBINS	CDS	600390	603613	0	.	0	node="internal_681->SRS3787306";neg_log_likelihood="965.751334";taxa="SRS3787306";snp_count="17";
SEQUENCE	GUBBINS	CDS	1229408	1229704	0	.	0	node="internal_681->SRS3787306";neg_log_likelihood="892.190713";taxa="SRS3787306";snp_count="11";
SEQUENCE	GUBBINS	CDS	5031269	5035939	0	.	0	node="internal_681->SRS3787306";neg_log_likelihood="843.613338";taxa="SRS3787306";snp_count="17";
SEQUENCE	GUBBINS	CDS	4998581	4999243	0	.	0	node="internal_681->SRS3787306";neg_log_likelihood="778.096362";taxa="SRS3787306";snp_count="8";
SEQUENCE	GUBBINS	CDS	4928156	4928177	0	.	0	node="internal_681->SRS3787306";neg_log_likelihood="743.102784";taxa="SRS3787306";snp_count="5";
SEQUENCE	GUBBINS	CDS	2843595	2870778	0	.	0	node="internal_681->internal_682";neg_log_likelihood="2683.080177";taxa=" SRS624719 MS15140";snp_count="235";
SEQUENCE	GUBBINS	CDS	2893919	2897290	0	.	0	node="internal_681->internal_682";neg_log_likelihood="2037.361030";taxa=" SRS624719 MS15140";snp_count="36";
SEQUENCE	GUBBINS	CDS	2219688	2220980	0	.	0	node="internal_681->internal_682";neg_log_likelihood="1900.308293";taxa=" SRS624719 MS15140";snp_count="26";
SEQUENCE	GUBBINS	CDS	5046516	5047012	0	.	0	node="internal_681->internal_682";neg_log_likelihood="1805.036974";taxa=" SRS624719 MS15140";snp_count="18";
SEQUENCE	GUBBINS	CDS	2881243	2881747	0	.	0	node="internal_681->internal_682";neg_log_likelihood="1730.950294";taxa=" SRS624719 MS15140";snp_count="18";
SEQUENCE	GUBBINS	CDS	2098304	2101147	0	.	0	node="internal_681->internal_682";neg_log_likelihood="1657.137818";taxa=" SRS624719 MS15140";snp_count="24";
SEQUENCE	GUBBINS	CDS	2131672	2140513	0	.	0	node="internal_681->internal_682";neg_log_likelihood="1559.750631";taxa=" SRS624719 MS15140";snp_count="29";
SEQUENCE	GUBBINS	CDS	2149603	2153518	0	.	0	node="internal_681->internal_682";neg_log_likelihood="1441.616123";taxa=" SRS624719 MS15140";snp_count="22";
SEQUENCE	GUBBINS	CDS	4848984	4861564	0	.	0	node="internal_681->internal_682";neg_log_likelihood="1350.910008";taxa=" SRS624719 MS15140";snp_count="27";
SEQUENCE	GUBBINS	CDS	4885711	4894042	0	.	0	node="internal_681->internal_682";neg_log_likelihood="1237.293570";taxa=" SRS624719 MS15140";snp_count="23";
SEQUENCE	GUBBINS	CDS	2168964	2169180	0	.	0	node="internal_681->internal_682";neg_log_likelihood="1144.117019";taxa=" SRS624719 MS15140";snp_count="10";
SEQUENCE	GUBBINS	CDS	577647	577969	0	.	0	node="internal_681->internal_682";neg_log_likelihood="1102.359432";taxa=" SRS624719 MS15140";snp_count="10";
SEQUENCE	GUBBINS	CDS	1993822	1995669	0	.	0	node="internal_681->internal_682";neg_log_likelihood="1059.302927";taxa=" SRS624719 MS15140";snp_count="13";
SEQUENCE	GUBBINS	CDS	558214	558367	0	.	0	node="internal_681->internal_682";neg_log_likelihood="1005.188735";taxa=" SRS624719 MS15140";snp_count="8";
SEQUENCE	GUBBINS	CDS	4940908	4940928	0	.	0	node="internal_681->internal_682";neg_log_likelihood="971.375948";taxa=" SRS624719 MS15140";snp_count="6";
SEQUENCE	GUBBINS	CDS	4813295	4813300	0	.	0	node="internal_681->internal_682";neg_log_likelihood="945.559945";taxa=" SRS624719 MS15140";snp_count="5";
SEQUENCE	GUBBINS	CDS	5035149	5035850	0	.	0	node="internal_681->internal_682";neg_log_likelihood="923.683520";taxa=" SRS624719 MS15140";snp_count="9";
SEQUENCE	GUBBINS	CDS	2907069	2907222	0	.	0	node="internal_681->internal_682";neg_log_likelihood="884.613676";taxa=" SRS624719 MS15140";snp_count="7";
SEQUENCE	GUBBINS	CDS	4800143	4803524	0	.	0	node="internal_681->internal_682";neg_log_likelihood="854.139332";taxa=" SRS624719 MS15140";snp_count="11";
SEQUENCE	GUBBINS	CDS	2024460	2031081	0	.	0	node="internal_681->internal_682";neg_log_likelihood="805.897821";taxa=" SRS624719 MS15140";snp_count="12";
SEQUENCE	GUBBINS	CDS	5012938	5013387	0	.	0	node="internal_681->internal_682";neg_log_likelihood="752.771648";taxa=" SRS624719 MS15140";snp_count="7";
SEQUENCE	GUBBINS	CDS	1519397	1521562	0	.	0	node="internal_681->internal_682";neg_log_likelihood="723.084744";taxa=" SRS624719 MS15140";snp_count="8";
SEQUENCE	GUBBINS	CDS	2068531	2128672	0	.	0	node="internal_676->internal_677";neg_log_likelihood="4064.986411";taxa=" SRS4178472 SRS624632 SRS624790 SRS624871 SRS1464155";snp_count="376";
SEQUENCE	GUBBINS	CDS	2841398	2871006	0	.	0	node="internal_676->internal_677";neg_log_likelihood="2611.318457";taxa=" SRS4178472 SRS624632 SRS624790 SRS624871 SRS1464155";snp_count="302";
SEQUENCE	GUBBINS	CDS	4995382	5013372	0	.	0	node="internal_676->internal_677";neg_log_likelihood="1785.868525";taxa=" SRS4178472 SRS624632 SRS624790 SRS624871 SRS1464155";snp_count="72";
SEQUENCE	GUBBINS	CDS	2046002	2058643	0	.	0	node="internal_676->internal_677";neg_log_likelihood="1512.119341";taxa=" SRS4178472 SRS624632 SRS624790 SRS624871 SRS1464155";snp_count="51";
SEQUENCE	GUBBINS	CDS	4880859	4894941	0	.	0	node="internal_676->internal_677";neg_log_likelihood="1331.382340";taxa=" SRS4178472 SRS624632 SRS624790 SRS624871 SRS1464155";snp_count="31";
SEQUENCE	GUBBINS	CDS	5035215	5045560	0	.	0	node="internal_676->internal_677";neg_log_likelihood="1200.862231";taxa=" SRS4178472 SRS624632 SRS624790 SRS624871 SRS1464155";snp_count="27";
SEQUENCE	GUBBINS	CDS	3294858	3295455	0	.	0	node="internal_676->internal_677";neg_log_likelihood="1085.795595";taxa=" SRS4178472 SRS624632 SRS624790 SRS624871 SRS1464155";snp_count="15";
SEQUENCE	GUBBINS	CDS	2137419	2150430	0	.	0	node="internal_676->internal_677";neg_log_likelihood="1021.752448";taxa=" SRS4178472 SRS624632 SRS624790 SRS624871 SRS1464155";snp_count="26";
SEQUENCE	GUBBINS	CDS	2028106	2029383	0	.	0	node="internal_676->internal_677";neg_log_likelihood="919.808619";taxa=" SRS4178472 SRS624632 SRS624790 SRS624871 SRS1464155";snp_count="11";
SEQUENCE	GUBBINS	CDS	2907222	2908520	0	.	0	node="internal_676->internal_677";neg_log_likelihood="871.020670";taxa=" SRS4178472 SRS624632 SRS624790 SRS624871 SRS1464155";snp_count="11";
SEQUENCE	GUBBINS	CDS	577688	577906	0	.	0	node="internal_676->internal_677";neg_log_likelihood="823.294496";taxa=" SRS4178472 SRS624632 SRS624790 SRS624871 SRS1464155";snp_count="8";
SEQUENCE	GUBBINS	CDS	2807865	2810904	0	.	0	node="internal_676->internal_677";neg_log_likelihood="795.431386";taxa=" SRS4178472 SRS624632 SRS624790 SRS624871 SRS1464155";snp_count="8";
SEQUENCE	GUBBINS	CDS	601990	604255	0	.	0	node="internal_676->internal_677";neg_log_likelihood="760.429967";taxa=" SRS4178472 SRS624632 SRS624790 SRS624871 SRS1464155";snp_count="7";
SEQUENCE	GUBBINS	CDS	4861171	4861552	0	.	0	node="internal_676->internal_677";neg_log_likelihood="729.394117";taxa=" SRS4178472 SRS624632 SRS624790 SRS624871 SRS1464155";snp_count="5";
SEQUENCE	GUBBINS	CDS	2843595	2870757	0	.	0	node="internal_676->internal_681";neg_log_likelihood="1570.612060";taxa=" SRS3787306 SRS624719 MS15140";snp_count="178";
SEQUENCE	GUBBINS	CDS	2893919	2907776	0	.	0	node="internal_676->internal_681";neg_log_likelihood="1042.469706";taxa=" SRS3787306 SRS624719 MS15140";snp_count="43";
SEQUENCE	GUBBINS	CDS	2881243	2881747	0	.	0	node="internal_676->internal_681";neg_log_likelihood="870.714849";taxa=" SRS3787306 SRS624719 MS15140";snp_count="18";
SEQUENCE	GUBBINS	CDS	2149603	2150601	0	.	0	node="internal_676->internal_681";neg_log_likelihood="805.717414";taxa=" SRS3787306 SRS624719 MS15140";snp_count="14";
SEQUENCE	GUBBINS	CDS	577648	577969	0	.	0	node="internal_676->internal_681";neg_log_likelihood="748.221033";taxa=" SRS3787306 SRS624719 MS15140";snp_count="10";
SEQUENCE	GUBBINS	CDS	5035149	5035850	0	.	0	node="internal_676->internal_681";neg_log_likelihood="703.096452";taxa=" SRS3787306 SRS624719 MS15140";snp_count="11";
SEQUENCE	GUBBINS	CDS	4884683	4895700	0	.	0	node="internal_676->internal_681";neg_log_likelihood="656.197243";taxa=" SRS3787306 SRS624719 MS15140";snp_count="16";
SEQUENCE	GUBBINS	CDS	1993822	1995717	0	.	0	node="internal_676->internal_681";neg_log_likelihood="585.087948";taxa=" SRS3787306 SRS624719 MS15140";snp_count="10";
SEQUENCE	GUBBINS	CDS	5046561	5046989	0	.	0	node="internal_676->internal_681";neg_log_likelihood="538.391359";taxa=" SRS3787306 SRS624719 MS15140";snp_count="8";
SEQUENCE	GUBBINS	CDS	2100850	2101147	0	.	0	node="internal_676->internal_681";neg_log_likelihood="502.666269";taxa=" SRS3787306 SRS624719 MS15140";snp_count="7";
SEQUENCE	GUBBINS	CDS	2139517	2140513	0	.	0	node="internal_676->internal_681";neg_log_likelihood="470.080793";taxa=" SRS3787306 SRS624719 MS15140";snp_count="8";
SEQUENCE	GUBBINS	CDS	2115046	2115073	0	.	0	node="internal_676->internal_681";neg_log_likelihood="433.029998";taxa=" SRS3787306 SRS624719 MS15140";snp_count="5";
SEQUENCE	GUBBINS	CDS	5006359	5013387	0	.	0	node="internal_676->internal_681";neg_log_likelihood="409.864778";taxa=" SRS3787306 SRS624719 MS15140";snp_count="10";
SEQUENCE	GUBBINS	CDS	600396	600913	0	.	0	node="internal_676->internal_681";neg_log_likelihood="362.989529";taxa=" SRS3787306 SRS624719 MS15140";snp_count="6";
SEQUENCE	GUBBINS	CDS	4861195	4861204	0	.	0	node="internal_676->internal_681";neg_log_likelihood="333.669363";taxa=" SRS3787306 SRS624719 MS15140";snp_count="4";
SEQUENCE	GUBBINS	CDS	4956608	4964884	0	.	0	node="internal_676->internal_681";neg_log_likelihood="316.197319";taxa=" SRS3787306 SRS624719 MS15140";snp_count="8";
SEQUENCE	GUBBINS	CDS	2149667	2155027	0	.	0	node="internal_672->internal_673";neg_log_likelihood="595.100088";taxa=" ERS358235 ERS358037 ERS358071 ERS358192";snp_count="12";
SEQUENCE	GUBBINS	CDS	600757	603613	0	.	0	node="internal_672->internal_673";neg_log_likelihood="540.314836";taxa=" ERS358235 ERS358037 ERS358071 ERS358192";snp_count="10";
SEQUENCE	GUBBINS	CDS	4852145	4861534	0	.	0	node="internal_672->internal_673";neg_log_likelihood="495.869310";taxa=" ERS358235 ERS358037 ERS358071 ERS358192";snp_count="11";
SEQUENCE	GUBBINS	CDS	2137530	2137572	0	.	0	node="internal_672->internal_673";neg_log_likelihood="443.703995";taxa=" ERS358235 ERS358037 ERS358071 ERS358192";snp_count="5";
SEQUENCE	GUBBINS	CDS	558214	558388	0	.	0	node="internal_672->internal_673";neg_log_likelihood="422.273417";taxa=" ERS358235 ERS358037 ERS358071 ERS358192";snp_count="5";
SEQUENCE	GUBBINS	CDS	1994015	1995429	0	.	0	node="internal_672->internal_673";neg_log_likelihood="399.479571";taxa=" ERS358235 ERS358037 ERS358071 ERS358192";snp_count="6";
SEQUENCE	GUBBINS	CDS	1346373	1346858	0	.	0	node="internal_672->internal_673";neg_log_likelihood="370.838198";taxa=" ERS358235 ERS358037 ERS358071 ERS358192";snp_count="5";
SEQUENCE	GUBBINS	CDS	4886786	4892000	0	.	0	node="internal_672->internal_673";neg_log_likelihood="346.724018";taxa=" ERS358235 ERS358037 ERS358071 ERS358192";snp_count="7";
SEQUENCE	GUBBINS	CDS	2866456	2870778	0	.	0	node="internal_672->internal_676";neg_log_likelihood="1154.856286";taxa=" SRS4178472 SRS624632 SRS624790 SRS624871 SRS1464155 SRS3787306 SRS624719 MS15140";snp_count="29";
SEQUENCE	GUBBINS	CDS	2845294	2858298	0	.	0	node="internal_672->internal_676";neg_log_likelihood="1037.514987";taxa=" SRS4178472 SRS624632 SRS624790 SRS624871 SRS1464155 SRS3787306 SRS624719 MS15140";snp_count="31";
SEQUENCE	GUBBINS	CDS	2149546	2155267	0	.	0	node="internal_672->internal_676";neg_log_likelihood="917.730333";taxa=" SRS4178472 SRS624632 SRS624790 SRS624871 SRS1464155 SRS3787306 SRS624719 MS15140";snp_count="17";
SEQUENCE	GUBBINS	CDS	4885691	4895700	0	.	0	node="internal_672->internal_676";neg_log_likelihood="841.959400";taxa=" SRS4178472 SRS624632 SRS624790 SRS624871 SRS1464155 SRS3787306 SRS624719 MS15140";snp_count="19";
SEQUENCE	GUBBINS	CDS	2028106	2028392	0	.	0	node="internal_672->internal_676";neg_log_likelihood="759.961684";taxa=" SRS4178472 SRS624632 SRS624790 SRS624871 SRS1464155 SRS3787306 SRS624719 MS15140";snp_count="9";
SEQUENCE	GUBBINS	CDS	4859771	4861558	0	.	0	node="internal_672->internal_676";neg_log_likelihood="723.255911";taxa=" SRS4178472 SRS624632 SRS624790 SRS624871 SRS1464155 SRS3787306 SRS624719 MS15140";snp_count="10";
SEQUENCE	GUBBINS	CDS	2115019	2115073	0	.	0	node="internal_672->internal_676";neg_log_likelihood="678.516247";taxa=" SRS4178472 SRS624632 SRS624790 SRS624871 SRS1464155 SRS3787306 SRS624719 MS15140";snp_count="6";
SEQUENCE	GUBBINS	CDS	4995445	5006916	0	.	0	node="internal_672->internal_676";neg_log_likelihood="650.715875";taxa=" SRS4178472 SRS624632 SRS624790 SRS624871 SRS1464155 SRS3787306 SRS624719 MS15140";snp_count="14";
SEQUENCE	GUBBINS	CDS	2100664	2100962	0	.	0	node="internal_672->internal_676";neg_log_likelihood="587.086700";taxa=" SRS4178472 SRS624632 SRS624790 SRS624871 SRS1464155 SRS3787306 SRS624719 MS15140";snp_count="7";
SEQUENCE	GUBBINS	CDS	4956617	4965291	0	.	0	node="internal_672->internal_676";neg_log_likelihood="554.828133";taxa=" SRS4178472 SRS624632 SRS624790 SRS624871 SRS1464155 SRS3787306 SRS624719 MS15140";snp_count="12";
SEQUENCE	GUBBINS	CDS	2137419	2139522	0	.	0	node="internal_672->internal_676";neg_log_likelihood="500.839433";taxa=" SRS4178472 SRS624632 SRS624790 SRS624871 SRS1464155 SRS3787306 SRS624719 MS15140";snp_count="8";
SEQUENCE	GUBBINS	CDS	2082399	2082417	0	.	0	node="internal_672->internal_676";neg_log_likelihood="465.016612";taxa=" SRS4178472 SRS624632 SRS624790 SRS624871 SRS1464155 SRS3787306 SRS624719 MS15140";snp_count="4";
SEQUENCE	GUBBINS	CDS	4981190	4982156	0	.	0	node="internal_672->internal_676";neg_log_likelihood="446.487303";taxa=" SRS4178472 SRS624632 SRS624790 SRS624871 SRS1464155 SRS3787306 SRS624719 MS15140";snp_count="6";
SEQUENCE	GUBBINS	CDS	1994163	1995717	0	.	0	node="internal_672->internal_676";neg_log_likelihood="418.727334";taxa=" SRS4178472 SRS624632 SRS624790 SRS624871 SRS1464155 SRS3787306 SRS624719 MS15140";snp_count="6";
SEQUENCE	GUBBINS	CDS	5046886	5046989	0	.	0	node="internal_672->internal_676";neg_log_likelihood="390.686390";taxa=" SRS4178472 SRS624632 SRS624790 SRS624871 SRS1464155 SRS3787306 SRS624719 MS15140";snp_count="4";
SEQUENCE	GUBBINS	CDS	4848984	4852151	0	.	0	node="internal_672->internal_676";neg_log_likelihood="371.823891";taxa=" SRS4178472 SRS624632 SRS624790 SRS624871 SRS1464155 SRS3787306 SRS624719 MS15140";snp_count="6";
SEQUENCE	GUBBINS	CDS	4883750	4893811	0	.	0	node="internal_670->internal_671";neg_log_likelihood="1806.756892";taxa=" ERS357719 SRS1800751";snp_count="143";
SEQUENCE	GUBBINS	CDS	2219679	2220203	0	.	0	node="internal_670->internal_671";neg_log_likelihood="1386.485181";taxa=" ERS357719 SRS1800751";snp_count="36";
SEQUENCE	GUBBINS	CDS	2136862	2151669	0	.	0	node="internal_670->internal_671";neg_log_likelihood="1285.059958";taxa=" ERS357719 SRS1800751";snp_count="35";
SEQUENCE	GUBBINS	CDS	1994010	1995682	0	.	0	node="internal_670->internal_671";neg_log_likelihood="1155.331776";taxa=" ERS357719 SRS1800751";snp_count="13";
SEQUENCE	GUBBINS	CDS	4861171	4866746	0	.	0	node="internal_670->internal_671";neg_log_likelihood="1099.839282";taxa=" ERS357719 SRS1800751";snp_count="16";
SEQUENCE	GUBBINS	CDS	2100664	2101254	0	.	0	node="internal_670->internal_671";neg_log_likelihood="1033.840922";taxa=" ERS357719 SRS1800751";snp_count="9";
SEQUENCE	GUBBINS	CDS	2535870	2537848	0	.	0	node="internal_670->internal_671";neg_log_likelihood="994.420789";taxa=" ERS357719 SRS1800751";snp_count="11";
SEQUENCE	GUBBINS	CDS	600390	603613	0	.	0	node="internal_670->internal_671";neg_log_likelihood="947.944383";taxa=" ERS357719 SRS1800751";snp_count="11";
SEQUENCE	GUBBINS	CDS	5006329	5006871	0	.	0	node="internal_670->internal_671";neg_log_likelihood="899.280210";taxa=" ERS357719 SRS1800751";snp_count="8";
SEQUENCE	GUBBINS	CDS	5035119	5035226	0	.	0	node="internal_670->internal_671";neg_log_likelihood="865.098113";taxa=" ERS357719 SRS1800751";snp_count="6";
SEQUENCE	GUBBINS	CDS	2028039	2030523	0	.	0	node="internal_670->internal_671";neg_log_likelihood="839.462600";taxa=" ERS357719 SRS1800751";snp_count="9";
SEQUENCE	GUBBINS	CDS	2905876	2908596	0	.	0	node="internal_670->internal_671";neg_log_likelihood="801.243948";taxa=" ERS357719 SRS1800751";snp_count="8";
SEQUENCE	GUBBINS	CDS	571161	571426	0	.	0	node="internal_670->internal_671";neg_log_likelihood="766.537404";taxa=" ERS357719 SRS1800751";snp_count="5";
SEQUENCE	GUBBINS	CDS	5045553	5046944	0	.	0	node="internal_670->internal_671";neg_log_likelihood="744.747377";taxa=" ERS357719 SRS1800751";snp_count="6";
SEQUENCE	GUBBINS	CDS	2100947	2101074	0	.	0	node="internal_670->internal_672";neg_log_likelihood="345.593805";taxa=" ERS358235 ERS358037 ERS358071 ERS358192 SRS4178472 SRS624632 SRS624790 SRS624871 SRS1464155 SRS3787306 SRS624719 MS15140";snp_count="6";
SEQUENCE	GUBBINS	CDS	4886311	4894932	0	.	0	node="internal_670->internal_672";neg_log_likelihood="317.715830";taxa=" ERS358235 ERS358037 ERS358071 ERS358192 SRS4178472 SRS624632 SRS624790 SRS624871 SRS1464155 SRS3787306 SRS624719 MS15140";snp_count="10";
SEQUENCE	GUBBINS	CDS	2150160	2151675	0	.	0	node="internal_670->internal_672";neg_log_likelihood="271.510751";taxa=" ERS358235 ERS358037 ERS358071 ERS358192 SRS4178472 SRS624632 SRS624790 SRS624871 SRS1464155 SRS3787306 SRS624719 MS15140";snp_count="6";
SEQUENCE	GUBBINS	CDS	577647	578146	0	.	0	node="internal_669->ERS358242";neg_log_likelihood="1976.344351";taxa="ERS358242";snp_count="29";
SEQUENCE	GUBBINS	CDS	5012321	5013372	0	.	0	node="internal_669->ERS358242";neg_log_likelihood="1869.504602";taxa="ERS358242";snp_count="28";
SEQUENCE	GUBBINS	CDS	600390	603677	0	.	0	node="internal_669->ERS358242";neg_log_likelihood="1769.592802";taxa="ERS358242";snp_count="27";
SEQUENCE	GUBBINS	CDS	4885654	4891097	0	.	0	node="internal_669->ERS358242";neg_log_likelihood="1672.104349";taxa="ERS358242";snp_count="22";
SEQUENCE	GUBBINS	CDS	5031209	5046967	0	.	0	node="internal_669->ERS358242";neg_log_likelihood="1582.744314";taxa="ERS358242";snp_count="27";
SEQUENCE	GUBBINS	CDS	2028098	2029646	0	.	0	node="internal_669->ERS358242";neg_log_likelihood="1479.100601";taxa="ERS358242";snp_count="11";
SEQUENCE	GUBBINS	CDS	3233466	3233561	0	.	0	node="internal_669->ERS358242";neg_log_likelihood="1433.104140";taxa="ERS358242";snp_count="7";
SEQUENCE	GUBBINS	CDS	2149667	2153521	0	.	0	node="internal_669->ERS358242";neg_log_likelihood="1407.006594";taxa="ERS358242";snp_count="11";
SEQUENCE	GUBBINS	CDS	4885964	4891102	0	.	0	node="internal_669->internal_670";neg_log_likelihood="624.470369";taxa=" ERS357719 SRS1800751 ERS358235 ERS358037 ERS358071 ERS358192 SRS4178472 SRS624632 SRS624790 SRS624871 SRS1464155 SRS3787306 SRS624719 MS15140";snp_count="43";
SEQUENCE	GUBBINS	CDS	577648	577948	0	.	0	node="internal_669->internal_670";neg_log_likelihood="495.307532";taxa=" ERS357719 SRS1800751 ERS358235 ERS358037 ERS358071 ERS358192 SRS4178472 SRS624632 SRS624790 SRS624871 SRS1464155 SRS3787306 SRS624719 MS15140";snp_count="8";
SEQUENCE	GUBBINS	CDS	2100948	2100962	0	.	0	node="internal_669->internal_670";neg_log_likelihood="465.054374";taxa=" ERS357719 SRS1800751 ERS358235 ERS358037 ERS358071 ERS358192 SRS4178472 SRS624632 SRS624790 SRS624871 SRS1464155 SRS3787306 SRS624719 MS15140";snp_count="4";
SEQUENCE	GUBBINS	CDS	2137530	2140513	0	.	0	node="internal_669->internal_670";neg_log_likelihood="447.244887";taxa=" ERS357719 SRS1800751 ERS358235 ERS358037 ERS358071 ERS358192 SRS4178472 SRS624632 SRS624790 SRS624871 SRS1464155 SRS3787306 SRS624719 MS15140";snp_count="7";
SEQUENCE	GUBBINS	CDS	2150061	2150478	0	.	0	node="internal_669->internal_670";neg_log_likelihood="414.239222";taxa=" ERS357719 SRS1800751 ERS358235 ERS358037 ERS358071 ERS358192 SRS4178472 SRS624632 SRS624790 SRS624871 SRS1464155 SRS3787306 SRS624719 MS15140";snp_count="5";
SEQUENCE	GUBBINS	CDS	4960151	4965286	0	.	0	node="internal_669->internal_670";neg_log_likelihood="390.736255";taxa=" ERS357719 SRS1800751 ERS358235 ERS358037 ERS358071 ERS358192 SRS4178472 SRS624632 SRS624790 SRS624871 SRS1464155 SRS3787306 SRS624719 MS15140";snp_count="7";
SEQUENCE	GUBBINS	CDS	2841345	2871008	0	.	0	node="internal_654->internal_655";neg_log_likelihood="3697.849567";taxa=" ERS379225 SRS1221305 ERS357993 ERS1339599 ERS357039 ERS1432791 ERS1214404 ERS1691590 ERS1214415 SRS1221344 SRS2748662 GCF_002846135 ERS357087 ERS356963 SRS655129";snp_count="528";
SEQUENCE	GUBBINS	CDS	4884777	4894941	0	.	0	node="internal_654->internal_655";neg_log_likelihood="2402.366543";taxa=" ERS379225 SRS1221305 ERS357993 ERS1339599 ERS357039 ERS1432791 ERS1214404 ERS1691590 ERS1214415 SRS1221344 SRS2748662 GCF_002846135 ERS357087 ERS356963 SRS655129";snp_count="95";
SEQUENCE	GUBBINS	CDS	4995382	5006870	0	.	0	node="internal_654->internal_655";neg_log_likelihood="2023.427805";taxa=" ERS379225 SRS1221305 ERS357993 ERS1339599 ERS357039 ERS1432791 ERS1214404 ERS1691590 ERS1214415 SRS1221344 SRS2748662 GCF_002846135 ERS357087 ERS356963 SRS655129";snp_count="94";
SEQUENCE	GUBBINS	CDS	3314752	3315836	0	.	0	node="internal_654->internal_655";neg_log_likelihood="1690.974646";taxa=" ERS379225 SRS1221305 ERS357993 ERS1339599 ERS357039 ERS1432791 ERS1214404 ERS1691590 ERS1214415 SRS1221344 SRS2748662 GCF_002846135 ERS357087 ERS356963 SRS655129";snp_count="42";
SEQUENCE	GUBBINS	CDS	2087303	2101074	0	.	0	node="internal_654->internal_655";neg_log_likelihood="1550.256613";taxa=" ERS379225 SRS1221305 ERS357993 ERS1339599 ERS357039 ERS1432791 ERS1214404 ERS1691590 ERS1214415 SRS1221344 SRS2748662 GCF_002846135 ERS357087 ERS356963 SRS655129";snp_count="48";
SEQUENCE	GUBBINS	CDS	5031056	5041488	0	.	0	node="internal_654->internal_655";neg_log_likelihood="1357.244756";taxa=" ERS379225 SRS1221305 ERS357993 ERS1339599 ERS357039 ERS1432791 ERS1214404 ERS1691590 ERS1214415 SRS1221344 SRS2748662 GCF_002846135 ERS357087 ERS356963 SRS655129";snp_count="39";
SEQUENCE	GUBBINS	CDS	2907222	2910914	0	.	0	node="internal_654->internal_655";neg_log_likelihood="1209.797920";taxa=" ERS379225 SRS1221305 ERS357993 ERS1339599 ERS357039 ERS1432791 ERS1214404 ERS1691590 ERS1214415 SRS1221344 SRS2748662 GCF_002846135 ERS357087 ERS356963 SRS655129";snp_count="22";
SEQUENCE	GUBBINS	CDS	2149546	2150493	0	.	0	node="internal_654->internal_655";neg_log_likelihood="1122.798685";taxa=" ERS379225 SRS1221305 ERS357993 ERS1339599 ERS357039 ERS1432791 ERS1214404 ERS1691590 ERS1214415 SRS1221344 SRS2748662 GCF_002846135 ERS357087 ERS356963 SRS655129";snp_count="14";
SEQUENCE	GUBBINS	CDS	4981190	4982141	0	.	0	node="internal_654->internal_655";neg_log_likelihood="1061.875583";taxa=" ERS379225 SRS1221305 ERS357993 ERS1339599 ERS357039 ERS1432791 ERS1214404 ERS1691590 ERS1214415 SRS1221344 SRS2748662 GCF_002846135 ERS357087 ERS356963 SRS655129";snp_count="14";
SEQUENCE	GUBBINS	CDS	2139431	2139546	0	.	0	node="internal_654->internal_655";neg_log_likelihood="1005.267200";taxa=" ERS379225 SRS1221305 ERS357993 ERS1339599 ERS357039 ERS1432791 ERS1214404 ERS1691590 ERS1214415 SRS1221344 SRS2748662 GCF_002846135 ERS357087 ERS356963 SRS655129";snp_count="9";
SEQUENCE	GUBBINS	CDS	2028050	2030478	0	.	0	node="internal_654->internal_655";neg_log_likelihood="968.306999";taxa=" ERS379225 SRS1221305 ERS357993 ERS1339599 ERS357039 ERS1432791 ERS1214404 ERS1691590 ERS1214415 SRS1221344 SRS2748662 GCF_002846135 ERS357087 ERS356963 SRS655129";snp_count="13";
SEQUENCE	GUBBINS	CDS	1346445	1347058	0	.	0	node="internal_654->internal_655";neg_log_likelihood="916.671725";taxa=" ERS379225 SRS1221305 ERS357993 ERS1339599 ERS357039 ERS1432791 ERS1214404 ERS1691590 ERS1214415 SRS1221344 SRS2748662 GCF_002846135 ERS357087 ERS356963 SRS655129";snp_count="8";
SEQUENCE	GUBBINS	CDS	1994163	1995717	0	.	0	node="internal_654->internal_655";neg_log_likelihood="881.826748";taxa=" ERS379225 SRS1221305 ERS357993 ERS1339599 ERS357039 ERS1432791 ERS1214404 ERS1691590 ERS1214415 SRS1221344 SRS2748662 GCF_002846135 ERS357087 ERS356963 SRS655129";snp_count="9";
SEQUENCE	GUBBINS	CDS	4091580	4092777	0	.	0	node="internal_654->internal_655";neg_log_likelihood="842.999920";taxa=" ERS379225 SRS1221305 ERS357993 ERS1339599 ERS357039 ERS1432791 ERS1214404 ERS1691590 ERS1214415 SRS1221344 SRS2748662 GCF_002846135 ERS357087 ERS356963 SRS655129";snp_count="8";
SEQUENCE	GUBBINS	CDS	3298992	3299016	0	.	0	node="internal_654->internal_655";neg_log_likelihood="810.353820";taxa=" ERS379225 SRS1221305 ERS357993 ERS1339599 ERS357039 ERS1432791 ERS1214404 ERS1691590 ERS1214415 SRS1221344 SRS2748662 GCF_002846135 ERS357087 ERS356963 SRS655129";snp_count="4";
SEQUENCE	GUBBINS	CDS	5013111	5013372	0	.	0	node="internal_654->internal_669";neg_log_likelihood="1080.592557";taxa=" ERS358242 ERS357719 SRS1800751 ERS358235 ERS358037 ERS358071 ERS358192 SRS4178472 SRS624632 SRS624790 SRS624871 SRS1464155 SRS3787306 SRS624719 MS15140";snp_count="20";
SEQUENCE	GUBBINS	CDS	577647	577906	0	.	0	node="internal_654->internal_669";neg_log_likelihood="1030.016788";taxa=" ERS358242 ERS357719 SRS1800751 ERS358235 ERS358037 ERS358071 ERS358192 SRS4178472 SRS624632 SRS624790 SRS624871 SRS1464155 SRS3787306 SRS624719 MS15140";snp_count="8";
SEQUENCE	GUBBINS	CDS	4884868	4894932	0	.	0	node="internal_654->internal_669";neg_log_likelihood="999.030203";taxa=" ERS358242 ERS357719 SRS1800751 ERS358235 ERS358037 ERS358071 ERS358192 SRS4178472 SRS624632 SRS624790 SRS624871 SRS1464155 SRS3787306 SRS624719 MS15140";snp_count="13";
SEQUENCE	GUBBINS	CDS	2089627	2095123	0	.	0	node="internal_654->internal_669";neg_log_likelihood="941.768810";taxa=" ERS358242 ERS357719 SRS1800751 ERS358235 ERS358037 ERS358071 ERS358192 SRS4178472 SRS624632 SRS624790 SRS624871 SRS1464155 SRS3787306 SRS624719 MS15140";snp_count="11";
SEQUENCE	GUBBINS	CDS	2907123	2908607	0	.	0	node="internal_654->internal_669";neg_log_likelihood="897.901169";taxa=" ERS358242 ERS357719 SRS1800751 ERS358235 ERS358037 ERS358071 ERS358192 SRS4178472 SRS624632 SRS624790 SRS624871 SRS1464155 SRS3787306 SRS624719 MS15140";snp_count="6";
SEQUENCE	GUBBINS	CDS	3267607	3268312	0	.	0	node="internal_684->ERS203106";neg_log_likelihood="2406.568213";taxa="ERS203106";snp_count="51";
SEQUENCE	GUBBINS	CDS	2137068	2155256	0	.	0	node="internal_684->ERS203106";neg_log_likelihood="2241.835501";taxa="ERS203106";snp_count="71";
SEQUENCE	GUBBINS	CDS	5034359	5046982	0	.	0	node="internal_684->ERS203106";neg_log_likelihood="1986.221263";taxa="ERS203106";snp_count="45";
SEQUENCE	GUBBINS	CDS	5011934	5021336	0	.	0	node="internal_684->ERS203106";neg_log_likelihood="1807.564311";taxa="ERS203106";snp_count="38";
SEQUENCE	GUBBINS	CDS	571086	571257	0	.	0	node="internal_684->ERS203106";neg_log_likelihood="1652.048335";taxa="ERS203106";snp_count="18";
SEQUENCE	GUBBINS	CDS	1993822	1995717	0	.	0	node="internal_684->ERS203106";neg_log_likelihood="1593.023503";taxa="ERS203106";snp_count="19";
SEQUENCE	GUBBINS	CDS	4676171	4678165	0	.	0	node="internal_684->ERS203106";neg_log_likelihood="1513.799606";taxa="ERS203106";snp_count="19";
SEQUENCE	GUBBINS	CDS	4884777	4894941	0	.	0	node="internal_684->ERS203106";neg_log_likelihood="1433.708046";taxa="ERS203106";snp_count="27";
SEQUENCE	GUBBINS	CDS	4980993	4982138	0	.	0	node="internal_684->ERS203106";neg_log_likelihood="1319.313602";taxa="ERS203106";snp_count="17";
SEQUENCE	GUBBINS	CDS	4848975	4862819	0	.	0	node="internal_684->ERS203106";neg_log_likelihood="1251.998065";taxa="ERS203106";snp_count="25";
SEQUENCE	GUBBINS	CDS	4999569	4999668	0	.	0	node="internal_684->ERS203106";neg_log_likelihood="1145.277060";taxa="ERS203106";snp_count="10";
SEQUENCE	GUBBINS	CDS	978889	986197	0	.	0	node="internal_684->ERS203106";neg_log_likelihood="1102.566877";taxa="ERS203106";snp_count="20";
SEQUENCE	GUBBINS	CDS	2848791	2849284	0	.	0	node="internal_684->ERS203106";neg_log_likelihood="1015.621869";taxa="ERS203106";snp_count="12";
SEQUENCE	GUBBINS	CDS	593137	600668	0	.	0	node="internal_684->ERS203106";neg_log_likelihood="963.902475";taxa="ERS203106";snp_count="19";
SEQUENCE	GUBBINS	CDS	1505812	1505841	0	.	0	node="internal_684->ERS203106";neg_log_likelihood="884.285792";taxa="ERS203106";snp_count="7";
SEQUENCE	GUBBINS	CDS	2221849	2222375	0	.	0	node="internal_684->ERS203106";neg_log_likelihood="853.082633";taxa="ERS203106";snp_count="10";
SEQUENCE	GUBBINS	CDS	960319	964770	0	.	0	node="internal_684->ERS203106";neg_log_likelihood="809.030120";taxa="ERS203106";snp_count="14";
SEQUENCE	GUBBINS	CDS	4800335	4803377	0	.	0	node="internal_684->ERS203106";neg_log_likelihood="747.774607";taxa="ERS203106";snp_count="12";
SEQUENCE	GUBBINS	CDS	2903788	2903887	0	.	0	node="internal_684->ERS203106";neg_log_likelihood="697.455713";taxa="ERS203106";snp_count="6";
SEQUENCE	GUBBINS	CDS	2100517	2101069	0	.	0	node="internal_684->ERS203106";neg_log_likelihood="671.244326";taxa="ERS203106";snp_count="7";
SEQUENCE	GUBBINS	CDS	2087175	2087178	0	.	0	node="internal_684->ERS203106";neg_log_likelihood="638.523316";taxa="ERS203106";snp_count="4";
SEQUENCE	GUBBINS	CDS	4956608	4962783	0	.	0	node="internal_684->ERS203106";neg_log_likelihood="621.783540";taxa="ERS203106";snp_count="10";
SEQUENCE	GUBBINS	CDS	2239604	2243945	0	.	0	node="internal_684->ERS203106";neg_log_likelihood="575.845339";taxa="ERS203106";snp_count="9";
SEQUENCE	GUBBINS	CDS	2211746	2212801	0	.	0	node="internal_684->ERS203106";neg_log_likelihood="533.816759";taxa="ERS203106";snp_count="7";
SEQUENCE	GUBBINS	CDS	565095	565108	0	.	0	node="internal_684->ERS203106";neg_log_likelihood="501.995067";taxa="ERS203106";snp_count="4";
SEQUENCE	GUBBINS	CDS	2114929	2115071	0	.	0	node="internal_684->ERS203106";neg_log_likelihood="483.253132";taxa="ERS203106";snp_count="5";
SEQUENCE	GUBBINS	CDS	577389	580217	0	.	0	node="internal_684->ERS203106";neg_log_likelihood="460.715922";taxa="ERS203106";snp_count="7";
SEQUENCE	GUBBINS	CDS	4800359	4800789	0	.	0	node="internal_693->DRS074228";neg_log_likelihood="1316.579613";taxa="DRS074228";snp_count="16";
SEQUENCE	GUBBINS	CDS	2105190	2113752	0	.	0	node="internal_693->DRS074228";neg_log_likelihood="1257.779871";taxa="DRS074228";snp_count="22";
SEQUENCE	GUBBINS	CDS	4988993	4999272	0	.	0	node="internal_693->DRS074228";neg_log_likelihood="1167.405095";taxa="DRS074228";snp_count="20";
SEQUENCE	GUBBINS	CDS	4973838	4977581	0	.	0	node="internal_693->DRS074228";neg_log_likelihood="1085.733216";taxa="DRS074228";snp_count="13";
SEQUENCE	GUBBINS	CDS	4924429	4928210	0	.	0	node="internal_693->DRS074228";neg_log_likelihood="1028.829432";taxa="DRS074228";snp_count="13";
SEQUENCE	GUBBINS	CDS	4843925	4855713	0	.	0	node="internal_693->DRS074228";neg_log_likelihood="974.400602";taxa="DRS074228";snp_count="15";
SEQUENCE	GUBBINS	CDS	5035828	5037798	0	.	0	node="internal_693->DRS074228";neg_log_likelihood="907.974594";taxa="DRS074228";snp_count="10";
SEQUENCE	GUBBINS	CDS	2029576	2035401	0	.	0	node="internal_693->DRS074228";neg_log_likelihood="864.156179";taxa="DRS074228";snp_count="12";
SEQUENCE	GUBBINS	CDS	2535081	2538779	0	.	0	node="internal_693->DRS074228";neg_log_likelihood="811.930898";taxa="DRS074228";snp_count="10";
SEQUENCE	GUBBINS	CDS	1978465	1987607	0	.	0	node="internal_693->DRS074228";neg_log_likelihood="770.217195";taxa="DRS074228";snp_count="10";
SEQUENCE	GUBBINS	CDS	1519474	1523530	0	.	0	node="internal_693->DRS074228";neg_log_likelihood="725.266355";taxa="DRS074228";snp_count="8";
SEQUENCE	GUBBINS	CDS	5006359	5008540	0	.	0	node="internal_693->DRS074228";neg_log_likelihood="688.896005";taxa="DRS074228";snp_count="7";
SEQUENCE	GUBBINS	CDS	2907123	2908924	0	.	0	node="internal_693->DRS074228";neg_log_likelihood="658.366876";taxa="DRS074228";snp_count="6";
SEQUENCE	GUBBINS	CDS	4668138	4668234	0	.	0	node="internal_693->DRS074228";neg_log_likelihood="630.815458";taxa="DRS074228";snp_count="4";
SEQUENCE	GUBBINS	CDS	4885020	4893868	0	.	0	node="internal_693->DRS074228";neg_log_likelihood="612.715792";taxa="DRS074228";snp_count="8";
SEQUENCE	GUBBINS	CDS	574663	579608	0	.	0	node="internal_693->DRS074228";neg_log_likelihood="575.483961";taxa="DRS074228";snp_count="7";
SEQUENCE	GUBBINS	CDS	4961830	4962562	0	.	0	node="internal_693->DRS074228";neg_log_likelihood="542.803886";taxa="DRS074228";snp_count="5";
SEQUENCE	GUBBINS	CDS	4924414	4928197	0	.	0	node="internal_693->DRS074230";neg_log_likelihood="1684.157548";taxa="DRS074230";snp_count="27";
SEQUENCE	GUBBINS	CDS	4800358	4800612	0	.	0	node="internal_693->DRS074230";neg_log_likelihood="1583.491120";taxa="DRS074230";snp_count="13";
SEQUENCE	GUBBINS	CDS	1523497	1523572	0	.	0	node="internal_693->DRS074230";neg_log_likelihood="1529.283516";taxa="DRS074230";snp_count="11";
SEQUENCE	GUBBINS	CDS	4834319	4852096	0	.	0	node="internal_693->DRS074230";neg_log_likelihood="1486.021476";taxa="DRS074230";snp_count="28";
SEQUENCE	GUBBINS	CDS	4956588	4956656	0	.	0	node="internal_693->DRS074230";neg_log_likelihood="1367.408570";taxa="DRS074230";snp_count="10";
SEQUENCE	GUBBINS	CDS	4885025	4895981	0	.	0	node="internal_693->DRS074230";neg_log_likelihood="1328.115241";taxa="DRS074230";snp_count="22";
SEQUENCE	GUBBINS	CDS	5006340	5008543	0	.	0	node="internal_693->DRS074230";neg_log_likelihood="1234.404797";taxa="DRS074230";snp_count="15";
SEQUENCE	GUBBINS	CDS	2105189	2113599	0	.	0	node="internal_693->DRS074230";neg_log_likelihood="1169.598077";taxa="DRS074230";snp_count="20";
SEQUENCE	GUBBINS	CDS	4988929	4999273	0	.	0	node="internal_693->DRS074230";neg_log_likelihood="1084.047767";taxa="DRS074230";snp_count="20";
SEQUENCE	GUBBINS	CDS	2907086	2910136	0	.	0	node="internal_693->DRS074230";neg_log_likelihood="1000.814207";taxa="DRS074230";snp_count="13";
SEQUENCE	GUBBINS	CDS	5035840	5041488	0	.	0	node="internal_693->DRS074230";neg_log_likelihood="944.782908";taxa="DRS074230";snp_count="14";
SEQUENCE	GUBBINS	CDS	2549597	2549624	0	.	0	node="internal_693->DRS074230";neg_log_likelihood="883.843076";taxa="DRS074230";snp_count="6";
SEQUENCE	GUBBINS	CDS	2150157	2158322	0	.	0	node="internal_693->DRS074230";neg_log_likelihood="857.653409";taxa="DRS074230";snp_count="14";
SEQUENCE	GUBBINS	CDS	4668073	4668248	0	.	0	node="internal_693->DRS074230";neg_log_likelihood="795.566115";taxa="DRS074230";snp_count="7";
SEQUENCE	GUBBINS	CDS	4973839	4977489	0	.	0	node="internal_693->DRS074230";neg_log_likelihood="764.483390";taxa="DRS074230";snp_count="11";
SEQUENCE	GUBBINS	CDS	2029502	2029760	0	.	0	node="internal_693->DRS074230";neg_log_likelihood="715.122427";taxa="DRS074230";snp_count="7";
SEQUENCE	GUBBINS	CDS	577784	579606	0	.	0	node="internal_693->DRS074230";neg_log_likelihood="688.296270";taxa="DRS074230";snp_count="7";
SEQUENCE	GUBBINS	CDS	2035352	2035402	0	.	0	node="internal_693->DRS074230";neg_log_likelihood="653.953863";taxa="DRS074230";snp_count="5";
SEQUENCE	GUBBINS	CDS	2555626	2567667	0	.	0	node="internal_693->DRS074230";neg_log_likelihood="633.766066";taxa="DRS074230";snp_count="10";
SEQUENCE	GUBBINS	CDS	4961803	4962574	0	.	0	node="internal_693->DRS074230";neg_log_likelihood="589.428908";taxa="DRS074230";snp_count="5";
SEQUENCE	GUBBINS	CDS	2538034	2572789	0	.	0	node="internal_692->SRS1952904";neg_log_likelihood="2928.568660";taxa="SRS1952904";snp_count="335";
SEQUENCE	GUBBINS	CDS	5013147	5035011	0	.	0	node="internal_692->SRS1952904";neg_log_likelihood="2047.951403";taxa="SRS1952904";snp_count="57";
SEQUENCE	GUBBINS	CDS	4982088	4982156	0	.	0	node="internal_692->SRS1952904";neg_log_likelihood="1825.109180";taxa="SRS1952904";snp_count="17";
SEQUENCE	GUBBINS	CDS	595974	599994	0	.	0	node="internal_692->SRS1952904";neg_log_likelihood="1760.042204";taxa="SRS1952904";snp_count="30";
SEQUENCE	GUBBINS	CDS	1225925	1227292	0	.	0	node="internal_692->SRS1952904";neg_log_likelihood="1643.595752";taxa="SRS1952904";snp_count="21";
SEQUENCE	GUBBINS	CDS	2149516	2150121	0	.	0	node="internal_692->SRS1952904";neg_log_likelihood="1564.650336";taxa="SRS1952904";snp_count="15";
SEQUENCE	GUBBINS	CDS	4800633	4803380	0	.	0	node="internal_692->SRS1952904";neg_log_likelihood="1503.150647";taxa="SRS1952904";snp_count="19";
SEQUENCE	GUBBINS	CDS	2110125	2116492	0	.	0	node="internal_692->SRS1952904";neg_log_likelihood="1424.309709";taxa="SRS1952904";snp_count="22";
SEQUENCE	GUBBINS	CDS	4926707	4928213	0	.	0	node="internal_692->SRS1952904";neg_log_likelihood="1333.870527";taxa="SRS1952904";snp_count="15";
SEQUENCE	GUBBINS	CDS	1995540	1995682	0	.	0	node="internal_692->SRS1952904";neg_log_likelihood="1271.291061";taxa="SRS1952904";snp_count="10";
SEQUENCE	GUBBINS	CDS	4880392	4895895	0	.	0	node="internal_692->SRS1952904";neg_log_likelihood="1228.416069";taxa="SRS1952904";snp_count="24";
SEQUENCE	GUBBINS	CDS	4848950	4852146	0	.	0	node="internal_692->SRS1952904";neg_log_likelihood="1129.476136";taxa="SRS1952904";snp_count="14";
SEQUENCE	GUBBINS	CDS	3671385	3671431	0	.	0	node="internal_692->SRS1952904";neg_log_likelihood="1070.087787";taxa="SRS1952904";snp_count="7";
SEQUENCE	GUBBINS	CDS	4676171	4676519	0	.	0	node="internal_692->SRS1952904";neg_log_likelihood="1039.647875";taxa="SRS1952904";snp_count="9";
SEQUENCE	GUBBINS	CDS	2137452	2139546	0	.	0	node="internal_692->SRS1952904";neg_log_likelihood="1002.426642";taxa="SRS1952904";snp_count="11";
SEQUENCE	GUBBINS	CDS	574672	579901	0	.	0	node="internal_692->SRS1952904";neg_log_likelihood="954.394637";taxa="SRS1952904";snp_count="13";
SEQUENCE	GUBBINS	CDS	2029377	2037935	0	.	0	node="internal_692->SRS1952904";neg_log_likelihood="899.170229";taxa="SRS1952904";snp_count="13";
SEQUENCE	GUBBINS	CDS	2093627	2098304	0	.	0	node="internal_692->SRS1952904";neg_log_likelihood="841.586577";taxa="SRS1952904";snp_count="11";
SEQUENCE	GUBBINS	CDS	5041187	5050783	0	.	0	node="internal_692->SRS1952904";neg_log_likelihood="795.158543";taxa="SRS1952904";snp_count="11";
SEQUENCE	GUBBINS	CDS	2535081	2572957	0	.	0	node="internal_692->internal_693";neg_log_likelihood="3421.564373";taxa=" DRS074228 DRS074230";snp_count="297";
SEQUENCE	GUBBINS	CDS	4973839	5013417	0	.	0	node="internal_692->internal_693";neg_log_likelihood="2588.374281";taxa=" DRS074228 DRS074230";snp_count="89";
SEQUENCE	GUBBINS	CDS	2105030	2116560	0	.	0	node="internal_692->internal_693";neg_log_likelihood="2269.699504";taxa=" DRS074228 DRS074230";snp_count="40";
SEQUENCE	GUBBINS	CDS	4924265	4928207	0	.	0	node="internal_692->internal_693";neg_log_likelihood="2113.704956";taxa=" DRS074228 DRS074230";snp_count="28";
SEQUENCE	GUBBINS	CDS	4881118	4895981	0	.	0	node="internal_692->internal_693";neg_log_likelihood="2002.767955";taxa=" DRS074228 DRS074230";snp_count="37";
SEQUENCE	GUBBINS	CDS	4800358	4803386	0	.	0	node="internal_692->internal_693";neg_log_likelihood="1851.533531";taxa=" DRS074228 DRS074230";snp_count="25";
SEQUENCE	GUBBINS	CDS	5030707	5041488	0	.	0	node="internal_692->internal_693";neg_log_likelihood="1754.016461";taxa=" DRS074228 DRS074230";snp_count="30";
SEQUENCE	GUBBINS	CDS	1225946	1227289	0	.	0	node="internal_692->internal_693";neg_log_likelihood="1636.342607";taxa=" DRS074228 DRS074230";snp_count="16";
SEQUENCE	GUBBINS	CDS	4843925	4855713	0	.	0	node="internal_692->internal_693";neg_log_likelihood="1571.055615";taxa=" DRS074228 DRS074230";snp_count="25";
SEQUENCE	GUBBINS	CDS	2029376	2035515	0	.	0	node="internal_692->internal_693";neg_log_likelihood="1466.154969";taxa=" DRS074228 DRS074230";snp_count="21";
SEQUENCE	GUBBINS	CDS	4956588	4956621	0	.	0	node="internal_692->internal_693";neg_log_likelihood="1377.714795";taxa=" DRS074228 DRS074230";snp_count="9";
SEQUENCE	GUBBINS	CDS	595997	597216	0	.	0	node="internal_692->internal_693";neg_log_likelihood="1343.965477";taxa=" DRS074228 DRS074230";snp_count="13";
SEQUENCE	GUBBINS	CDS	2149546	2161569	0	.	0	node="internal_692->internal_693";neg_log_likelihood="1290.686776";taxa=" DRS074228 DRS074230";snp_count="20";
SEQUENCE	GUBBINS	CDS	3311928	3312148	0	.	0	node="internal_692->internal_693";neg_log_likelihood="1208.428786";taxa=" DRS074228 DRS074230";snp_count="8";
SEQUENCE	GUBBINS	CDS	2087854	2100261	0	.	0	node="internal_692->internal_693";neg_log_likelihood="1174.710411";taxa=" DRS074228 DRS074230";snp_count="17";
SEQUENCE	GUBBINS	CDS	4668118	4668248	0	.	0	node="internal_692->internal_693";neg_log_likelihood="1101.819010";taxa=" DRS074228 DRS074230";snp_count="7";
SEQUENCE	GUBBINS	CDS	4834319	4834327	0	.	0	node="internal_692->internal_693";neg_log_likelihood="1071.988665";taxa=" DRS074228 DRS074230";snp_count="5";
SEQUENCE	GUBBINS	CDS	294892	294937	0	.	0	node="internal_692->internal_693";neg_log_likelihood="1050.318005";taxa=" DRS074228 DRS074230";snp_count="6";
SEQUENCE	GUBBINS	CDS	2907086	2908924	0	.	0	node="internal_692->internal_693";neg_log_likelihood="1024.531710";taxa=" DRS074228 DRS074230";snp_count="10";
SEQUENCE	GUBBINS	CDS	1987594	1995702	0	.	0	node="internal_692->internal_693";neg_log_likelihood="981.841704";taxa=" DRS074228 DRS074230";snp_count="13";
SEQUENCE	GUBBINS	CDS	574663	579776	0	.	0	node="internal_692->internal_693";neg_log_likelihood="925.482538";taxa=" DRS074228 DRS074230";snp_count="11";
SEQUENCE	GUBBINS	CDS	2137431	2139534	0	.	0	node="internal_692->internal_693";neg_log_likelihood="876.930620";taxa=" DRS074228 DRS074230";snp_count="9";
SEQUENCE	GUBBINS	CDS	1519474	1523530	0	.	0	node="internal_692->internal_693";neg_log_likelihood="840.772113";taxa=" DRS074228 DRS074230";snp_count="8";
SEQUENCE	GUBBINS	CDS	4865421	4866423	0	.	0	node="internal_692->internal_693";neg_log_likelihood="805.209934";taxa=" DRS074228 DRS074230";snp_count="6";
SEQUENCE	GUBBINS	CDS	2537267	2572957	0	.	0	node="internal_691->internal_692";neg_log_likelihood="2798.982346";taxa=" SRS1952904 DRS074228 DRS074230";snp_count="335";
SEQUENCE	GUBBINS	CDS	5030632	5035850	0	.	0	node="internal_691->internal_692";neg_log_likelihood="1925.073342";taxa=" SRS1952904 DRS074228 DRS074230";snp_count="34";
SEQUENCE	GUBBINS	CDS	4881118	4895981	0	.	0	node="internal_691->internal_692";neg_log_likelihood="1801.287731";taxa=" SRS1952904 DRS074228 DRS074230";snp_count="33";
SEQUENCE	GUBBINS	CDS	1225946	1227289	0	.	0	node="internal_691->internal_692";neg_log_likelihood="1667.105922";taxa=" SRS1952904 DRS074228 DRS074230";snp_count="18";
SEQUENCE	GUBBINS	CDS	595974	596929	0	.	0	node="internal_691->internal_692";neg_log_likelihood="1599.123328";taxa=" SRS1952904 DRS074228 DRS074230";snp_count="14";
SEQUENCE	GUBBINS	CDS	4924265	4928207	0	.	0	node="internal_691->internal_692";neg_log_likelihood="1541.496463";taxa=" SRS1952904 DRS074228 DRS074230";snp_count="18";
SEQUENCE	GUBBINS	CDS	2107577	2116560	0	.	0	node="internal_691->internal_692";neg_log_likelihood="1468.654090";taxa=" SRS1952904 DRS074228 DRS074230";snp_count="20";
SEQUENCE	GUBBINS	CDS	5003855	5013417	0	.	0	node="internal_691->internal_692";neg_log_likelihood="1384.285469";taxa=" SRS1952904 DRS074228 DRS074230";snp_count="20";
SEQUENCE	GUBBINS	CDS	4982026	4982147	0	.	0	node="internal_691->internal_692";neg_log_likelihood="1299.216946";taxa=" SRS1952904 DRS074228 DRS074230";snp_count="9";
SEQUENCE	GUBBINS	CDS	1995540	1995702	0	.	0	node="internal_691->internal_692";neg_log_likelihood="1261.846381";taxa=" SRS1952904 DRS074228 DRS074230";snp_count="9";
SEQUENCE	GUBBINS	CDS	4848950	4852146	0	.	0	node="internal_691->internal_692";neg_log_likelihood="1226.526775";taxa=" SRS1952904 DRS074228 DRS074230";snp_count="13";
SEQUENCE	GUBBINS	CDS	574672	579901	0	.	0	node="internal_691->internal_692";neg_log_likelihood="1172.981871";taxa=" SRS1952904 DRS074228 DRS074230";snp_count="13";
SEQUENCE	GUBBINS	CDS	2029376	2035486	0	.	0	node="internal_691->internal_692";neg_log_likelihood="1117.366850";taxa=" SRS1952904 DRS074228 DRS074230";snp_count="13";
SEQUENCE	GUBBINS	CDS	4988991	4999267	0	.	0	node="internal_691->internal_692";neg_log_likelihood="1061.807810";taxa=" SRS1952904 DRS074228 DRS074230";snp_count="14";
SEQUENCE	GUBBINS	CDS	4800402	4803386	0	.	0	node="internal_691->internal_692";neg_log_likelihood="1001.224990";taxa=" SRS1952904 DRS074228 DRS074230";snp_count="10";
SEQUENCE	GUBBINS	CDS	2149546	2151171	0	.	0	node="internal_691->internal_692";neg_log_likelihood="961.018949";taxa=" SRS1952904 DRS074228 DRS074230";snp_count="7";
SEQUENCE	GUBBINS	CDS	2137431	2139534	0	.	0	node="internal_691->internal_692";neg_log_likelihood="930.761471";taxa=" SRS1952904 DRS074228 DRS074230";snp_count="7";
SEQUENCE	GUBBINS	CDS	2093628	2097830	0	.	0	node="internal_691->internal_692";neg_log_likelihood="899.864092";taxa=" SRS1952904 DRS074228 DRS074230";snp_count="8";
SEQUENCE	GUBBINS	CDS	4995384	5041707	0	.	0	node="internal_691->DRS074271";neg_log_likelihood="5176.224597";taxa="DRS074271";snp_count="449";
SEQUENCE	GUBBINS	CDS	2537744	2563286	0	.	0	node="internal_691->DRS074271";neg_log_likelihood="3856.472717";taxa="DRS074271";snp_count="186";
SEQUENCE	GUBBINS	CDS	2211893	2242755	0	.	0	node="internal_691->DRS074271";neg_log_likelihood="3155.366557";taxa="DRS074271";snp_count="185";
SEQUENCE	GUBBINS	CDS	960172	986232	0	.	0	node="internal_691->DRS074271";neg_log_likelihood="2483.238260";taxa="DRS074271";snp_count="142";
SEQUENCE	GUBBINS	CDS	2907222	2908907	0	.	0	node="internal_691->DRS074271";neg_log_likelihood="2035.814938";taxa="DRS074271";snp_count="34";
SEQUENCE	GUBBINS	CDS	2087694	2087910	0	.	0	node="internal_691->DRS074271";neg_log_likelihood="1908.862629";taxa="DRS074271";snp_count="21";
SEQUENCE	GUBBINS	CDS	568168	578124	0	.	0	node="internal_691->DRS074271";neg_log_likelihood="1834.951362";taxa="DRS074271";snp_count="35";
SEQUENCE	GUBBINS	CDS	1226006	1226300	0	.	0	node="internal_691->DRS074271";neg_log_likelihood="1693.264847";taxa="DRS074271";snp_count="17";
SEQUENCE	GUBBINS	CDS	600523	604709	0	.	0	node="internal_691->DRS074271";neg_log_likelihood="1630.499680";taxa="DRS074271";snp_count="23";
SEQUENCE	GUBBINS	CDS	1995453	2004457	0	.	0	node="internal_691->DRS074271";neg_log_likelihood="1533.449231";taxa="DRS074271";snp_count="28";
SEQUENCE	GUBBINS	CDS	2951124	2951292	0	.	0	node="internal_691->DRS074271";neg_log_likelihood="1423.847382";taxa="DRS074271";snp_count="11";
SEQUENCE	GUBBINS	CDS	4078226	4078251	0	.	0	node="internal_691->DRS074271";neg_log_likelihood="1380.090051";taxa="DRS074271";snp_count="8";
SEQUENCE	GUBBINS	CDS	4885024	4893925	0	.	0	node="internal_691->DRS074271";neg_log_likelihood="1347.677533";taxa="DRS074271";snp_count="20";
SEQUENCE	GUBBINS	CDS	2097374	2097397	0	.	0	node="internal_691->DRS074271";neg_log_likelihood="1264.622446";taxa="DRS074271";snp_count="7";
SEQUENCE	GUBBINS	CDS	2137479	2137560	0	.	0	node="internal_691->DRS074271";neg_log_likelihood="1235.079120";taxa="DRS074271";snp_count="8";
SEQUENCE	GUBBINS	CDS	4850194	4861672	0	.	0	node="internal_691->DRS074271";neg_log_likelihood="1201.222742";taxa="DRS074271";snp_count="19";
SEQUENCE	GUBBINS	CDS	4924429	4928210	0	.	0	node="internal_691->DRS074271";neg_log_likelihood="1123.691125";taxa="DRS074271";snp_count="12";
SEQUENCE	GUBBINS	CDS	2875015	2875027	0	.	0	node="internal_691->DRS074271";neg_log_likelihood="1068.547535";taxa="DRS074271";snp_count="6";
SEQUENCE	GUBBINS	CDS	2151588	2155267	0	.	0	node="internal_691->DRS074271";neg_log_likelihood="1047.056529";taxa="DRS074271";snp_count="11";
SEQUENCE	GUBBINS	CDS	4961778	4961799	0	.	0	node="internal_691->DRS074271";neg_log_likelihood="1003.333012";taxa="DRS074271";snp_count="4";
SEQUENCE	GUBBINS	CDS	2113556	2114785	0	.	0	node="internal_691->DRS074271";neg_log_likelihood="987.424060";taxa="DRS074271";snp_count="6";
SEQUENCE	GUBBINS	CDS	2097537	2100518	0	.	0	node="internal_690->SRS2688519";neg_log_likelihood="2574.722035";taxa="SRS2688519";snp_count="73";
SEQUENCE	GUBBINS	CDS	5007672	5037799	0	.	0	node="internal_690->SRS2688519";neg_log_likelihood="2280.500027";taxa="SRS2688519";snp_count="121";
SEQUENCE	GUBBINS	CDS	2907057	2915373	0	.	0	node="internal_690->SRS2688519";neg_log_likelihood="1822.165625";taxa="SRS2688519";snp_count="72";
SEQUENCE	GUBBINS	CDS	1523497	1523571	0	.	0	node="internal_690->SRS2688519";neg_log_likelihood="1604.819828";taxa="SRS2688519";snp_count="13";
SEQUENCE	GUBBINS	CDS	4927397	4928205	0	.	0	node="internal_690->SRS2688519";neg_log_likelihood="1553.733498";taxa="SRS2688519";snp_count="17";
SEQUENCE	GUBBINS	CDS	2137449	2139485	0	.	0	node="internal_690->SRS2688519";neg_log_likelihood="1482.370152";taxa="SRS2688519";snp_count="20";
SEQUENCE	GUBBINS	CDS	594187	601797	0	.	0	node="internal_690->SRS2688519";neg_log_likelihood="1401.830887";taxa="SRS2688519";snp_count="24";
SEQUENCE	GUBBINS	CDS	4973818	4982151	0	.	0	node="internal_690->SRS2688519";neg_log_likelihood="1306.921685";taxa="SRS2688519";snp_count="20";
SEQUENCE	GUBBINS	CDS	4490178	4490271	0	.	0	node="internal_690->SRS2688519";neg_log_likelihood="1221.762504";taxa="SRS2688519";snp_count="9";
SEQUENCE	GUBBINS	CDS	4834295	4834356	0	.	0	node="internal_690->SRS2688519";neg_log_likelihood="1188.348336";taxa="SRS2688519";snp_count="7";
SEQUENCE	GUBBINS	CDS	3298724	3299873	0	.	0	node="internal_690->SRS2688519";neg_log_likelihood="1161.720963";taxa="SRS2688519";snp_count="9";
SEQUENCE	GUBBINS	CDS	2149522	2151630	0	.	0	node="internal_690->SRS2688519";neg_log_likelihood="1122.895403";taxa="SRS2688519";snp_count="10";
SEQUENCE	GUBBINS	CDS	4803363	4803377	0	.	0	node="internal_690->SRS2688519";neg_log_likelihood="1075.567652";taxa="SRS2688519";snp_count="6";
SEQUENCE	GUBBINS	CDS	4848972	4850246	0	.	0	node="internal_690->SRS2688519";neg_log_likelihood="1053.434794";taxa="SRS2688519";snp_count="9";
SEQUENCE	GUBBINS	CDS	560508	569006	0	.	0	node="internal_690->SRS2688519";neg_log_likelihood="1014.665524";taxa="SRS2688519";snp_count="13";
SEQUENCE	GUBBINS	CDS	2176238	2176273	0	.	0	node="internal_690->SRS2688519";neg_log_likelihood="958.661791";taxa="SRS2688519";snp_count="5";
SEQUENCE	GUBBINS	CDS	2035434	2035473	0	.	0	node="internal_690->SRS2688519";neg_log_likelihood="936.809418";taxa="SRS2688519";snp_count="5";
SEQUENCE	GUBBINS	CDS	2538024	2563286	0	.	0	node="internal_690->internal_691";neg_log_likelihood="2237.833611";taxa=" SRS1952904 DRS074228 DRS074230 DRS074271";snp_count="185";
SEQUENCE	GUBBINS	CDS	5016794	5037747	0	.	0	node="internal_690->internal_691";neg_log_likelihood="1642.491590";taxa=" SRS1952904 DRS074228 DRS074230 DRS074271";snp_count="88";
SEQUENCE	GUBBINS	CDS	2087702	2087910	0	.	0	node="internal_690->internal_691";neg_log_likelihood="1340.399012";taxa=" SRS1952904 DRS074228 DRS074230 DRS074271";snp_count="20";
SEQUENCE	GUBBINS	CDS	1226006	1226300	0	.	0	node="internal_690->internal_691";neg_log_likelihood="1267.215821";taxa=" SRS1952904 DRS074228 DRS074230 DRS074271";snp_count="17";
SEQUENCE	GUBBINS	CDS	4995382	5007917	0	.	0	node="internal_690->internal_691";neg_log_likelihood="1203.142181";taxa=" SRS1952904 DRS074228 DRS074230 DRS074271";snp_count="28";
SEQUENCE	GUBBINS	CDS	4982094	4982147	0	.	0	node="internal_690->internal_691";neg_log_likelihood="1082.837854";taxa=" SRS1952904 DRS074228 DRS074230 DRS074271";snp_count="11";
SEQUENCE	GUBBINS	CDS	4924429	4928213	0	.	0	node="internal_690->internal_691";neg_log_likelihood="1036.138679";taxa=" SRS1952904 DRS074228 DRS074230 DRS074271";snp_count="20";
SEQUENCE	GUBBINS	CDS	4881162	4895981	0	.	0	node="internal_690->internal_691";neg_log_likelihood="955.801482";taxa=" SRS1952904 DRS074228 DRS074230 DRS074271";snp_count="22";
SEQUENCE	GUBBINS	CDS	2149546	2151171	0	.	0	node="internal_690->internal_691";neg_log_likelihood="859.707259";taxa=" SRS1952904 DRS074228 DRS074230 DRS074271";snp_count="13";
SEQUENCE	GUBBINS	CDS	2105029	2116560	0	.	0	node="internal_690->internal_691";neg_log_likelihood="811.438166";taxa=" SRS1952904 DRS074228 DRS074230 DRS074271";snp_count="13";
SEQUENCE	GUBBINS	CDS	2032948	2035458	0	.	0	node="internal_690->internal_691";neg_log_likelihood="753.191867";taxa=" SRS1952904 DRS074228 DRS074230 DRS074271";snp_count="9";
SEQUENCE	GUBBINS	CDS	595974	596894	0	.	0	node="internal_690->internal_691";neg_log_likelihood="713.666750";taxa=" SRS1952904 DRS074228 DRS074230 DRS074271";snp_count="7";
SEQUENCE	GUBBINS	CDS	4961778	4961799	0	.	0	node="internal_690->internal_691";neg_log_likelihood="683.466321";taxa=" SRS1952904 DRS074228 DRS074230 DRS074271";snp_count="4";
SEQUENCE	GUBBINS	CDS	1394339	1394385	0	.	0	node="internal_690->internal_691";neg_log_likelihood="666.261267";taxa=" SRS1952904 DRS074228 DRS074230 DRS074271";snp_count="4";
SEQUENCE	GUBBINS	CDS	4848984	4852090	0	.	0	node="internal_690->internal_691";neg_log_likelihood="648.179998";taxa=" SRS1952904 DRS074228 DRS074230 DRS074271";snp_count="7";
SEQUENCE	GUBBINS	CDS	5030632	5035850	0	.	0	node="internal_689->internal_690";neg_log_likelihood="1212.131187";taxa=" SRS2688519 SRS1952904 DRS074228 DRS074230 DRS074271";snp_count="21";
SEQUENCE	GUBBINS	CDS	2087702	2087910	0	.	0	node="internal_689->internal_690";neg_log_likelihood="1121.857596";taxa=" SRS2688519 SRS1952904 DRS074228 DRS074230 DRS074271";snp_count="12";
SEQUENCE	GUBBINS	CDS	4924429	4928205	0	.	0	node="internal_689->internal_690";neg_log_likelihood="1071.898634";taxa=" SRS2688519 SRS1952904 DRS074228 DRS074230 DRS074271";snp_count="18";
SEQUENCE	GUBBINS	CDS	4995382	5007917	0	.	0	node="internal_689->internal_690";neg_log_likelihood="996.688937";taxa=" SRS2688519 SRS1952904 DRS074228 DRS074230 DRS074271";snp_count="21";
SEQUENCE	GUBBINS	CDS	4973827	4982147	0	.	0	node="internal_689->internal_690";neg_log_likelihood="906.860246";taxa=" SRS2688519 SRS1952904 DRS074228 DRS074230 DRS074271";snp_count="17";
SEQUENCE	GUBBINS	CDS	2149522	2151630	0	.	0	node="internal_689->internal_690";neg_log_likelihood="832.604461";taxa=" SRS2688519 SRS1952904 DRS074228 DRS074230 DRS074271";snp_count="12";
SEQUENCE	GUBBINS	CDS	4803363	4803377	0	.	0	node="internal_689->internal_690";neg_log_likelihood="779.703836";taxa=" SRS2688519 SRS1952904 DRS074228 DRS074230 DRS074271";snp_count="6";
SEQUENCE	GUBBINS	CDS	4834295	4834356	0	.	0	node="internal_689->internal_690";neg_log_likelihood="752.640675";taxa=" SRS2688519 SRS1952904 DRS074228 DRS074230 DRS074271";snp_count="7";
SEQUENCE	GUBBINS	CDS	2035391	2035473	0	.	0	node="internal_689->internal_690";neg_log_likelihood="725.089497";taxa=" SRS2688519 SRS1952904 DRS074228 DRS074230 DRS074271";snp_count="6";
SEQUENCE	GUBBINS	CDS	2137449	2139485	0	.	0	node="internal_689->internal_690";neg_log_likelihood="698.577709";taxa=" SRS2688519 SRS1952904 DRS074228 DRS074230 DRS074271";snp_count="9";
SEQUENCE	GUBBINS	CDS	4848972	4850215	0	.	0	node="internal_689->internal_690";neg_log_likelihood="657.946298";taxa=" SRS2688519 SRS1952904 DRS074228 DRS074230 DRS074271";snp_count="8";
SEQUENCE	GUBBINS	CDS	2176238	2176273	0	.	0	node="internal_689->internal_690";neg_log_likelihood="621.534801";taxa=" SRS2688519 SRS1952904 DRS074228 DRS074230 DRS074271";snp_count="5";
SEQUENCE	GUBBINS	CDS	2105037	2116483	0	.	0	node="internal_689->internal_690";neg_log_likelihood="599.953008";taxa=" SRS2688519 SRS1952904 DRS074228 DRS074230 DRS074271";snp_count="11";
SEQUENCE	GUBBINS	CDS	594424	597222	0	.	0	node="internal_689->internal_690";neg_log_likelihood="550.925349";taxa=" SRS2688519 SRS1952904 DRS074228 DRS074230 DRS074271";snp_count="7";
SEQUENCE	GUBBINS	CDS	4995384	5041707	0	.	0	node="internal_689->SRS3803927";neg_log_likelihood="4579.232170";taxa="SRS3803927";snp_count="411";
SEQUENCE	GUBBINS	CDS	2108329	2116512	0	.	0	node="internal_689->SRS3803927";neg_log_likelihood="3429.205329";taxa="SRS3803927";snp_count="91";
SEQUENCE	GUBBINS	CDS	2903687	2910187	0	.	0	node="internal_689->SRS3803927";neg_log_likelihood="3112.533291";taxa="SRS3803927";snp_count="69";
SEQUENCE	GUBBINS	CDS	594427	605198	0	.	0	node="internal_689->SRS3803927";neg_log_likelihood="2880.387761";taxa="SRS3803927";snp_count="56";
SEQUENCE	GUBBINS	CDS	568168	580243	0	.	0	node="internal_689->SRS3803927";neg_log_likelihood="2663.017208";taxa="SRS3803927";snp_count="56";
SEQUENCE	GUBBINS	CDS	4883678	4893925	0	.	0	node="internal_689->SRS3803927";neg_log_likelihood="2441.906521";taxa="SRS3803927";snp_count="53";
SEQUENCE	GUBBINS	CDS	2149516	2155267	0	.	0	node="internal_689->SRS3803927";neg_log_likelihood="2235.778684";taxa="SRS3803927";snp_count="43";
SEQUENCE	GUBBINS	CDS	4667613	4678217	0	.	0	node="internal_689->SRS3803927";neg_log_likelihood="2071.293827";taxa="SRS3803927";snp_count="44";
SEQUENCE	GUBBINS	CDS	2028001	2035402	0	.	0	node="internal_689->SRS3803927";neg_log_likelihood="1893.947805";taxa="SRS3803927";snp_count="39";
SEQUENCE	GUBBINS	CDS	1393430	1393718	0	.	0	node="internal_689->SRS3803927";neg_log_likelihood="1735.703964";taxa="SRS3803927";snp_count="21";
SEQUENCE	GUBBINS	CDS	4799812	4803356	0	.	0	node="internal_689->SRS3803927";neg_log_likelihood="1650.833472";taxa="SRS3803927";snp_count="31";
SEQUENCE	GUBBINS	CDS	1993822	1997446	0	.	0	node="internal_689->SRS3803927";neg_log_likelihood="1531.851869";taxa="SRS3803927";snp_count="26";
SEQUENCE	GUBBINS	CDS	4956592	4962837	0	.	0	node="internal_689->SRS3803927";neg_log_likelihood="1429.935201";taxa="SRS3803927";snp_count="25";
SEQUENCE	GUBBINS	CDS	2087194	2088375	0	.	0	node="internal_689->SRS3803927";neg_log_likelihood="1328.599768";taxa="SRS3803927";snp_count="16";
SEQUENCE	GUBBINS	CDS	4977341	4981326	0	.	0	node="internal_689->SRS3803927";neg_log_likelihood="1260.556802";taxa="SRS3803927";snp_count="20";
SEQUENCE	GUBBINS	CDS	2810840	2810859	0	.	0	node="internal_689->SRS3803927";neg_log_likelihood="1179.306055";taxa="SRS3803927";snp_count="8";
SEQUENCE	GUBBINS	CDS	2137431	2139574	0	.	0	node="internal_689->SRS3803927";neg_log_likelihood="1150.011831";taxa="SRS3803927";snp_count="13";
SEQUENCE	GUBBINS	CDS	560059	560445	0	.	0	node="internal_689->SRS3803927";neg_log_likelihood="1095.715060";taxa="SRS3803927";snp_count="9";
SEQUENCE	GUBBINS	CDS	4850191	4852151	0	.	0	node="internal_689->SRS3803927";neg_log_likelihood="1058.177046";taxa="SRS3803927";snp_count="11";
SEQUENCE	GUBBINS	CDS	594163	605512	0	.	0	node="internal_698->ERS416923";neg_log_likelihood="5151.206500";taxa="ERS416923";snp_count="182";
SEQUENCE	GUBBINS	CDS	2087168	2117506	0	.	0	node="internal_698->ERS416923";neg_log_likelihood="4539.711741";taxa="ERS416923";snp_count="194";
SEQUENCE	GUBBINS	CDS	5006305	5041121	0	.	0	node="internal_698->ERS416923";neg_log_likelihood="3857.315099";taxa="ERS416923";snp_count="169";
SEQUENCE	GUBBINS	CDS	2903725	2911226	0	.	0	node="internal_698->ERS416923";neg_log_likelihood="3229.503145";taxa="ERS416923";snp_count="106";
SEQUENCE	GUBBINS	CDS	2137068	2155027	0	.	0	node="internal_698->ERS416923";neg_log_likelihood="2837.342193";taxa="ERS416923";snp_count="117";
SEQUENCE	GUBBINS	CDS	4880859	4894042	0	.	0	node="internal_698->ERS416923";neg_log_likelihood="2435.684580";taxa="ERS416923";snp_count="74";
SEQUENCE	GUBBINS	CDS	571011	578379	0	.	0	node="internal_698->ERS416923";neg_log_likelihood="2141.277659";taxa="ERS416923";snp_count="63";
SEQUENCE	GUBBINS	CDS	558187	559886	0	.	0	node="internal_698->ERS416923";neg_log_likelihood="1901.215861";taxa="ERS416923";snp_count="41";
SEQUENCE	GUBBINS	CDS	1995341	1995762	0	.	0	node="internal_698->ERS416923";neg_log_likelihood="1738.544473";taxa="ERS416923";snp_count="31";
SEQUENCE	GUBBINS	CDS	4973818	4982156	0	.	0	node="internal_698->ERS416923";neg_log_likelihood="1634.961630";taxa="ERS416923";snp_count="39";
SEQUENCE	GUBBINS	CDS	2028050	2038183	0	.	0	node="internal_698->ERS416923";neg_log_likelihood="1482.993404";taxa="ERS416923";snp_count="34";
SEQUENCE	GUBBINS	CDS	4928060	4928186	0	.	0	node="internal_698->ERS416923";neg_log_likelihood="1352.083405";taxa="ERS416923";snp_count="12";
SEQUENCE	GUBBINS	CDS	4848972	4866378	0	.	0	node="internal_698->ERS416923";neg_log_likelihood="1300.828076";taxa="ERS416923";snp_count="30";
SEQUENCE	GUBBINS	CDS	4665070	4676438	0	.	0	node="internal_698->ERS416923";neg_log_likelihood="1177.700231";taxa="ERS416923";snp_count="23";
SEQUENCE	GUBBINS	CDS	4800328	4803380	0	.	0	node="internal_698->ERS416923";neg_log_likelihood="1080.117325";taxa="ERS416923";snp_count="16";
SEQUENCE	GUBBINS	CDS	2535944	2537854	0	.	0	node="internal_698->ERS416923";neg_log_likelihood="1011.603953";taxa="ERS416923";snp_count="14";
SEQUENCE	GUBBINS	CDS	4490178	4490248	0	.	0	node="internal_698->ERS416923";neg_log_likelihood="952.557575";taxa="ERS416923";snp_count="8";
SEQUENCE	GUBBINS	CDS	3298724	3299944	0	.	0	node="internal_698->ERS416923";neg_log_likelihood="919.307088";taxa="ERS416923";snp_count="11";
SEQUENCE	GUBBINS	CDS	2158159	2158191	0	.	0	node="internal_698->ERS416923";neg_log_likelihood="873.547840";taxa="ERS416923";snp_count="6";
SEQUENCE	GUBBINS	CDS	5046583	5046967	0	.	0	node="internal_698->ERS416923";neg_log_likelihood="847.111006";taxa="ERS416923";snp_count="8";
SEQUENCE	GUBBINS	CDS	4444945	4450079	0	.	0	node="internal_698->ERS416923";neg_log_likelihood="812.283143";taxa="ERS416923";snp_count="12";
SEQUENCE	GUBBINS	CDS	1346445	1347157	0	.	0	node="internal_698->ERS416923";neg_log_likelihood="759.203447";taxa="ERS416923";snp_count="8";
SEQUENCE	GUBBINS	CDS	4961757	4962793	0	.	0	node="internal_698->ERS416923";neg_log_likelihood="724.135212";taxa="ERS416923";snp_count="8";
SEQUENCE	GUBBINS	CDS	1404020	1406489	0	.	0	node="internal_698->ERS416923";neg_log_likelihood="688.309736";taxa="ERS416923";snp_count="9";
SEQUENCE	GUBBINS	CDS	2874443	2874451	0	.	0	node="internal_698->ERS416923";neg_log_likelihood="644.466675";taxa="ERS416923";snp_count="5";
SEQUENCE	GUBBINS	CDS	4809289	4809307	0	.	0	node="internal_698->ERS416923";neg_log_likelihood="623.247229";taxa="ERS416923";snp_count="5";
SEQUENCE	GUBBINS	CDS	2810833	2810904	0	.	0	node="internal_698->ERS416923";neg_log_likelihood="602.749530";taxa="ERS416923";snp_count="5";
SEQUENCE	GUBBINS	CDS	4998569	4999252	0	.	0	node="internal_698->ERS416923";neg_log_likelihood="581.129382";taxa="ERS416923";snp_count="6";
SEQUENCE	GUBBINS	CDS	1251619	1252591	0	.	0	node="internal_697->ERS357610";neg_log_likelihood="1040.148249";taxa="ERS357610";snp_count="41";
SEQUENCE	GUBBINS	CDS	1235094	1235391	0	.	0	node="internal_697->ERS357610";neg_log_likelihood="925.902576";taxa="ERS357610";snp_count="15";
SEQUENCE	GUBBINS	CDS	2219688	2219967	0	.	0	node="internal_697->ERS357610";neg_log_likelihood="864.987499";taxa="ERS357610";snp_count="13";
SEQUENCE	GUBBINS	CDS	2136850	2140513	0	.	0	node="internal_697->ERS357610";neg_log_likelihood="816.021189";taxa="ERS357610";snp_count="15";
SEQUENCE	GUBBINS	CDS	2149591	2150601	0	.	0	node="internal_697->ERS357610";neg_log_likelihood="753.202187";taxa="ERS357610";snp_count="10";
SEQUENCE	GUBBINS	CDS	2087748	2088050	0	.	0	node="internal_697->ERS357610";neg_log_likelihood="708.909002";taxa="ERS357610";snp_count="8";
SEQUENCE	GUBBINS	CDS	4960151	4962768	0	.	0	node="internal_697->ERS357610";neg_log_likelihood="676.831972";taxa="ERS357610";snp_count="9";
SEQUENCE	GUBBINS	CDS	5045556	5046944	0	.	0	node="internal_697->ERS357610";neg_log_likelihood="635.509650";taxa="ERS357610";snp_count="8";
SEQUENCE	GUBBINS	CDS	4667613	4667800	0	.	0	node="internal_697->ERS357610";neg_log_likelihood="598.626979";taxa="ERS357610";snp_count="6";
SEQUENCE	GUBBINS	CDS	2028036	2030527	0	.	0	node="internal_697->ERS357610";neg_log_likelihood="572.249300";taxa="ERS357610";snp_count="8";
SEQUENCE	GUBBINS	CDS	2108386	2113767	0	.	0	node="internal_697->ERS357610";neg_log_likelihood="535.197695";taxa="ERS357610";snp_count="9";
SEQUENCE	GUBBINS	CDS	4889565	4891102	0	.	0	node="internal_697->ERS357610";neg_log_likelihood="493.076153";taxa="ERS357610";snp_count="7";
SEQUENCE	GUBBINS	CDS	1994028	1995588	0	.	0	node="internal_697->ERS357610";neg_log_likelihood="462.125418";taxa="ERS357610";snp_count="6";
SEQUENCE	GUBBINS	CDS	4848977	4852151	0	.	0	node="internal_697->ERS357610";neg_log_likelihood="434.940469";taxa="ERS357610";snp_count="6";
SEQUENCE	GUBBINS	CDS	594163	605512	0	.	0	node="internal_697->internal_698";neg_log_likelihood="2303.009279";taxa=" ERS357046 ERS416923";snp_count="168";
SEQUENCE	GUBBINS	CDS	2903725	2910187	0	.	0	node="internal_697->internal_698";neg_log_likelihood="1760.076386";taxa=" ERS357046 ERS416923";snp_count="89";
SEQUENCE	GUBBINS	CDS	574184	578221	0	.	0	node="internal_697->internal_698";neg_log_likelihood="1476.217855";taxa=" ERS357046 ERS416923";snp_count="44";
SEQUENCE	GUBBINS	CDS	2110465	2117506	0	.	0	node="internal_697->internal_698";neg_log_likelihood="1314.988174";taxa=" ERS357046 ERS416923";snp_count="36";
SEQUENCE	GUBBINS	CDS	5020809	5037766	0	.	0	node="internal_697->internal_698";neg_log_likelihood="1163.887585";taxa=" ERS357046 ERS416923";snp_count="41";
SEQUENCE	GUBBINS	CDS	558187	564863	0	.	0	node="internal_697->internal_698";neg_log_likelihood="996.636590";taxa=" ERS357046 ERS416923";snp_count="27";
SEQUENCE	GUBBINS	CDS	1995378	1995717	0	.	0	node="internal_697->internal_698";neg_log_likelihood="878.338516";taxa=" ERS357046 ERS416923";snp_count="16";
SEQUENCE	GUBBINS	CDS	2135936	2155027	0	.	0	node="internal_697->internal_698";neg_log_likelihood="814.146775";taxa=" ERS357046 ERS416923";snp_count="28";
SEQUENCE	GUBBINS	CDS	5006440	5012383	0	.	0	node="internal_697->internal_698";neg_log_likelihood="695.944755";taxa=" ERS357046 ERS416923";snp_count="17";
SEQUENCE	GUBBINS	CDS	2093620	2099921	0	.	0	node="internal_697->internal_698";neg_log_likelihood="621.828487";taxa=" ERS357046 ERS416923";snp_count="15";
SEQUENCE	GUBBINS	CDS	4861191	4861552	0	.	0	node="internal_697->internal_698";neg_log_likelihood="556.348489";taxa=" ERS357046 ERS416923";snp_count="8";
SEQUENCE	GUBBINS	CDS	4981190	4982156	0	.	0	node="internal_697->internal_698";neg_log_likelihood="519.232165";taxa=" ERS357046 ERS416923";snp_count="9";
SEQUENCE	GUBBINS	CDS	4809289	4809307	0	.	0	node="internal_697->internal_698";neg_log_likelihood="479.644719";taxa=" ERS357046 ERS416923";snp_count="5";
SEQUENCE	GUBBINS	CDS	1347053	1347157	0	.	0	node="internal_697->internal_698";neg_log_likelihood="459.135071";taxa=" ERS357046 ERS416923";snp_count="5";
SEQUENCE	GUBBINS	CDS	2036332	2036384	0	.	0	node="internal_697->internal_698";neg_log_likelihood="437.678181";taxa=" ERS357046 ERS416923";snp_count="4";
SEQUENCE	GUBBINS	CDS	3296937	3299944	0	.	0	node="internal_697->internal_698";neg_log_likelihood="419.972248";taxa=" ERS357046 ERS416923";snp_count="6";
SEQUENCE	GUBBINS	CDS	4891058	4894091	0	.	0	node="internal_696->ERS357562";neg_log_likelihood="1058.786457";taxa="ERS357562";snp_count="13";
SEQUENCE	GUBBINS	CDS	2535870	2537812	0	.	0	node="internal_696->ERS357562";neg_log_likelihood="1003.663874";taxa="ERS357562";snp_count="11";
SEQUENCE	GUBBINS	CDS	2150127	2156053	0	.	0	node="internal_696->ERS357562";neg_log_likelihood="959.891340";taxa="ERS357562";snp_count="11";
SEQUENCE	GUBBINS	CDS	3298983	3299942	0	.	0	node="internal_696->ERS357562";neg_log_likelihood="912.608589";taxa="ERS357562";snp_count="7";
SEQUENCE	GUBBINS	CDS	2113603	2117532	0	.	0	node="internal_696->ERS357562";neg_log_likelihood="881.677183";taxa="ERS357562";snp_count="9";
SEQUENCE	GUBBINS	CDS	594475	598734	0	.	0	node="internal_696->ERS357562";neg_log_likelihood="843.374163";taxa="ERS357562";snp_count="8";
SEQUENCE	GUBBINS	CDS	5007756	5012380	0	.	0	node="internal_696->ERS357562";neg_log_likelihood="807.628944";taxa="ERS357562";snp_count="8";
SEQUENCE	GUBBINS	CDS	2907099	2908935	0	.	0	node="internal_696->ERS357562";neg_log_likelihood="772.759573";taxa="ERS357562";snp_count="6";
SEQUENCE	GUBBINS	CDS	594163	605512	0	.	0	node="internal_696->internal_697";neg_log_likelihood="1884.058184";taxa=" ERS357610 ERS357046 ERS416923";snp_count="167";
SEQUENCE	GUBBINS	CDS	2903788	2910187	0	.	0	node="internal_696->internal_697";neg_log_likelihood="1410.440653";taxa=" ERS357610 ERS357046 ERS416923";snp_count="55";
SEQUENCE	GUBBINS	CDS	574184	578290	0	.	0	node="internal_696->internal_697";neg_log_likelihood="1184.411480";taxa=" ERS357610 ERS357046 ERS416923";snp_count="46";
SEQUENCE	GUBBINS	CDS	2105523	2117506	0	.	0	node="internal_696->internal_697";neg_log_likelihood="1031.757857";taxa=" ERS357610 ERS357046 ERS416923";snp_count="31";
SEQUENCE	GUBBINS	CDS	558187	564863	0	.	0	node="internal_696->internal_697";neg_log_likelihood="894.470640";taxa=" ERS357610 ERS357046 ERS416923";snp_count="27";
SEQUENCE	GUBBINS	CDS	2149522	2155253	0	.	0	node="internal_696->internal_697";neg_log_likelihood="791.748003";taxa=" ERS357610 ERS357046 ERS416923";snp_count="17";
SEQUENCE	GUBBINS	CDS	2137488	2137560	0	.	0	node="internal_696->internal_697";neg_log_likelihood="717.618326";taxa=" ERS357610 ERS357046 ERS416923";snp_count="8";
SEQUENCE	GUBBINS	CDS	5030409	5037793	0	.	0	node="internal_696->internal_697";neg_log_likelihood="681.262857";taxa=" ERS357610 ERS357046 ERS416923";snp_count="16";
SEQUENCE	GUBBINS	CDS	1995378	1995657	0	.	0	node="internal_696->internal_697";neg_log_likelihood="608.586770";taxa=" ERS357610 ERS357046 ERS416923";snp_count="9";
SEQUENCE	GUBBINS	CDS	4885033	4894941	0	.	0	node="internal_696->internal_697";neg_log_likelihood="570.607841";taxa=" ERS357610 ERS357046 ERS416923";snp_count="14";
SEQUENCE	GUBBINS	CDS	2087748	2097370	0	.	0	node="internal_696->internal_697";neg_log_likelihood="506.177336";taxa=" ERS357610 ERS357046 ERS416923";snp_count="13";
SEQUENCE	GUBBINS	CDS	5021178	5021249	0	.	0	node="internal_696->internal_697";neg_log_likelihood="449.018076";taxa=" ERS357610 ERS357046 ERS416923";snp_count="5";
SEQUENCE	GUBBINS	CDS	4960153	4962793	0	.	0	node="internal_696->internal_697";neg_log_likelihood="425.061960";taxa=" ERS357610 ERS357046 ERS416923";snp_count="8";
SEQUENCE	GUBBINS	CDS	4861173	4861546	0	.	0	node="internal_696->internal_697";neg_log_likelihood="386.530384";taxa=" ERS357610 ERS357046 ERS416923";snp_count="6";
SEQUENCE	GUBBINS	CDS	3298979	3299944	0	.	0	node="internal_696->internal_697";neg_log_likelihood="359.399479";taxa=" ERS357610 ERS357046 ERS416923";snp_count="6";
SEQUENCE	GUBBINS	CDS	4667613	4667656	0	.	0	node="internal_696->internal_697";neg_log_likelihood="330.933253";taxa=" ERS357610 ERS357046 ERS416923";snp_count="4";
SEQUENCE	GUBBINS	CDS	2107820	2115069	0	.	0	node="internal_702->SRS1797009";neg_log_likelihood="1026.707477";taxa="SRS1797009";snp_count="19";
SEQUENCE	GUBBINS	CDS	5013195	5013384	0	.	0	node="internal_702->SRS1797009";neg_log_likelihood="943.595203";taxa="SRS1797009";snp_count="10";
SEQUENCE	GUBBINS	CDS	2136814	2140885	0	.	0	node="internal_702->SRS1797009";neg_log_likelihood="901.760907";taxa="SRS1797009";snp_count="15";
SEQUENCE	GUBBINS	CDS	4883840	4894042	0	.	0	node="internal_702->SRS1797009";neg_log_likelihood="838.391525";taxa="SRS1797009";snp_count="16";
SEQUENCE	GUBBINS	CDS	1995429	1995702	0	.	0	node="internal_702->SRS1797009";neg_log_likelihood="767.444038";taxa="SRS1797009";snp_count="8";
SEQUENCE	GUBBINS	CDS	5030632	5041136	0	.	0	node="internal_702->SRS1797009";neg_log_likelihood="731.353806";taxa="SRS1797009";snp_count="15";
SEQUENCE	GUBBINS	CDS	2087730	2088360	0	.	0	node="internal_702->SRS1797009";neg_log_likelihood="665.089860";taxa="SRS1797009";snp_count="8";
SEQUENCE	GUBBINS	CDS	4861192	4861734	0	.	0	node="internal_702->SRS1797009";neg_log_likelihood="630.480024";taxa="SRS1797009";snp_count="7";
SEQUENCE	GUBBINS	CDS	594319	599510	0	.	0	node="internal_702->SRS1797009";neg_log_likelihood="598.513400";taxa="SRS1797009";snp_count="10";
SEQUENCE	GUBBINS	CDS	4927419	4928063	0	.	0	node="internal_702->SRS1797009";neg_log_likelihood="551.864336";taxa="SRS1797009";snp_count="7";
SEQUENCE	GUBBINS	CDS	577389	580217	0	.	0	node="internal_702->SRS1797009";neg_log_likelihood="520.761309";taxa="SRS1797009";snp_count="8";
SEQUENCE	GUBBINS	CDS	2027877	2030527	0	.	0	node="internal_702->SRS1797009";neg_log_likelihood="484.815822";taxa="SRS1797009";snp_count="7";
SEQUENCE	GUBBINS	CDS	2149546	2150588	0	.	0	node="internal_702->SRS1797009";neg_log_likelihood="451.523060";taxa="SRS1797009";snp_count="6";
SEQUENCE	GUBBINS	CDS	5046476	5046995	0	.	0	node="internal_702->SRS1797009";neg_log_likelihood="423.989931";taxa="SRS1797009";snp_count="5";
SEQUENCE	GUBBINS	CDS	2136841	2140903	0	.	0	node="internal_702->SRS1797026";neg_log_likelihood="807.989209";taxa="SRS1797026";snp_count="17";
SEQUENCE	GUBBINS	CDS	2110463	2117146	0	.	0	node="internal_702->SRS1797026";neg_log_likelihood="732.191744";taxa="SRS1797026";snp_count="18";
SEQUENCE	GUBBINS	CDS	2087726	2087854	0	.	0	node="internal_702->SRS1797026";neg_log_likelihood="659.151783";taxa="SRS1797026";snp_count="7";
SEQUENCE	GUBBINS	CDS	5006340	5013411	0	.	0	node="internal_702->SRS1797026";neg_log_likelihood="628.848490";taxa="SRS1797026";snp_count="12";
SEQUENCE	GUBBINS	CDS	1994015	1995669	0	.	0	node="internal_702->SRS1797026";neg_log_likelihood="573.284815";taxa="SRS1797026";snp_count="9";
SEQUENCE	GUBBINS	CDS	4982141	4982156	0	.	0	node="internal_702->SRS1797026";neg_log_likelihood="531.670492";taxa="SRS1797026";snp_count="5";
SEQUENCE	GUBBINS	CDS	5046983	5046992	0	.	0	node="internal_702->SRS1797026";neg_log_likelihood="511.582848";taxa="SRS1797026";snp_count="4";
SEQUENCE	GUBBINS	CDS	4861191	4861731	0	.	0	node="internal_702->SRS1797026";neg_log_likelihood="493.090073";taxa="SRS1797026";snp_count="6";
SEQUENCE	GUBBINS	CDS	595004	599509	0	.	0	node="internal_702->SRS1797026";neg_log_likelihood="467.321892";taxa="SRS1797026";snp_count="7";
SEQUENCE	GUBBINS	CDS	2535944	2565476	0	.	0	node="internal_704->SRS624792";neg_log_likelihood="3545.286364";taxa="SRS624792";snp_count="432";
SEQUENCE	GUBBINS	CDS	1222021	1227284	0	.	0	node="internal_704->SRS624792";neg_log_likelihood="2409.104565";taxa="SRS624792";snp_count="89";
SEQUENCE	GUBBINS	CDS	2137425	2153521	0	.	0	node="internal_704->SRS624792";neg_log_likelihood="2160.495047";taxa="SRS624792";snp_count="48";
SEQUENCE	GUBBINS	CDS	4884832	4894083	0	.	0	node="internal_704->SRS624792";neg_log_likelihood="1980.807640";taxa="SRS624792";snp_count="32";
SEQUENCE	GUBBINS	CDS	2107591	2117140	0	.	0	node="internal_704->SRS624792";neg_log_likelihood="1849.874910";taxa="SRS624792";snp_count="32";
SEQUENCE	GUBBINS	CDS	4998569	5021344	0	.	0	node="internal_704->SRS624792";neg_log_likelihood="1720.773274";taxa="SRS624792";snp_count="38";
SEQUENCE	GUBBINS	CDS	5031165	5046967	0	.	0	node="internal_704->SRS624792";neg_log_likelihood="1561.844755";taxa="SRS624792";snp_count="34";
SEQUENCE	GUBBINS	CDS	1993822	1995717	0	.	0	node="internal_704->SRS624792";neg_log_likelihood="1418.741579";taxa="SRS624792";snp_count="21";
SEQUENCE	GUBBINS	CDS	2903731	2911226	0	.	0	node="internal_704->SRS624792";neg_log_likelihood="1338.010646";taxa="SRS624792";snp_count="23";
SEQUENCE	GUBBINS	CDS	577389	580035	0	.	0	node="internal_704->SRS624792";neg_log_likelihood="1246.516623";taxa="SRS624792";snp_count="15";
SEQUENCE	GUBBINS	CDS	4980969	4982156	0	.	0	node="internal_704->SRS624792";neg_log_likelihood="1184.110704";taxa="SRS624792";snp_count="12";
SEQUENCE	GUBBINS	CDS	2087166	2088360	0	.	0	node="internal_704->SRS624792";neg_log_likelihood="1132.294734";taxa="SRS624792";snp_count="12";
SEQUENCE	GUBBINS	CDS	594418	599510	0	.	0	node="internal_704->SRS624792";neg_log_likelihood="1081.819031";taxa="SRS624792";snp_count="15";
SEQUENCE	GUBBINS	CDS	4302716	4302733	0	.	0	node="internal_704->SRS624792";neg_log_likelihood="1018.185480";taxa="SRS624792";snp_count="6";
SEQUENCE	GUBBINS	CDS	4861171	4866746	0	.	0	node="internal_704->SRS624792";neg_log_likelihood="992.088905";taxa="SRS624792";snp_count="14";
SEQUENCE	GUBBINS	CDS	3671385	3671434	0	.	0	node="internal_704->SRS624792";neg_log_likelihood="932.805567";taxa="SRS624792";snp_count="6";
SEQUENCE	GUBBINS	CDS	2028050	2038043	0	.	0	node="internal_704->SRS624792";neg_log_likelihood="908.328015";taxa="SRS624792";snp_count="13";
SEQUENCE	GUBBINS	CDS	2572697	2572828	0	.	0	node="internal_704->SRS624792";neg_log_likelihood="850.592943";taxa="SRS624792";snp_count="6";
SEQUENCE	GUBBINS	CDS	560059	565102	0	.	0	node="internal_704->SRS624792";neg_log_likelihood="825.238404";taxa="SRS624792";snp_count="10";
SEQUENCE	GUBBINS	CDS	4927942	4928210	0	.	0	node="internal_704->SRS624792";neg_log_likelihood="780.443797";taxa="SRS624792";snp_count="6";
SEQUENCE	GUBBINS	CDS	4667559	4668073	0	.	0	node="internal_704->SRS624792";neg_log_likelihood="754.814165";taxa="SRS624792";snp_count="6";
SEQUENCE	GUBBINS	CDS	4848984	4850215	0	.	0	node="internal_704->SRS624792";neg_log_likelihood="729.550435";taxa="SRS624792";snp_count="6";
SEQUENCE	GUBBINS	CDS	594163	605512	0	.	0	node="internal_703->SRS1775016";neg_log_likelihood="3244.361445";taxa="SRS1775016";snp_count="181";
SEQUENCE	GUBBINS	CDS	2903788	2910187	0	.	0	node="internal_703->SRS1775016";neg_log_likelihood="2680.935245";taxa="SRS1775016";snp_count="96";
SEQUENCE	GUBBINS	CDS	2538052	2573135	0	.	0	node="internal_703->SRS1775016";neg_log_likelihood="2313.820019";taxa="SRS1775016";snp_count="130";
SEQUENCE	GUBBINS	CDS	571086	579301	0	.	0	node="internal_703->SRS1775016";neg_log_likelihood="1837.692072";taxa="SRS1775016";snp_count="66";
SEQUENCE	GUBBINS	CDS	4999641	5008543	0	.	0	node="internal_703->SRS1775016";neg_log_likelihood="1580.403034";taxa="SRS1775016";snp_count="58";
SEQUENCE	GUBBINS	CDS	558187	563499	0	.	0	node="internal_703->SRS1775016";neg_log_likelihood="1358.918514";taxa="SRS1775016";snp_count="41";
SEQUENCE	GUBBINS	CDS	5020809	5021321	0	.	0	node="internal_703->SRS1775016";neg_log_likelihood="1197.382534";taxa="SRS1775016";snp_count="23";
SEQUENCE	GUBBINS	CDS	2087748	2088067	0	.	0	node="internal_703->SRS1775016";neg_log_likelihood="1121.018268";taxa="SRS1775016";snp_count="14";
SEQUENCE	GUBBINS	CDS	2137102	2140903	0	.	0	node="internal_703->SRS1775016";neg_log_likelihood="1066.276261";taxa="SRS1775016";snp_count="18";
SEQUENCE	GUBBINS	CDS	2105037	2115046	0	.	0	node="internal_703->SRS1775016";neg_log_likelihood="989.184508";taxa="SRS1775016";snp_count="21";
SEQUENCE	GUBBINS	CDS	2028106	2030478	0	.	0	node="internal_703->SRS1775016";neg_log_likelihood="899.448334";taxa="SRS1775016";snp_count="14";
SEQUENCE	GUBBINS	CDS	1226006	1227306	0	.	0	node="internal_703->SRS1775016";neg_log_likelihood="843.116760";taxa="SRS1775016";snp_count="10";
SEQUENCE	GUBBINS	CDS	5035080	5037463	0	.	0	node="internal_703->SRS1775016";neg_log_likelihood="798.475637";taxa="SRS1775016";snp_count="11";
SEQUENCE	GUBBINS	CDS	2149576	2155256	0	.	0	node="internal_703->SRS1775016";neg_log_likelihood="750.660853";taxa="SRS1775016";snp_count="12";
SEQUENCE	GUBBINS	CDS	2097368	2097381	0	.	0	node="internal_703->SRS1775016";neg_log_likelihood="696.801074";taxa="SRS1775016";snp_count="5";
SEQUENCE	GUBBINS	CDS	4928080	4928159	0	.	0	node="internal_703->SRS1775016";neg_log_likelihood="674.031274";taxa="SRS1775016";snp_count="6";
SEQUENCE	GUBBINS	CDS	4885017	4893811	0	.	0	node="internal_703->SRS1775016";neg_log_likelihood="647.433266";taxa="SRS1775016";snp_count="12";
SEQUENCE	GUBBINS	CDS	4982057	4982154	0	.	0	node="internal_703->SRS1775016";neg_log_likelihood="598.057566";taxa="SRS1775016";snp_count="4";
SEQUENCE	GUBBINS	CDS	2537744	2560351	0	.	0	node="internal_703->internal_704";neg_log_likelihood="1797.704357";taxa=" SRS624674 SRS624792";snp_count="201";
SEQUENCE	GUBBINS	CDS	1225946	1227131	0	.	0	node="internal_703->internal_704";neg_log_likelihood="1225.715522";taxa=" SRS624674 SRS624792";snp_count="32";
SEQUENCE	GUBBINS	CDS	4884832	4894083	0	.	0	node="internal_703->internal_704";neg_log_likelihood="1134.178133";taxa=" SRS624674 SRS624792";snp_count="21";
SEQUENCE	GUBBINS	CDS	5021145	5037780	0	.	0	node="internal_703->internal_704";neg_log_likelihood="1042.622440";taxa=" SRS624674 SRS624792";snp_count="24";
SEQUENCE	GUBBINS	CDS	2110460	2117114	0	.	0	node="internal_703->internal_704";neg_log_likelihood="938.656093";taxa=" SRS624674 SRS624792";snp_count="18";
SEQUENCE	GUBBINS	CDS	2149546	2151138	0	.	0	node="internal_703->internal_704";neg_log_likelihood="866.784716";taxa=" SRS624674 SRS624792";snp_count="10";
SEQUENCE	GUBBINS	CDS	1993822	1995717	0	.	0	node="internal_703->internal_704";neg_log_likelihood="822.663414";taxa=" SRS624674 SRS624792";snp_count="10";
SEQUENCE	GUBBINS	CDS	5006845	5007023	0	.	0	node="internal_703->internal_704";neg_log_likelihood="777.744629";taxa=" SRS624674 SRS624792";snp_count="7";
SEQUENCE	GUBBINS	CDS	2087168	2088360	0	.	0	node="internal_703->internal_704";neg_log_likelihood="746.478001";taxa=" SRS624674 SRS624792";snp_count="9";
SEQUENCE	GUBBINS	CDS	4981308	4982045	0	.	0	node="internal_703->internal_704";neg_log_likelihood="706.420082";taxa=" SRS624674 SRS624792";snp_count="8";
SEQUENCE	GUBBINS	CDS	4927942	4928210	0	.	0	node="internal_703->internal_704";neg_log_likelihood="672.613214";taxa=" SRS624674 SRS624792";snp_count="6";
SEQUENCE	GUBBINS	CDS	2905876	2907779	0	.	0	node="internal_703->internal_704";neg_log_likelihood="645.127543";taxa=" SRS624674 SRS624792";snp_count="8";
SEQUENCE	GUBBINS	CDS	935756	935763	0	.	0	node="internal_703->internal_704";neg_log_likelihood="608.674588";taxa=" SRS624674 SRS624792";snp_count="4";
SEQUENCE	GUBBINS	CDS	2028050	2035461	0	.	0	node="internal_703->internal_704";neg_log_likelihood="590.281690";taxa=" SRS624674 SRS624792";snp_count="10";
SEQUENCE	GUBBINS	CDS	594418	598752	0	.	0	node="internal_703->internal_704";neg_log_likelihood="547.148635";taxa=" SRS624674 SRS624792";snp_count="7";
SEQUENCE	GUBBINS	CDS	5030707	5037547	0	.	0	node="internal_701->internal_702";neg_log_likelihood="1623.806271";taxa=" SRS1797009 SRS1797026";snp_count="49";
SEQUENCE	GUBBINS	CDS	2107820	2117176	0	.	0	node="internal_701->internal_702";neg_log_likelihood="1443.975500";taxa=" SRS1797009 SRS1797026";snp_count="38";
SEQUENCE	GUBBINS	CDS	2136841	2158192	0	.	0	node="internal_701->internal_702";neg_log_likelihood="1292.683873";taxa=" SRS1797009 SRS1797026";snp_count="39";
SEQUENCE	GUBBINS	CDS	4977413	4989111	0	.	0	node="internal_701->internal_702";neg_log_likelihood="1136.423903";taxa=" SRS1797009 SRS1797026";snp_count="26";
SEQUENCE	GUBBINS	CDS	4883840	4893974	0	.	0	node="internal_701->internal_702";neg_log_likelihood="1032.822597";taxa=" SRS1797009 SRS1797026";snp_count="19";
SEQUENCE	GUBBINS	CDS	4859882	4861731	0	.	0	node="internal_701->internal_702";neg_log_likelihood="953.996427";taxa=" SRS1797009 SRS1797026";snp_count="11";
SEQUENCE	GUBBINS	CDS	2087730	2088236	0	.	0	node="internal_701->internal_702";neg_log_likelihood="907.593727";taxa=" SRS1797009 SRS1797026";snp_count="8";
SEQUENCE	GUBBINS	CDS	5013162	5013411	0	.	0	node="internal_701->internal_702";neg_log_likelihood="872.717805";taxa=" SRS1797009 SRS1797026";snp_count="7";
SEQUENCE	GUBBINS	CDS	577389	577769	0	.	0	node="internal_701->internal_702";neg_log_likelihood="842.581692";taxa=" SRS1797009 SRS1797026";snp_count="7";
SEQUENCE	GUBBINS	CDS	4962768	4962793	0	.	0	node="internal_701->internal_702";neg_log_likelihood="811.567022";taxa=" SRS1797009 SRS1797026";snp_count="5";
SEQUENCE	GUBBINS	CDS	2027877	2030526	0	.	0	node="internal_701->internal_702";neg_log_likelihood="789.911018";taxa=" SRS1797009 SRS1797026";snp_count="9";
SEQUENCE	GUBBINS	CDS	594481	599509	0	.	0	node="internal_701->internal_702";neg_log_likelihood="751.375512";taxa=" SRS1797009 SRS1797026";snp_count="9";
SEQUENCE	GUBBINS	CDS	5045559	5048646	0	.	0	node="internal_701->internal_702";neg_log_likelihood="712.532723";taxa=" SRS1797009 SRS1797026";snp_count="7";
SEQUENCE	GUBBINS	CDS	2537744	2560351	0	.	0	node="internal_701->internal_703";neg_log_likelihood="1608.617023";taxa=" SRS1775016 SRS624674 SRS624792";snp_count="201";
SEQUENCE	GUBBINS	CDS	1225946	1227131	0	.	0	node="internal_701->internal_703";neg_log_likelihood="1034.062866";taxa=" SRS1775016 SRS624674 SRS624792";snp_count="32";
SEQUENCE	GUBBINS	CDS	5006305	5008543	0	.	0	node="internal_701->internal_703";neg_log_likelihood="921.102409";taxa=" SRS1775016 SRS624674 SRS624792";snp_count="24";
SEQUENCE	GUBBINS	CDS	5020809	5020938	0	.	0	node="internal_701->internal_703";neg_log_likelihood="817.564458";taxa=" SRS1775016 SRS624674 SRS624792";snp_count="15";
SEQUENCE	GUBBINS	CDS	2028050	2028392	0	.	0	node="internal_701->internal_703";neg_log_likelihood="768.343177";taxa=" SRS1775016 SRS624674 SRS624792";snp_count="11";
SEQUENCE	GUBBINS	CDS	596058	605198	0	.	0	node="internal_701->internal_703";neg_log_likelihood="718.630916";taxa=" SRS1775016 SRS624674 SRS624792";snp_count="19";
SEQUENCE	GUBBINS	CDS	2110353	2116951	0	.	0	node="internal_701->internal_703";neg_log_likelihood="636.440923";taxa=" SRS1775016 SRS624674 SRS624792";snp_count="15";
SEQUENCE	GUBBINS	CDS	2903794	2908607	0	.	0	node="internal_701->internal_703";neg_log_likelihood="568.779460";taxa=" SRS1775016 SRS624674 SRS624792";snp_count="13";
SEQUENCE	GUBBINS	CDS	4928078	4928159	0	.	0	node="internal_701->internal_703";neg_log_likelihood="512.302998";taxa=" SRS1775016 SRS624674 SRS624792";snp_count="6";
SEQUENCE	GUBBINS	CDS	5035060	5037780	0	.	0	node="internal_701->internal_703";neg_log_likelihood="487.466939";taxa=" SRS1775016 SRS624674 SRS624792";snp_count="8";
SEQUENCE	GUBBINS	CDS	2150204	2153521	0	.	0	node="internal_701->internal_703";neg_log_likelihood="453.989085";taxa=" SRS1775016 SRS624674 SRS624792";snp_count="6";
SEQUENCE	GUBBINS	CDS	2107583	2116924	0	.	0	node="internal_705->ERS1704074";neg_log_likelihood="717.645984";taxa="ERS1704074";snp_count="29";
SEQUENCE	GUBBINS	CDS	1225967	1226250	0	.	0	node="internal_705->ERS1704074";neg_log_likelihood="615.154672";taxa="ERS1704074";snp_count="7";
SEQUENCE	GUBBINS	CDS	4961757	4965109	0	.	0	node="internal_705->ERS1704074";neg_log_likelihood="583.068518";taxa="ERS1704074";snp_count="10";
SEQUENCE	GUBBINS	CDS	5035099	5041264	0	.	0	node="internal_705->ERS1704074";neg_log_likelihood="538.526039";taxa="ERS1704074";snp_count="10";
SEQUENCE	GUBBINS	CDS	593971	603613	0	.	0	node="internal_705->ERS1704074";neg_log_likelihood="491.143335";taxa="ERS1704074";snp_count="11";
SEQUENCE	GUBBINS	CDS	2097282	2097381	0	.	0	node="internal_705->ERS1704074";neg_log_likelihood="440.381073";taxa="ERS1704074";snp_count="5";
SEQUENCE	GUBBINS	CDS	2558664	2564829	0	.	0	node="internal_705->ERS1704074";neg_log_likelihood="416.358174";taxa="ERS1704074";snp_count="9";
SEQUENCE	GUBBINS	CDS	4889526	4894083	0	.	0	node="internal_705->ERS1704074";neg_log_likelihood="375.671603";taxa="ERS1704074";snp_count="7";
SEQUENCE	GUBBINS	CDS	2547571	2551213	0	.	0	node="internal_705->ERS1704074";neg_log_likelihood="342.871217";taxa="ERS1704074";snp_count="6";
SEQUENCE	GUBBINS	CDS	4860102	4861558	0	.	0	node="internal_705->ERS1704074";neg_log_likelihood="313.688267";taxa="ERS1704074";snp_count="5";
SEQUENCE	GUBBINS	CDS	2544213	2564846	0	.	0	node="internal_705->ERS1704231";neg_log_likelihood="1099.115145";taxa="ERS1704231";snp_count="32";
SEQUENCE	GUBBINS	CDS	2107577	2116954	0	.	0	node="internal_705->ERS1704231";neg_log_likelihood="962.077056";taxa="ERS1704231";snp_count="24";
SEQUENCE	GUBBINS	CDS	4859770	4861546	0	.	0	node="internal_705->ERS1704231";neg_log_likelihood="858.265613";taxa="ERS1704231";snp_count="16";
SEQUENCE	GUBBINS	CDS	593987	603605	0	.	0	node="internal_705->ERS1704231";neg_log_likelihood="788.197530";taxa="ERS1704231";snp_count="21";
SEQUENCE	GUBBINS	CDS	2150337	2151699	0	.	0	node="internal_705->ERS1704231";neg_log_likelihood="693.919910";taxa="ERS1704231";snp_count="14";
SEQUENCE	GUBBINS	CDS	5037547	5041279	0	.	0	node="internal_705->ERS1704231";neg_log_likelihood="632.928348";taxa="ERS1704231";snp_count="15";
SEQUENCE	GUBBINS	CDS	4961799	4965269	0	.	0	node="internal_705->ERS1704231";neg_log_likelihood="564.801512";taxa="ERS1704231";snp_count="14";
SEQUENCE	GUBBINS	CDS	4886007	4894042	0	.	0	node="internal_705->ERS1704231";neg_log_likelihood="501.437841";taxa="ERS1704231";snp_count="15";
SEQUENCE	GUBBINS	CDS	1226006	1226247	0	.	0	node="internal_705->ERS1704231";neg_log_likelihood="438.674890";taxa="ERS1704231";snp_count="6";
SEQUENCE	GUBBINS	CDS	4800467	4803386	0	.	0	node="internal_705->ERS1704231";neg_log_likelihood="411.001715";taxa="ERS1704231";snp_count="8";
SEQUENCE	GUBBINS	CDS	4848984	4850470	0	.	0	node="internal_705->ERS1704231";neg_log_likelihood="372.614604";taxa="ERS1704231";snp_count="7";
SEQUENCE	GUBBINS	CDS	2097255	2097386	0	.	0	node="internal_705->ERS1704231";neg_log_likelihood="338.968677";taxa="ERS1704231";snp_count="5";
SEQUENCE	GUBBINS	CDS	2028087	2030469	0	.	0	node="internal_705->ERS1704231";neg_log_likelihood="314.849671";taxa="ERS1704231";snp_count="7";
SEQUENCE	GUBBINS	CDS	4973818	4974988	0	.	0	node="internal_705->ERS1704231";neg_log_likelihood="283.349141";taxa="ERS1704231";snp_count="5";
SEQUENCE	GUBBINS	CDS	2538053	2556379	0	.	0	node="internal_700->internal_701";neg_log_likelihood="927.403179";taxa=" SRS1797009 SRS1797026 SRS1775016 SRS624674 SRS624792";snp_count="99";
SEQUENCE	GUBBINS	CDS	2137479	2158192	0	.	0	node="internal_700->internal_701";neg_log_likelihood="623.808045";taxa=" SRS1797009 SRS1797026 SRS1775016 SRS624674 SRS624792";snp_count="27";
SEQUENCE	GUBBINS	CDS	4981190	4981233	0	.	0	node="internal_700->internal_701";neg_log_likelihood="507.804034";taxa=" SRS1797009 SRS1797026 SRS1775016 SRS624674 SRS624792";snp_count="8";
SEQUENCE	GUBBINS	CDS	2110460	2115069	0	.	0	node="internal_700->internal_701";neg_log_likelihood="471.782701";taxa=" SRS1797009 SRS1797026 SRS1775016 SRS624674 SRS624792";snp_count="14";
SEQUENCE	GUBBINS	CDS	2087752	2088067	0	.	0	node="internal_700->internal_701";neg_log_likelihood="405.925768";taxa=" SRS1797009 SRS1797026 SRS1775016 SRS624674 SRS624792";snp_count="9";
SEQUENCE	GUBBINS	CDS	594481	599308	0	.	0	node="internal_700->internal_701";neg_log_likelihood="365.109200";taxa=" SRS1797009 SRS1797026 SRS1775016 SRS624674 SRS624792";snp_count="12";
SEQUENCE	GUBBINS	CDS	2028039	2028118	0	.	0	node="internal_700->internal_701";neg_log_likelihood="313.512560";taxa=" SRS1797009 SRS1797026 SRS1775016 SRS624674 SRS624792";snp_count="5";
SEQUENCE	GUBBINS	CDS	4885042	4892013	0	.	0	node="internal_700->internal_701";neg_log_likelihood="288.768850";taxa=" SRS1797009 SRS1797026 SRS1775016 SRS624674 SRS624792";snp_count="9";
SEQUENCE	GUBBINS	CDS	5031239	5037780	0	.	0	node="internal_700->internal_701";neg_log_likelihood="247.212421";taxa=" SRS1797009 SRS1797026 SRS1775016 SRS624674 SRS624792";snp_count="7";
SEQUENCE	GUBBINS	CDS	2537744	2572957	0	.	0	node="internal_700->internal_705";neg_log_likelihood="4266.744306";taxa=" ERS1704074 ERS1704231";snp_count="344";
SEQUENCE	GUBBINS	CDS	593971	603613	0	.	0	node="internal_700->internal_705";neg_log_likelihood="3019.428696";taxa=" ERS1704074 ERS1704231";snp_count="226";
SEQUENCE	GUBBINS	CDS	2149576	2151699	0	.	0	node="internal_700->internal_705";neg_log_likelihood="2459.128143";taxa=" ERS1704074 ERS1704231";snp_count="50";
SEQUENCE	GUBBINS	CDS	2903788	2910136	0	.	0	node="internal_700->internal_705";neg_log_likelihood="2261.115432";taxa=" ERS1704074 ERS1704231";snp_count="61";
SEQUENCE	GUBBINS	CDS	558187	560050	0	.	0	node="internal_700->internal_705";neg_log_likelihood="2041.256097";taxa=" ERS1704074 ERS1704231";snp_count="37";
SEQUENCE	GUBBINS	CDS	2105190	2117140	0	.	0	node="internal_700->internal_705";neg_log_likelihood="1904.404799";taxa=" ERS1704074 ERS1704231";snp_count="46";
SEQUENCE	GUBBINS	CDS	571134	578302	0	.	0	node="internal_700->internal_705";neg_log_likelihood="1715.576518";taxa=" ERS1704074 ERS1704231";snp_count="40";
SEQUENCE	GUBBINS	CDS	4884777	4894083	0	.	0	node="internal_700->internal_705";neg_log_likelihood="1566.787492";taxa=" ERS1704074 ERS1704231";snp_count="32";
SEQUENCE	GUBBINS	CDS	5035072	5041264	0	.	0	node="internal_700->internal_705";neg_log_likelihood="1433.831118";taxa=" ERS1704074 ERS1704231";snp_count="28";
SEQUENCE	GUBBINS	CDS	4928085	4928300	0	.	0	node="internal_700->internal_705";neg_log_likelihood="1326.333623";taxa=" ERS1704074 ERS1704231";snp_count="12";
SEQUENCE	GUBBINS	CDS	4667530	4667776	0	.	0	node="internal_700->internal_705";neg_log_likelihood="1275.849563";taxa=" ERS1704074 ERS1704231";snp_count="12";
SEQUENCE	GUBBINS	CDS	2028050	2038695	0	.	0	node="internal_700->internal_705";neg_log_likelihood="1224.403850";taxa=" ERS1704074 ERS1704231";snp_count="24";
SEQUENCE	GUBBINS	CDS	2137068	2140513	0	.	0	node="internal_700->internal_705";neg_log_likelihood="1121.737034";taxa=" ERS1704074 ERS1704231";snp_count="18";
SEQUENCE	GUBBINS	CDS	4961757	4965269	0	.	0	node="internal_700->internal_705";neg_log_likelihood="1043.299513";taxa=" ERS1704074 ERS1704231";snp_count="18";
SEQUENCE	GUBBINS	CDS	2087254	2088589	0	.	0	node="internal_700->internal_705";neg_log_likelihood="964.371096";taxa=" ERS1704074 ERS1704231";snp_count="15";
SEQUENCE	GUBBINS	CDS	1993824	1995702	0	.	0	node="internal_700->internal_705";neg_log_likelihood="899.975392";taxa=" ERS1704074 ERS1704231";snp_count="15";
SEQUENCE	GUBBINS	CDS	4855618	4861558	0	.	0	node="internal_700->internal_705";neg_log_likelihood="834.186420";taxa=" ERS1704074 ERS1704231";snp_count="18";
SEQUENCE	GUBBINS	CDS	1346445	1347157	0	.	0	node="internal_700->internal_705";neg_log_likelihood="756.803487";taxa=" ERS1704074 ERS1704231";snp_count="11";
SEQUENCE	GUBBINS	CDS	1225967	1226250	0	.	0	node="internal_700->internal_705";neg_log_likelihood="714.835069";taxa=" ERS1704074 ERS1704231";snp_count="7";
SEQUENCE	GUBBINS	CDS	2097255	2097381	0	.	0	node="internal_700->internal_705";neg_log_likelihood="687.147645";taxa=" ERS1704074 ERS1704231";snp_count="5";
SEQUENCE	GUBBINS	CDS	4800368	4803386	0	.	0	node="internal_700->internal_705";neg_log_likelihood="664.292908";taxa=" ERS1704074 ERS1704231";snp_count="8";
SEQUENCE	GUBBINS	CDS	4973819	4973839	0	.	0	node="internal_700->internal_705";neg_log_likelihood="628.107244";taxa=" ERS1704074 ERS1704231";snp_count="4";
SEQUENCE	GUBBINS	CDS	5046583	5046836	0	.	0	node="internal_700->internal_705";neg_log_likelihood="610.308876";taxa=" ERS1704074 ERS1704231";snp_count="5";
SEQUENCE	GUBBINS	CDS	4995433	4998594	0	.	0	node="internal_700->internal_705";neg_log_likelihood="587.857049";taxa=" ERS1704074 ERS1704231";snp_count="7";
SEQUENCE	GUBBINS	CDS	5020851	5021321	0	.	0	node="internal_700->internal_705";neg_log_likelihood="555.653128";taxa=" ERS1704074 ERS1704231";snp_count="5";
SEQUENCE	GUBBINS	CDS	2537744	2563359	0	.	0	node="internal_699->internal_700";neg_log_likelihood="1137.298211";taxa=" SRS1797009 SRS1797026 SRS1775016 SRS624674 SRS624792 ERS1704074 ERS1704231";snp_count="134";
SEQUENCE	GUBBINS	CDS	1225952	1227128	0	.	0	node="internal_699->internal_700";neg_log_likelihood="743.482261";taxa=" SRS1797009 SRS1797026 SRS1775016 SRS624674 SRS624792 ERS1704074 ERS1704231";snp_count="14";
SEQUENCE	GUBBINS	CDS	2149653	2155267	0	.	0	node="internal_699->internal_700";neg_log_likelihood="688.293541";taxa=" SRS1797009 SRS1797026 SRS1775016 SRS624674 SRS624792 ERS1704074 ERS1704231";snp_count="14";
SEQUENCE	GUBBINS	CDS	4981197	4982154	0	.	0	node="internal_699->internal_700";neg_log_likelihood="624.422366";taxa=" SRS1797009 SRS1797026 SRS1775016 SRS624674 SRS624792 ERS1704074 ERS1704231";snp_count="10";
SEQUENCE	GUBBINS	CDS	594481	600675	0	.	0	node="internal_699->internal_700";neg_log_likelihood="579.524489";taxa=" SRS1797009 SRS1797026 SRS1775016 SRS624674 SRS624792 ERS1704074 ERS1704231";snp_count="13";
SEQUENCE	GUBBINS	CDS	2110463	2117140	0	.	0	node="internal_699->internal_700";neg_log_likelihood="524.469771";taxa=" SRS1797009 SRS1797026 SRS1775016 SRS624674 SRS624792 ERS1704074 ERS1704231";snp_count="10";
SEQUENCE	GUBBINS	CDS	2903806	2910183	0	.	0	node="internal_699->internal_700";neg_log_likelihood="478.705598";taxa=" SRS1797009 SRS1797026 SRS1775016 SRS624674 SRS624792 ERS1704074 ERS1704231";snp_count="9";
SEQUENCE	GUBBINS	CDS	4962781	4962793	0	.	0	node="internal_699->internal_700";neg_log_likelihood="435.865799";taxa=" SRS1797009 SRS1797026 SRS1775016 SRS624674 SRS624792 ERS1704074 ERS1704231";snp_count="4";
SEQUENCE	GUBBINS	CDS	4886772	4893974	0	.	0	node="internal_699->internal_700";neg_log_likelihood="416.740262";taxa=" SRS1797009 SRS1797026 SRS1775016 SRS624674 SRS624792 ERS1704074 ERS1704231";snp_count="9";
SEQUENCE	GUBBINS	CDS	2028039	2030475	0	.	0	node="internal_699->internal_700";neg_log_likelihood="373.906869";taxa=" SRS1797009 SRS1797026 SRS1775016 SRS624674 SRS624792 ERS1704074 ERS1704231";snp_count="7";
SEQUENCE	GUBBINS	CDS	2137488	2140504	0	.	0	node="internal_699->internal_700";neg_log_likelihood="342.345113";taxa=" SRS1797009 SRS1797026 SRS1775016 SRS624674 SRS624792 ERS1704074 ERS1704231";snp_count="6";
SEQUENCE	GUBBINS	CDS	2087254	2088589	0	.	0	node="internal_699->internal_700";neg_log_likelihood="313.431164";taxa=" SRS1797009 SRS1797026 SRS1775016 SRS624674 SRS624792 ERS1704074 ERS1704231";snp_count="5";
SEQUENCE	GUBBINS	CDS	2535944	2565412	0	.	0	node="internal_699->ERS358103";neg_log_likelihood="2157.800015";taxa="ERS358103";snp_count="175";
SEQUENCE	GUBBINS	CDS	1222015	1227325	0	.	0	node="internal_699->ERS358103";neg_log_likelihood="1554.953961";taxa="ERS358103";snp_count="73";
SEQUENCE	GUBBINS	CDS	5012264	5021344	0	.	0	node="internal_699->ERS358103";neg_log_likelihood="1350.158469";taxa="ERS358103";snp_count="28";
SEQUENCE	GUBBINS	CDS	1994187	1995717	0	.	0	node="internal_699->ERS358103";neg_log_likelihood="1233.628172";taxa="ERS358103";snp_count="18";
SEQUENCE	GUBBINS	CDS	2903687	2908596	0	.	0	node="internal_699->ERS358103";neg_log_likelihood="1160.678246";taxa="ERS358103";snp_count="20";
SEQUENCE	GUBBINS	CDS	5035098	5037772	0	.	0	node="internal_699->ERS358103";neg_log_likelihood="1079.309770";taxa="ERS358103";snp_count="15";
SEQUENCE	GUBBINS	CDS	4999576	4999668	0	.	0	node="internal_699->ERS358103";neg_log_likelihood="1013.752283";taxa="ERS358103";snp_count="9";
SEQUENCE	GUBBINS	CDS	2113746	2117506	0	.	0	node="internal_699->ERS358103";neg_log_likelihood="977.949169";taxa="ERS358103";snp_count="14";
SEQUENCE	GUBBINS	CDS	599380	600520	0	.	0	node="internal_699->ERS358103";neg_log_likelihood="918.875091";taxa="ERS358103";snp_count="10";
SEQUENCE	GUBBINS	CDS	579942	580217	0	.	0	node="internal_699->ERS358103";neg_log_likelihood="874.653166";taxa="ERS358103";snp_count="8";
SEQUENCE	GUBBINS	CDS	2150061	2155027	0	.	0	node="internal_699->ERS358103";neg_log_likelihood="840.754469";taxa="ERS358103";snp_count="12";
SEQUENCE	GUBBINS	CDS	4848987	4862819	0	.	0	node="internal_699->ERS358103";neg_log_likelihood="787.022616";taxa="ERS358103";snp_count="15";
SEQUENCE	GUBBINS	CDS	4956611	4965291	0	.	0	node="internal_699->ERS358103";neg_log_likelihood="719.350242";taxa="ERS358103";snp_count="13";
SEQUENCE	GUBBINS	CDS	4981212	4982045	0	.	0	node="internal_699->ERS358103";neg_log_likelihood="660.757182";taxa="ERS358103";snp_count="8";
SEQUENCE	GUBBINS	CDS	2028103	2030469	0	.	0	node="internal_699->ERS358103";neg_log_likelihood="627.077772";taxa="ERS358103";snp_count="8";
SEQUENCE	GUBBINS	CDS	2572677	2572777	0	.	0	node="internal_699->ERS358103";neg_log_likelihood="590.493974";taxa="ERS358103";snp_count="5";
SEQUENCE	GUBBINS	CDS	2139413	2140513	0	.	0	node="internal_699->ERS358103";neg_log_likelihood="569.177215";taxa="ERS358103";snp_count="6";
SEQUENCE	GUBBINS	CDS	4667682	4667732	0	.	0	node="internal_699->ERS358103";neg_log_likelihood="541.553646";taxa="ERS358103";snp_count="4";
SEQUENCE	GUBBINS	CDS	1346322	1346373	0	.	0	node="internal_699->ERS358103";neg_log_likelihood="522.840613";taxa="ERS358103";snp_count="4";
SEQUENCE	GUBBINS	CDS	5046561	5046982	0	.	0	node="internal_699->ERS358103";neg_log_likelihood="504.178682";taxa="ERS358103";snp_count="5";
SEQUENCE	GUBBINS	CDS	4894042	4894941	0	.	0	node="internal_699->ERS358103";neg_log_likelihood="481.859844";taxa="ERS358103";snp_count="5";
SEQUENCE	GUBBINS	CDS	2110858	2117506	0	.	0	node="internal_695->internal_696";neg_log_likelihood="663.258236";taxa=" ERS357562 ERS357610 ERS357046 ERS416923";snp_count="18";
SEQUENCE	GUBBINS	CDS	2137419	2137560	0	.	0	node="internal_695->internal_696";neg_log_likelihood="586.813602";taxa=" ERS357562 ERS357610 ERS357046 ERS416923";snp_count="8";
SEQUENCE	GUBBINS	CDS	2149576	2155256	0	.	0	node="internal_695->internal_696";neg_log_likelihood="553.179519";taxa=" ERS357562 ERS357610 ERS357046 ERS416923";snp_count="12";
SEQUENCE	GUBBINS	CDS	3298983	3299028	0	.	0	node="internal_695->internal_696";neg_log_likelihood="504.515879";taxa=" ERS357562 ERS357610 ERS357046 ERS416923";snp_count="4";
SEQUENCE	GUBBINS	CDS	5030768	5031242	0	.	0	node="internal_695->internal_696";neg_log_likelihood="486.105414";taxa=" ERS357562 ERS357610 ERS357046 ERS416923";snp_count="5";
SEQUENCE	GUBBINS	CDS	2538034	2563359	0	.	0	node="internal_695->internal_699";neg_log_likelihood="1910.460796";taxa=" SRS1797009 SRS1797026 SRS1775016 SRS624674 SRS624792 ERS1704074 ERS1704231 ERS358103";snp_count="247";
SEQUENCE	GUBBINS	CDS	5013140	5013390	0	.	0	node="internal_695->internal_699";neg_log_likelihood="1249.541459";taxa=" SRS1797009 SRS1797026 SRS1775016 SRS624674 SRS624792 ERS1704074 ERS1704231 ERS358103";snp_count="21";
SEQUENCE	GUBBINS	CDS	5030753	5035215	0	.	0	node="internal_695->internal_699";neg_log_likelihood="1174.132202";taxa=" SRS1797009 SRS1797026 SRS1775016 SRS624674 SRS624792 ERS1704074 ERS1704231 ERS358103";snp_count="26";
SEQUENCE	GUBBINS	CDS	1225952	1227128	0	.	0	node="internal_695->internal_699";neg_log_likelihood="1077.132371";taxa=" SRS1797009 SRS1797026 SRS1775016 SRS624674 SRS624792 ERS1704074 ERS1704231 ERS358103";snp_count="14";
SEQUENCE	GUBBINS	CDS	2107577	2117140	0	.	0	node="internal_695->internal_699";neg_log_likelihood="1022.796783";taxa=" SRS1797009 SRS1797026 SRS1775016 SRS624674 SRS624792 ERS1704074 ERS1704231 ERS358103";snp_count="17";
SEQUENCE	GUBBINS	CDS	4848977	4855714	0	.	0	node="internal_695->internal_699";neg_log_likelihood="948.719037";taxa=" SRS1797009 SRS1797026 SRS1775016 SRS624674 SRS624792 ERS1704074 ERS1704231 ERS358103";snp_count="15";
SEQUENCE	GUBBINS	CDS	1995378	1995717	0	.	0	node="internal_695->internal_699";neg_log_likelihood="884.361347";taxa=" SRS1797009 SRS1797026 SRS1775016 SRS624674 SRS624792 ERS1704074 ERS1704231 ERS358103";snp_count="8";
SEQUENCE	GUBBINS	CDS	4981190	4982147	0	.	0	node="internal_695->internal_699";neg_log_likelihood="849.467393";taxa=" SRS1797009 SRS1797026 SRS1775016 SRS624674 SRS624792 ERS1704074 ERS1704231 ERS358103";snp_count="9";
SEQUENCE	GUBBINS	CDS	577647	577769	0	.	0	node="internal_695->internal_699";neg_log_likelihood="811.559982";taxa=" SRS1797009 SRS1797026 SRS1775016 SRS624674 SRS624792 ERS1704074 ERS1704231 ERS358103";snp_count="6";
SEQUENCE	GUBBINS	CDS	2149591	2153521	0	.	0	node="internal_695->internal_699";neg_log_likelihood="785.084274";taxa=" SRS1797009 SRS1797026 SRS1775016 SRS624674 SRS624792 ERS1704074 ERS1704231 ERS358103";snp_count="10";
SEQUENCE	GUBBINS	CDS	4800335	4800491	0	.	0	node="internal_695->internal_699";neg_log_likelihood="739.875171";taxa=" SRS1797009 SRS1797026 SRS1775016 SRS624674 SRS624792 ERS1704074 ERS1704231 ERS358103";snp_count="6";
SEQUENCE	GUBBINS	CDS	594481	603610	0	.	0	node="internal_695->internal_699";neg_log_likelihood="715.635901";taxa=" SRS1797009 SRS1797026 SRS1775016 SRS624674 SRS624792 ERS1704074 ERS1704231 ERS358103";snp_count="10";
SEQUENCE	GUBBINS	CDS	4956611	4965291	0	.	0	node="internal_695->internal_699";neg_log_likelihood="667.910722";taxa=" SRS1797009 SRS1797026 SRS1775016 SRS624674 SRS624792 ERS1704074 ERS1704231 ERS358103";snp_count="11";
SEQUENCE	GUBBINS	CDS	1347053	1347157	0	.	0	node="internal_695->internal_699";neg_log_likelihood="618.508975";taxa=" SRS1797009 SRS1797026 SRS1775016 SRS624674 SRS624792 ERS1704074 ERS1704231 ERS358103";snp_count="5";
SEQUENCE	GUBBINS	CDS	2568869	2572828	0	.	0	node="internal_695->internal_699";neg_log_likelihood="598.221830";taxa=" SRS1797009 SRS1797026 SRS1775016 SRS624674 SRS624792 ERS1704074 ERS1704231 ERS358103";snp_count="7";
SEQUENCE	GUBBINS	CDS	2087367	2088155	0	.	0	node="internal_695->internal_699";neg_log_likelihood="566.346121";taxa=" SRS1797009 SRS1797026 SRS1775016 SRS624674 SRS624792 ERS1704074 ERS1704231 ERS358103";snp_count="5";
SEQUENCE	GUBBINS	CDS	4883680	4894042	0	.	0	node="internal_706->ERS357045";neg_log_likelihood="2969.186411";taxa="ERS357045";snp_count="110";
SEQUENCE	GUBBINS	CDS	2107577	2117156	0	.	0	node="internal_706->ERS357045";neg_log_likelihood="2615.482641";taxa="ERS357045";snp_count="66";
SEQUENCE	GUBBINS	CDS	5020226	5021344	0	.	0	node="internal_706->ERS357045";neg_log_likelihood="2388.085368";taxa="ERS357045";snp_count="29";
SEQUENCE	GUBBINS	CDS	2149591	2155027	0	.	0	node="internal_706->ERS357045";neg_log_likelihood="2280.813847";taxa="ERS357045";snp_count="35";
SEQUENCE	GUBBINS	CDS	1995360	1995717	0	.	0	node="internal_706->ERS357045";neg_log_likelihood="2140.208994";taxa="ERS357045";snp_count="21";
SEQUENCE	GUBBINS	CDS	2087718	2097376	0	.	0	node="internal_706->ERS357045";neg_log_likelihood="2067.699314";taxa="ERS357045";snp_count="32";
SEQUENCE	GUBBINS	CDS	2903725	2911226	0	.	0	node="internal_706->ERS357045";neg_log_likelihood="1941.972823";taxa="ERS357045";snp_count="27";
SEQUENCE	GUBBINS	CDS	1346322	1347142	0	.	0	node="internal_706->ERS357045";neg_log_likelihood="1831.334672";taxa="ERS357045";snp_count="17";
SEQUENCE	GUBBINS	CDS	4981190	4982144	0	.	0	node="internal_706->ERS357045";neg_log_likelihood="1764.779181";taxa="ERS357045";snp_count="16";
SEQUENCE	GUBBINS	CDS	5035119	5037826	0	.	0	node="internal_706->ERS357045";neg_log_likelihood="1703.525837";taxa="ERS357045";snp_count="17";
SEQUENCE	GUBBINS	CDS	594421	601797	0	.	0	node="internal_706->ERS357045";neg_log_likelihood="1633.499380";taxa="ERS357045";snp_count="21";
SEQUENCE	GUBBINS	CDS	2028052	2030527	0	.	0	node="internal_706->ERS357045";neg_log_likelihood="1546.346771";taxa="ERS357045";snp_count="16";
SEQUENCE	GUBBINS	CDS	5006422	5007798	0	.	0	node="internal_706->ERS357045";neg_log_likelihood="1479.740219";taxa="ERS357045";snp_count="14";
SEQUENCE	GUBBINS	CDS	2135972	2140957	0	.	0	node="internal_706->ERS357045";neg_log_likelihood="1424.522176";taxa="ERS357045";snp_count="16";
SEQUENCE	GUBBINS	CDS	4665183	4668073	0	.	0	node="internal_706->ERS357045";neg_log_likelihood="1356.921551";taxa="ERS357045";snp_count="14";
SEQUENCE	GUBBINS	CDS	571095	578361	0	.	0	node="internal_706->ERS357045";neg_log_likelihood="1297.601437";taxa="ERS357045";snp_count="17";
SEQUENCE	GUBBINS	CDS	4960156	4962768	0	.	0	node="internal_706->ERS357045";neg_log_likelihood="1225.616814";taxa="ERS357045";snp_count="13";
SEQUENCE	GUBBINS	CDS	4799174	4800482	0	.	0	node="internal_706->ERS357045";neg_log_likelihood="1170.452658";taxa="ERS357045";snp_count="11";
SEQUENCE	GUBBINS	CDS	4855573	4861534	0	.	0	node="internal_706->ERS357045";neg_log_likelihood="1126.131522";taxa="ERS357045";snp_count="13";
SEQUENCE	GUBBINS	CDS	4699929	4700023	0	.	0	node="internal_706->ERS357045";neg_log_likelihood="1070.977837";taxa="ERS357045";snp_count="6";
SEQUENCE	GUBBINS	CDS	4091586	4092780	0	.	0	node="internal_706->ERS357045";neg_log_likelihood="1048.353972";taxa="ERS357045";snp_count="7";
SEQUENCE	GUBBINS	CDS	1520302	1523536	0	.	0	node="internal_706->ERS357045";neg_log_likelihood="1018.603006";taxa="ERS357045";snp_count="8";
SEQUENCE	GUBBINS	CDS	4973827	4974983	0	.	0	node="internal_706->ERS357045";neg_log_likelihood="984.551841";taxa="ERS357045";snp_count="6";
SEQUENCE	GUBBINS	CDS	5012321	5013390	0	.	0	node="internal_694->internal_695";neg_log_likelihood="601.342498";taxa=" ERS357562 ERS357610 ERS357046 ERS416923 SRS1797009 SRS1797026 SRS1775016 SRS624674 SRS624792 ERS1704074 ERS1704231 ERS358103";snp_count="25";
SEQUENCE	GUBBINS	CDS	5030753	5031239	0	.	0	node="internal_694->internal_695";neg_log_likelihood="488.620185";taxa=" ERS357562 ERS357610 ERS357046 ERS416923 SRS1797009 SRS1797026 SRS1775016 SRS624674 SRS624792 ERS1704074 ERS1704231 ERS358103";snp_count="21";
SEQUENCE	GUBBINS	CDS	577647	577769	0	.	0	node="internal_694->internal_695";neg_log_likelihood="432.779412";taxa=" ERS357562 ERS357610 ERS357046 ERS416923 SRS1797009 SRS1797026 SRS1775016 SRS624674 SRS624792 ERS1704074 ERS1704231 ERS358103";snp_count="6";
SEQUENCE	GUBBINS	CDS	2112198	2116954	0	.	0	node="internal_694->internal_695";neg_log_likelihood="407.997559";taxa=" ERS357562 ERS357610 ERS357046 ERS416923 SRS1797009 SRS1797026 SRS1775016 SRS624674 SRS624792 ERS1704074 ERS1704231 ERS358103";snp_count="8";
SEQUENCE	GUBBINS	CDS	595890	600913	0	.	0	node="internal_694->internal_695";neg_log_likelihood="371.206090";taxa=" ERS357562 ERS357610 ERS357046 ERS416923 SRS1797009 SRS1797026 SRS1775016 SRS624674 SRS624792 ERS1704074 ERS1704231 ERS358103";snp_count="7";
SEQUENCE	GUBBINS	CDS	4889616	4893925	0	.	0	node="internal_694->internal_695";neg_log_likelihood="338.458643";taxa=" ERS357562 ERS357610 ERS357046 ERS416923 SRS1797009 SRS1797026 SRS1775016 SRS624674 SRS624792 ERS1704074 ERS1704231 ERS358103";snp_count="6";
SEQUENCE	GUBBINS	CDS	4981190	4982045	0	.	0	node="internal_694->internal_706";neg_log_likelihood="1206.652251";taxa=" ERS357045 ERS356878";snp_count="12";
SEQUENCE	GUBBINS	CDS	5020755	5020815	0	.	0	node="internal_694->internal_706";neg_log_likelihood="1155.965820";taxa=" ERS357045 ERS356878";snp_count="8";
SEQUENCE	GUBBINS	CDS	2110472	2117156	0	.	0	node="internal_694->internal_706";neg_log_likelihood="1121.563262";taxa=" ERS357045 ERS356878";snp_count="17";
SEQUENCE	GUBBINS	CDS	2028050	2030527	0	.	0	node="internal_694->internal_706";neg_log_likelihood="1048.843854";taxa=" ERS357045 ERS356878";snp_count="13";
SEQUENCE	GUBBINS	CDS	2903728	2904314	0	.	0	node="internal_694->internal_706";neg_log_likelihood="992.152350";taxa=" ERS357045 ERS356878";snp_count="10";
SEQUENCE	GUBBINS	CDS	5006422	5007798	0	.	0	node="internal_694->internal_706";neg_log_likelihood="949.094668";taxa=" ERS357045 ERS356878";snp_count="11";
SEQUENCE	GUBBINS	CDS	4962591	4962768	0	.	0	node="internal_694->internal_706";neg_log_likelihood="900.698870";taxa=" ERS357045 ERS356878";snp_count="8";
SEQUENCE	GUBBINS	CDS	571095	580217	0	.	0	node="internal_694->internal_706";neg_log_likelihood="867.949889";taxa=" ERS357045 ERS356878";snp_count="14";
SEQUENCE	GUBBINS	CDS	1995666	1995714	0	.	0	node="internal_694->internal_706";neg_log_likelihood="805.356517";taxa=" ERS357045 ERS356878";snp_count="6";
SEQUENCE	GUBBINS	CDS	2149603	2151672	0	.	0	node="internal_694->internal_706";neg_log_likelihood="778.440426";taxa=" ERS357045 ERS356878";snp_count="10";
SEQUENCE	GUBBINS	CDS	4884777	4893904	0	.	0	node="internal_694->internal_706";neg_log_likelihood="733.930766";taxa=" ERS357045 ERS356878";snp_count="13";
SEQUENCE	GUBBINS	CDS	2135972	2140903	0	.	0	node="internal_694->internal_706";neg_log_likelihood="675.012826";taxa=" ERS357045 ERS356878";snp_count="11";
SEQUENCE	GUBBINS	CDS	4940922	4940928	0	.	0	node="internal_694->internal_706";neg_log_likelihood="622.385719";taxa=" ERS357045 ERS356878";snp_count="5";
SEQUENCE	GUBBINS	CDS	5037747	5037769	0	.	0	node="internal_694->internal_706";neg_log_likelihood="602.150984";taxa=" ERS357045 ERS356878";snp_count="5";
SEQUENCE	GUBBINS	CDS	1346322	1347136	0	.	0	node="internal_694->internal_706";neg_log_likelihood="582.986926";taxa=" ERS357045 ERS356878";snp_count="6";
SEQUENCE	GUBBINS	CDS	594418	599782	0	.	0	node="internal_694->internal_706";neg_log_likelihood="555.594368";taxa=" ERS357045 ERS356878";snp_count="8";
SEQUENCE	GUBBINS	CDS	5016794	5046967	0	.	0	node="internal_688->internal_689";neg_log_likelihood="2928.261605";taxa=" SRS2688519 SRS1952904 DRS074228 DRS074230 DRS074271 SRS3803927";snp_count="113";
SEQUENCE	GUBBINS	CDS	2105029	2115076	0	.	0	node="internal_688->internal_689";neg_log_likelihood="2481.448589";taxa=" SRS2688519 SRS1952904 DRS074228 DRS074230 DRS074271 SRS3803927";snp_count="85";
SEQUENCE	GUBBINS	CDS	2149522	2155267	0	.	0	node="internal_688->internal_689";neg_log_likelihood="2190.275591";taxa=" SRS2688519 SRS1952904 DRS074228 DRS074230 DRS074271 SRS3803927";snp_count="51";
SEQUENCE	GUBBINS	CDS	4800344	4803380	0	.	0	node="internal_688->internal_689";neg_log_likelihood="1998.225378";taxa=" SRS2688519 SRS1952904 DRS074228 DRS074230 DRS074271 SRS3803927";snp_count="38";
SEQUENCE	GUBBINS	CDS	2028001	2035453	0	.	0	node="internal_688->internal_689";neg_log_likelihood="1845.803180";taxa=" SRS2688519 SRS1952904 DRS074228 DRS074230 DRS074271 SRS3803927";snp_count="44";
SEQUENCE	GUBBINS	CDS	594421	599510	0	.	0	node="internal_688->internal_689";neg_log_likelihood="1682.328545";taxa=" SRS2688519 SRS1952904 DRS074228 DRS074230 DRS074271 SRS3803927";snp_count="31";
SEQUENCE	GUBBINS	CDS	2137068	2139546	0	.	0	node="internal_688->internal_689";neg_log_likelihood="1554.570054";taxa=" SRS2688519 SRS1952904 DRS074228 DRS074230 DRS074271 SRS3803927";snp_count="26";
SEQUENCE	GUBBINS	CDS	4995382	5012372	0	.	0	node="internal_688->internal_689";neg_log_likelihood="1449.307812";taxa=" SRS2688519 SRS1952904 DRS074228 DRS074230 DRS074271 SRS3803927";snp_count="37";
SEQUENCE	GUBBINS	CDS	4884777	4894941	0	.	0	node="internal_688->internal_689";neg_log_likelihood="1292.081397";taxa=" SRS2688519 SRS1952904 DRS074228 DRS074230 DRS074271 SRS3803927";snp_count="32";
SEQUENCE	GUBBINS	CDS	4667613	4667785	0	.	0	node="internal_688->internal_689";neg_log_likelihood="1157.139395";taxa=" SRS2688519 SRS1952904 DRS074228 DRS074230 DRS074271 SRS3803927";snp_count="15";
SEQUENCE	GUBBINS	CDS	4973827	4982144	0	.	0	node="internal_688->internal_689";neg_log_likelihood="1102.317215";taxa=" SRS2688519 SRS1952904 DRS074228 DRS074230 DRS074271 SRS3803927";snp_count="23";
SEQUENCE	GUBBINS	CDS	1994028	1995702	0	.	0	node="internal_688->internal_689";neg_log_likelihood="1005.515111";taxa=" SRS2688519 SRS1952904 DRS074228 DRS074230 DRS074271 SRS3803927";snp_count="15";
SEQUENCE	GUBBINS	CDS	2810836	2810859	0	.	0	node="internal_688->internal_689";neg_log_likelihood="941.293954";taxa=" SRS2688519 SRS1952904 DRS074228 DRS074230 DRS074271 SRS3803927";snp_count="8";
SEQUENCE	GUBBINS	CDS	4450008	4450076	0	.	0	node="internal_688->internal_689";neg_log_likelihood="909.582982";taxa=" SRS2688519 SRS1952904 DRS074228 DRS074230 DRS074271 SRS3803927";snp_count="8";
SEQUENCE	GUBBINS	CDS	2087260	2097386	0	.	0	node="internal_688->internal_689";neg_log_likelihood="874.073687";taxa=" SRS2688519 SRS1952904 DRS074228 DRS074230 DRS074271 SRS3803927";snp_count="18";
SEQUENCE	GUBBINS	CDS	4924414	4928105	0	.	0	node="internal_688->internal_689";neg_log_likelihood="794.115592";taxa=" SRS2688519 SRS1952904 DRS074228 DRS074230 DRS074271 SRS3803927";snp_count="14";
SEQUENCE	GUBBINS	CDS	2903731	2910187	0	.	0	node="internal_688->internal_689";neg_log_likelihood="731.886150";taxa=" SRS2688519 SRS1952904 DRS074228 DRS074230 DRS074271 SRS3803927";snp_count="15";
SEQUENCE	GUBBINS	CDS	4960151	4965291	0	.	0	node="internal_688->internal_689";neg_log_likelihood="663.773998";taxa=" SRS2688519 SRS1952904 DRS074228 DRS074230 DRS074271 SRS3803927";snp_count="14";
SEQUENCE	GUBBINS	CDS	4315636	4315659	0	.	0	node="internal_688->internal_689";neg_log_likelihood="601.933870";taxa=" SRS2688519 SRS1952904 DRS074228 DRS074230 DRS074271 SRS3803927";snp_count="6";
SEQUENCE	GUBBINS	CDS	560050	565108	0	.	0	node="internal_688->internal_689";neg_log_likelihood="576.957216";taxa=" SRS2688519 SRS1952904 DRS074228 DRS074230 DRS074271 SRS3803927";snp_count="11";
SEQUENCE	GUBBINS	CDS	4850191	4859882	0	.	0	node="internal_688->internal_689";neg_log_likelihood="528.136654";taxa=" SRS2688519 SRS1952904 DRS074228 DRS074230 DRS074271 SRS3803927";snp_count="11";
SEQUENCE	GUBBINS	CDS	1520389	1520397	0	.	0	node="internal_688->internal_689";neg_log_likelihood="477.350685";taxa=" SRS2688519 SRS1952904 DRS074228 DRS074230 DRS074271 SRS3803927";snp_count="4";
SEQUENCE	GUBBINS	CDS	571161	578290	0	.	0	node="internal_688->internal_689";neg_log_likelihood="459.310407";taxa=" SRS2688519 SRS1952904 DRS074228 DRS074230 DRS074271 SRS3803927";snp_count="9";
SEQUENCE	GUBBINS	CDS	3299732	3299944	0	.	0	node="internal_688->internal_689";neg_log_likelihood="416.921089";taxa=" SRS2688519 SRS1952904 DRS074228 DRS074230 DRS074271 SRS3803927";snp_count="5";
SEQUENCE	GUBBINS	CDS	4982009	4982045	0	.	0	node="internal_688->internal_694";neg_log_likelihood="439.610489";taxa=" ERS357562 ERS357610 ERS357046 ERS416923 SRS1797009 SRS1797026 SRS1775016 SRS624674 SRS624792 ERS1704074 ERS1704231 ERS358103 ERS357045 ERS356878";snp_count="6";
SEQUENCE	GUBBINS	CDS	2149576	2151672	0	.	0	node="internal_688->internal_694";neg_log_likelihood="417.522351";taxa=" ERS357562 ERS357610 ERS357046 ERS416923 SRS1797009 SRS1797026 SRS1775016 SRS624674 SRS624792 ERS1704074 ERS1704231 ERS358103 ERS357045 ERS356878";snp_count="7";
SEQUENCE	GUBBINS	CDS	2112210	2114866	0	.	0	node="internal_688->internal_694";neg_log_likelihood="384.209166";taxa=" ERS357562 ERS357610 ERS357046 ERS416923 SRS1797009 SRS1797026 SRS1775016 SRS624674 SRS624792 ERS1704074 ERS1704231 ERS358103 ERS357045 ERS356878";snp_count="7";
SEQUENCE	GUBBINS	CDS	5016218	5045560	0	.	0	node="internal_687->ERS356852";neg_log_likelihood="3572.234015";taxa="ERS356852";snp_count="270";
SEQUENCE	GUBBINS	CDS	2208892	2215768	0	.	0	node="internal_687->ERS356852";neg_log_likelihood="2743.829814";taxa="ERS356852";snp_count="99";
SEQUENCE	GUBBINS	CDS	4995382	5006870	0	.	0	node="internal_687->ERS356852";neg_log_likelihood="2359.317387";taxa="ERS356852";snp_count="105";
SEQUENCE	GUBBINS	CDS	2235765	2244567	0	.	0	node="internal_687->ERS356852";neg_log_likelihood="2017.615831";taxa="ERS356852";snp_count="57";
SEQUENCE	GUBBINS	CDS	961178	978980	0	.	0	node="internal_687->ERS356852";neg_log_likelihood="1806.193875";taxa="ERS356852";snp_count="53";
SEQUENCE	GUBBINS	CDS	2903791	2908935	0	.	0	node="internal_687->ERS356852";neg_log_likelihood="1602.739504";taxa="ERS356852";snp_count="31";
SEQUENCE	GUBBINS	CDS	2108401	2117506	0	.	0	node="internal_687->ERS356852";neg_log_likelihood="1470.828029";taxa="ERS356852";snp_count="36";
SEQUENCE	GUBBINS	CDS	1994052	1995682	0	.	0	node="internal_687->ERS356852";neg_log_likelihood="1328.790526";taxa="ERS356852";snp_count="21";
SEQUENCE	GUBBINS	CDS	594424	602621	0	.	0	node="internal_687->ERS356852";neg_log_likelihood="1242.340082";taxa="ERS356852";snp_count="27";
SEQUENCE	GUBBINS	CDS	3298983	3299873	0	.	0	node="internal_687->ERS356852";neg_log_likelihood="1132.568499";taxa="ERS356852";snp_count="15";
SEQUENCE	GUBBINS	CDS	571188	580217	0	.	0	node="internal_687->ERS356852";neg_log_likelihood="1071.468887";taxa="ERS356852";snp_count="21";
SEQUENCE	GUBBINS	CDS	4927961	4928180	0	.	0	node="internal_687->ERS356852";neg_log_likelihood="985.156399";taxa="ERS356852";snp_count="9";
SEQUENCE	GUBBINS	CDS	4940900	4940928	0	.	0	node="internal_687->ERS356852";neg_log_likelihood="949.556736";taxa="ERS356852";snp_count="6";
SEQUENCE	GUBBINS	CDS	2150046	2150478	0	.	0	node="internal_687->ERS356852";neg_log_likelihood="926.678442";taxa="ERS356852";snp_count="7";
SEQUENCE	GUBBINS	CDS	2136850	2139416	0	.	0	node="internal_687->ERS356852";neg_log_likelihood="896.533675";taxa="ERS356852";snp_count="9";
SEQUENCE	GUBBINS	CDS	1346445	1347058	0	.	0	node="internal_687->ERS356852";neg_log_likelihood="856.494622";taxa="ERS356852";snp_count="7";
SEQUENCE	GUBBINS	CDS	4885033	4894941	0	.	0	node="internal_687->ERS356852";neg_log_likelihood="825.274038";taxa="ERS356852";snp_count="12";
SEQUENCE	GUBBINS	CDS	4667682	4668073	0	.	0	node="internal_687->ERS356852";neg_log_likelihood="772.623574";taxa="ERS356852";snp_count="6";
SEQUENCE	GUBBINS	CDS	2028039	2030526	0	.	0	node="internal_687->ERS356852";neg_log_likelihood="745.708075";taxa="ERS356852";snp_count="8";
SEQUENCE	GUBBINS	CDS	4800191	4803314	0	.	0	node="internal_687->ERS356852";neg_log_likelihood="711.896409";taxa="ERS356852";snp_count="7";
SEQUENCE	GUBBINS	CDS	5016794	5037769	0	.	0	node="internal_687->internal_688";neg_log_likelihood="617.044960";taxa=" SRS2688519 SRS1952904 DRS074228 DRS074230 DRS074271 SRS3803927 ERS357562 ERS357610 ERS357046 ERS416923 SRS1797009 SRS1797026 SRS1775016 SRS624674 SRS624792 ERS1704074 ERS1704231 ERS358103 ERS357045 ERS356878";snp_count="43";
SEQUENCE	GUBBINS	CDS	2112198	2112225	0	.	0	node="internal_687->internal_688";neg_log_likelihood="458.469584";taxa=" SRS2688519 SRS1952904 DRS074228 DRS074230 DRS074271 SRS3803927 ERS357562 ERS357610 ERS357046 ERS416923 SRS1797009 SRS1797026 SRS1775016 SRS624674 SRS624792 ERS1704074 ERS1704231 ERS358103 ERS357045 ERS356878";snp_count="7";
SEQUENCE	GUBBINS	CDS	4884777	4894932	0	.	0	node="internal_687->internal_688";neg_log_likelihood="432.039503";taxa=" SRS2688519 SRS1952904 DRS074228 DRS074230 DRS074271 SRS3803927 ERS357562 ERS357610 ERS357046 ERS416923 SRS1797009 SRS1797026 SRS1775016 SRS624674 SRS624792 ERS1704074 ERS1704231 ERS358103 ERS357045 ERS356878";snp_count="12";
SEQUENCE	GUBBINS	CDS	2137530	2137560	0	.	0	node="internal_687->internal_688";neg_log_likelihood="375.550264";taxa=" SRS2688519 SRS1952904 DRS074228 DRS074230 DRS074271 SRS3803927 ERS357562 ERS357610 ERS357046 ERS416923 SRS1797009 SRS1797026 SRS1775016 SRS624674 SRS624792 ERS1704074 ERS1704231 ERS358103 ERS357045 ERS356878";snp_count="5";
SEQUENCE	GUBBINS	CDS	4855673	4855714	0	.	0	node="internal_687->internal_688";neg_log_likelihood="351.758812";taxa=" SRS2688519 SRS1952904 DRS074228 DRS074230 DRS074271 SRS3803927 ERS357562 ERS357610 ERS357046 ERS416923 SRS1797009 SRS1797026 SRS1775016 SRS624674 SRS624792 ERS1704074 ERS1704231 ERS358103 ERS357045 ERS356878";snp_count="5";
SEQUENCE	GUBBINS	CDS	1995669	1995717	0	.	0	node="internal_687->internal_688";neg_log_likelihood="331.325991";taxa=" SRS2688519 SRS1952904 DRS074228 DRS074230 DRS074271 SRS3803927 ERS357562 ERS357610 ERS357046 ERS416923 SRS1797009 SRS1797026 SRS1775016 SRS624674 SRS624792 ERS1704074 ERS1704231 ERS358103 ERS357045 ERS356878";snp_count="4";
SEQUENCE	GUBBINS	CDS	4962619	4962690	0	.	0	node="internal_687->internal_688";neg_log_likelihood="312.121596";taxa=" SRS2688519 SRS1952904 DRS074228 DRS074230 DRS074271 SRS3803927 ERS357562 ERS357610 ERS357046 ERS416923 SRS1797009 SRS1797026 SRS1775016 SRS624674 SRS624792 ERS1704074 ERS1704231 ERS358103 ERS357045 ERS356878";snp_count="4";
SEQUENCE	GUBBINS	CDS	4998569	4999314	0	.	0	node="internal_687->internal_688";neg_log_likelihood="292.701474";taxa=" SRS2688519 SRS1952904 DRS074228 DRS074230 DRS074271 SRS3803927 ERS357562 ERS357610 ERS357046 ERS416923 SRS1797009 SRS1797026 SRS1775016 SRS624674 SRS624792 ERS1704074 ERS1704231 ERS358103 ERS357045 ERS356878";snp_count="5";
SEQUENCE	GUBBINS	CDS	2107577	2115073	0	.	0	node="internal_708->SRS1796943";neg_log_likelihood="1039.780307";taxa="SRS1796943";snp_count="24";
SEQUENCE	GUBBINS	CDS	3294269	3295638	0	.	0	node="internal_708->SRS1796943";neg_log_likelihood="942.056024";taxa="SRS1796943";snp_count="14";
SEQUENCE	GUBBINS	CDS	2087752	2088080	0	.	0	node="internal_708->SRS1796943";neg_log_likelihood="883.603249";taxa="SRS1796943";snp_count="10";
SEQUENCE	GUBBINS	CDS	2903791	2907123	0	.	0	node="internal_708->SRS1796943";neg_log_likelihood="839.956345";taxa="SRS1796943";snp_count="14";
SEQUENCE	GUBBINS	CDS	1994013	1995603	0	.	0	node="internal_708->SRS1796943";neg_log_likelihood="779.751798";taxa="SRS1796943";snp_count="11";
SEQUENCE	GUBBINS	CDS	2136862	2140885	0	.	0	node="internal_708->SRS1796943";neg_log_likelihood="731.846270";taxa="SRS1796943";snp_count="12";
SEQUENCE	GUBBINS	CDS	2848951	2849311	0	.	0	node="internal_708->SRS1796943";neg_log_likelihood="682.916791";taxa="SRS1796943";snp_count="6";
SEQUENCE	GUBBINS	CDS	5006340	5012979	0	.	0	node="internal_708->SRS1796943";neg_log_likelihood="655.186562";taxa="SRS1796943";snp_count="10";
SEQUENCE	GUBBINS	CDS	4979120	4981344	0	.	0	node="internal_708->SRS1796943";neg_log_likelihood="611.107431";taxa="SRS1796943";snp_count="7";
SEQUENCE	GUBBINS	CDS	2150061	2155011	0	.	0	node="internal_708->SRS1796943";neg_log_likelihood="578.828851";taxa="SRS1796943";snp_count="8";
SEQUENCE	GUBBINS	CDS	593179	597210	0	.	0	node="internal_708->SRS1796943";neg_log_likelihood="542.620245";taxa="SRS1796943";snp_count="7";
SEQUENCE	GUBBINS	CDS	2242657	2243496	0	.	0	node="internal_708->SRS1796943";neg_log_likelihood="510.543205";taxa="SRS1796943";snp_count="5";
SEQUENCE	GUBBINS	CDS	2105037	2117146	0	.	0	node="internal_708->SRS1805501";neg_log_likelihood="1299.928628";taxa="SRS1805501";snp_count="42";
SEQUENCE	GUBBINS	CDS	2903788	2911226	0	.	0	node="internal_708->SRS1805501";neg_log_likelihood="1148.151500";taxa="SRS1805501";snp_count="22";
SEQUENCE	GUBBINS	CDS	3294296	3299851	0	.	0	node="internal_708->SRS1805501";neg_log_likelihood="1056.947412";taxa="SRS1805501";snp_count="18";
SEQUENCE	GUBBINS	CDS	2848954	2849314	0	.	0	node="internal_708->SRS1805501";neg_log_likelihood="978.330774";taxa="SRS1805501";snp_count="11";
SEQUENCE	GUBBINS	CDS	2149667	2153521	0	.	0	node="internal_708->SRS1805501";neg_log_likelihood="930.281171";taxa="SRS1805501";snp_count="16";
SEQUENCE	GUBBINS	CDS	2137419	2140903	0	.	0	node="internal_708->SRS1805501";neg_log_likelihood="860.275115";taxa="SRS1805501";snp_count="15";
SEQUENCE	GUBBINS	CDS	593146	597192	0	.	0	node="internal_708->SRS1805501";neg_log_likelihood="795.677149";taxa="SRS1805501";snp_count="14";
SEQUENCE	GUBBINS	CDS	4885353	4894932	0	.	0	node="internal_708->SRS1805501";neg_log_likelihood="736.900811";taxa="SRS1805501";snp_count="14";
SEQUENCE	GUBBINS	CDS	2087367	2088360	0	.	0	node="internal_708->SRS1805501";neg_log_likelihood="673.028156";taxa="SRS1805501";snp_count="9";
SEQUENCE	GUBBINS	CDS	5020809	5021338	0	.	0	node="internal_708->SRS1805501";neg_log_likelihood="632.171625";taxa="SRS1805501";snp_count="8";
SEQUENCE	GUBBINS	CDS	2242147	2243500	0	.	0	node="internal_708->SRS1805501";neg_log_likelihood="597.989768";taxa="SRS1805501";snp_count="8";
SEQUENCE	GUBBINS	CDS	1995378	1995639	0	.	0	node="internal_708->SRS1805501";neg_log_likelihood="561.755354";taxa="SRS1805501";snp_count="6";
SEQUENCE	GUBBINS	CDS	4961792	4962784	0	.	0	node="internal_708->SRS1805501";neg_log_likelihood="536.581422";taxa="SRS1805501";snp_count="6";
SEQUENCE	GUBBINS	CDS	5006329	5007023	0	.	0	node="internal_708->SRS1805501";neg_log_likelihood="510.094931";taxa="SRS1805501";snp_count="5";
SEQUENCE	GUBBINS	CDS	2029376	2029561	0	.	0	node="internal_708->SRS1805501";neg_log_likelihood="487.173326";taxa="SRS1805501";snp_count="4";
SEQUENCE	GUBBINS	CDS	3294735	3295455	0	.	0	node="internal_707->ERS356932";neg_log_likelihood="1078.955020";taxa="ERS356932";snp_count="31";
SEQUENCE	GUBBINS	CDS	1993822	1995717	0	.	0	node="internal_707->ERS356932";neg_log_likelihood="997.035394";taxa="ERS356932";snp_count="14";
SEQUENCE	GUBBINS	CDS	2848778	2849320	0	.	0	node="internal_707->ERS356932";neg_log_likelihood="941.621850";taxa="ERS356932";snp_count="9";
SEQUENCE	GUBBINS	CDS	4982026	4982147	0	.	0	node="internal_707->ERS356932";neg_log_likelihood="902.850735";taxa="ERS356932";snp_count="7";
SEQUENCE	GUBBINS	CDS	2087254	2097376	0	.	0	node="internal_707->ERS356932";neg_log_likelihood="874.696860";taxa="ERS356932";snp_count="13";
SEQUENCE	GUBBINS	CDS	2149653	2155265	0	.	0	node="internal_707->ERS356932";neg_log_likelihood="816.759349";taxa="ERS356932";snp_count="11";
SEQUENCE	GUBBINS	CDS	4800338	4800482	0	.	0	node="internal_707->ERS356932";neg_log_likelihood="767.293542";taxa="ERS356932";snp_count="6";
SEQUENCE	GUBBINS	CDS	594472	594482	0	.	0	node="internal_707->ERS356932";neg_log_likelihood="742.416949";taxa="ERS356932";snp_count="4";
SEQUENCE	GUBBINS	CDS	2235798	2237157	0	.	0	node="internal_707->ERS356932";neg_log_likelihood="724.691369";taxa="ERS356932";snp_count="7";
SEQUENCE	GUBBINS	CDS	5006898	5008543	0	.	0	node="internal_707->ERS356932";neg_log_likelihood="693.235389";taxa="ERS356932";snp_count="7";
SEQUENCE	GUBBINS	CDS	978422	980402	0	.	0	node="internal_707->ERS356932";neg_log_likelihood="661.605107";taxa="ERS356932";snp_count="7";
SEQUENCE	GUBBINS	CDS	4927931	4928165	0	.	0	node="internal_707->ERS356932";neg_log_likelihood="629.657087";taxa="ERS356932";snp_count="5";
SEQUENCE	GUBBINS	CDS	2028098	2028128	0	.	0	node="internal_707->ERS356932";neg_log_likelihood="606.619232";taxa="ERS356932";snp_count="4";
SEQUENCE	GUBBINS	CDS	4859882	4861552	0	.	0	node="internal_707->ERS356932";neg_log_likelihood="589.321180";taxa="ERS356932";snp_count="6";
SEQUENCE	GUBBINS	CDS	4884832	4886790	0	.	0	node="internal_707->ERS356932";neg_log_likelihood="561.678228";taxa="ERS356932";snp_count="6";
SEQUENCE	GUBBINS	CDS	4956608	4964884	0	.	0	node="internal_707->ERS356932";neg_log_likelihood="533.500525";taxa="ERS356932";snp_count="8";
SEQUENCE	GUBBINS	CDS	3294269	3298992	0	.	0	node="internal_707->internal_708";neg_log_likelihood="1830.506204";taxa=" SRS1796943 SRS1805501";snp_count="48";
SEQUENCE	GUBBINS	CDS	2107577	2117114	0	.	0	node="internal_707->internal_708";neg_log_likelihood="1665.036700";taxa=" SRS1796943 SRS1805501";snp_count="37";
SEQUENCE	GUBBINS	CDS	1993824	1995702	0	.	0	node="internal_707->internal_708";neg_log_likelihood="1531.034585";taxa=" SRS1796943 SRS1805501";snp_count="17";
SEQUENCE	GUBBINS	CDS	2136862	2140555	0	.	0	node="internal_707->internal_708";neg_log_likelihood="1460.347442";taxa=" SRS1796943 SRS1805501";snp_count="19";
SEQUENCE	GUBBINS	CDS	4884860	4894932	0	.	0	node="internal_707->internal_708";neg_log_likelihood="1379.661171";taxa=" SRS1796943 SRS1805501";snp_count="24";
SEQUENCE	GUBBINS	CDS	2903725	2908924	0	.	0	node="internal_707->internal_708";neg_log_likelihood="1277.895391";taxa=" SRS1796943 SRS1805501";snp_count="20";
SEQUENCE	GUBBINS	CDS	593179	600675	0	.	0	node="internal_707->internal_708";neg_log_likelihood="1192.898634";taxa=" SRS1796943 SRS1805501";snp_count="21";
SEQUENCE	GUBBINS	CDS	2150061	2158192	0	.	0	node="internal_707->internal_708";neg_log_likelihood="1107.368002";taxa=" SRS1796943 SRS1805501";snp_count="18";
SEQUENCE	GUBBINS	CDS	2087280	2088360	0	.	0	node="internal_707->internal_708";neg_log_likelihood="1031.009373";taxa=" SRS1796943 SRS1805501";snp_count="11";
SEQUENCE	GUBBINS	CDS	4665722	4668073	0	.	0	node="internal_707->internal_708";neg_log_likelihood="983.984885";taxa=" SRS1796943 SRS1805501";snp_count="12";
SEQUENCE	GUBBINS	CDS	2848777	2849311	0	.	0	node="internal_707->internal_708";neg_log_likelihood="931.878510";taxa=" SRS1796943 SRS1805501";snp_count="9";
SEQUENCE	GUBBINS	CDS	5020809	5021338	0	.	0	node="internal_707->internal_708";neg_log_likelihood="894.507665";taxa=" SRS1796943 SRS1805501";snp_count="8";
SEQUENCE	GUBBINS	CDS	5006829	5008540	0	.	0	node="internal_707->internal_708";neg_log_likelihood="860.313849";taxa=" SRS1796943 SRS1805501";snp_count="9";
SEQUENCE	GUBBINS	CDS	4861185	4861558	0	.	0	node="internal_707->internal_708";neg_log_likelihood="820.211574";taxa=" SRS1796943 SRS1805501";snp_count="7";
SEQUENCE	GUBBINS	CDS	4800335	4800491	0	.	0	node="internal_707->internal_708";neg_log_likelihood="789.508546";taxa=" SRS1796943 SRS1805501";snp_count="6";
SEQUENCE	GUBBINS	CDS	2028053	2030526	0	.	0	node="internal_707->internal_708";neg_log_likelihood="762.629819";taxa=" SRS1796943 SRS1805501";snp_count="9";
SEQUENCE	GUBBINS	CDS	2242011	2243496	0	.	0	node="internal_707->internal_708";neg_log_likelihood="722.229842";taxa=" SRS1796943 SRS1805501";snp_count="8";
SEQUENCE	GUBBINS	CDS	2221855	2221917	0	.	0	node="internal_707->internal_708";neg_log_likelihood="686.557679";taxa=" SRS1796943 SRS1805501";snp_count="5";
SEQUENCE	GUBBINS	CDS	4979120	4989078	0	.	0	node="internal_707->internal_708";neg_log_likelihood="660.602419";taxa=" SRS1796943 SRS1805501";snp_count="13";
SEQUENCE	GUBBINS	CDS	980321	980400	0	.	0	node="internal_707->internal_708";neg_log_likelihood="604.148649";taxa=" SRS1796943 SRS1805501";snp_count="5";
SEQUENCE	GUBBINS	CDS	2211749	2213445	0	.	0	node="internal_707->internal_708";neg_log_likelihood="582.082979";taxa=" SRS1796943 SRS1805501";snp_count="7";
SEQUENCE	GUBBINS	CDS	560112	560149	0	.	0	node="internal_707->internal_708";neg_log_likelihood="550.648943";taxa=" SRS1796943 SRS1805501";snp_count="4";
SEQUENCE	GUBBINS	CDS	2211853	2213311	0	.	0	node="internal_686->internal_687";neg_log_likelihood="902.071888";taxa=" ERS356852 SRS2688519 SRS1952904 DRS074228 DRS074230 DRS074271 SRS3803927 ERS357562 ERS357610 ERS357046 ERS416923 SRS1797009 SRS1797026 SRS1775016 SRS624674 SRS624792 ERS1704074 ERS1704231 ERS358103 ERS357045 ERS356878";snp_count="39";
SEQUENCE	GUBBINS	CDS	5016794	5031269	0	.	0	node="internal_686->internal_687";neg_log_likelihood="767.128393";taxa=" ERS356852 SRS2688519 SRS1952904 DRS074228 DRS074230 DRS074271 SRS3803927 ERS357562 ERS357610 ERS357046 ERS416923 SRS1797009 SRS1797026 SRS1775016 SRS624674 SRS624792 ERS1704074 ERS1704231 ERS358103 ERS357045 ERS356878";snp_count="37";
SEQUENCE	GUBBINS	CDS	2235963	2244454	0	.	0	node="internal_686->internal_687";neg_log_likelihood="619.768805";taxa=" ERS356852 SRS2688519 SRS1952904 DRS074228 DRS074230 DRS074271 SRS3803927 ERS357562 ERS357610 ERS357046 ERS416923 SRS1797009 SRS1797026 SRS1775016 SRS624674 SRS624792 ERS1704074 ERS1704231 ERS358103 ERS357045 ERS356878";snp_count="22";
SEQUENCE	GUBBINS	CDS	2107583	2116951	0	.	0	node="internal_686->internal_687";neg_log_likelihood="540.037655";taxa=" ERS356852 SRS2688519 SRS1952904 DRS074228 DRS074230 DRS074271 SRS3803927 ERS357562 ERS357610 ERS357046 ERS416923 SRS1797009 SRS1797026 SRS1775016 SRS624674 SRS624792 ERS1704074 ERS1704231 ERS358103 ERS357045 ERS356878";snp_count="10";
SEQUENCE	GUBBINS	CDS	4852149	4855714	0	.	0	node="internal_686->internal_687";neg_log_likelihood="493.132924";taxa=" ERS356852 SRS2688519 SRS1952904 DRS074228 DRS074230 DRS074271 SRS3803927 ERS357562 ERS357610 ERS357046 ERS416923 SRS1797009 SRS1797026 SRS1775016 SRS624674 SRS624792 ERS1704074 ERS1704231 ERS358103 ERS357045 ERS356878";snp_count="8";
SEQUENCE	GUBBINS	CDS	1994028	1995717	0	.	0	node="internal_686->internal_687";neg_log_likelihood="455.110844";taxa=" ERS356852 SRS2688519 SRS1952904 DRS074228 DRS074230 DRS074271 SRS3803927 ERS357562 ERS357610 ERS357046 ERS416923 SRS1797009 SRS1797026 SRS1775016 SRS624674 SRS624792 ERS1704074 ERS1704231 ERS358103 ERS357045 ERS356878";snp_count="7";
SEQUENCE	GUBBINS	CDS	2137102	2137543	0	.	0	node="internal_686->internal_687";neg_log_likelihood="423.753878";taxa=" ERS356852 SRS2688519 SRS1952904 DRS074228 DRS074230 DRS074271 SRS3803927 ERS357562 ERS357610 ERS357046 ERS416923 SRS1797009 SRS1797026 SRS1775016 SRS624674 SRS624792 ERS1704074 ERS1704231 ERS358103 ERS357045 ERS356878";snp_count="5";
SEQUENCE	GUBBINS	CDS	3299016	3299094	0	.	0	node="internal_686->internal_687";neg_log_likelihood="400.114766";taxa=" ERS356852 SRS2688519 SRS1952904 DRS074228 DRS074230 DRS074271 SRS3803927 ERS357562 ERS357610 ERS357046 ERS416923 SRS1797009 SRS1797026 SRS1775016 SRS624674 SRS624792 ERS1704074 ERS1704231 ERS358103 ERS357045 ERS356878";snp_count="4";
SEQUENCE	GUBBINS	CDS	973794	978827	0	.	0	node="internal_686->internal_687";neg_log_likelihood="380.774039";taxa=" ERS356852 SRS2688519 SRS1952904 DRS074228 DRS074230 DRS074271 SRS3803927 ERS357562 ERS357610 ERS357046 ERS416923 SRS1797009 SRS1797026 SRS1775016 SRS624674 SRS624792 ERS1704074 ERS1704231 ERS358103 ERS357045 ERS356878";snp_count="7";
SEQUENCE	GUBBINS	CDS	2242011	2245145	0	.	0	node="internal_686->internal_707";neg_log_likelihood="2509.593152";taxa=" ERS356932 SRS1796943 SRS1805501";snp_count="48";
SEQUENCE	GUBBINS	CDS	2848777	2849314	0	.	0	node="internal_686->internal_707";neg_log_likelihood="2333.189735";taxa=" ERS356932 SRS1796943 SRS1805501";snp_count="30";
SEQUENCE	GUBBINS	CDS	3294735	3299214	0	.	0	node="internal_686->internal_707";neg_log_likelihood="2228.602629";taxa=" ERS356932 SRS1796943 SRS1805501";snp_count="36";
SEQUENCE	GUBBINS	CDS	5006340	5013372	0	.	0	node="internal_686->internal_707";neg_log_likelihood="2091.517211";taxa=" ERS356932 SRS1796943 SRS1805501";snp_count="35";
SEQUENCE	GUBBINS	CDS	964019	986232	0	.	0	node="internal_686->internal_707";neg_log_likelihood="1954.564432";taxa=" ERS356932 SRS1796943 SRS1805501";snp_count="43";
SEQUENCE	GUBBINS	CDS	2137428	2155265	0	.	0	node="internal_686->internal_707";neg_log_likelihood="1785.922025";taxa=" ERS356932 SRS1796943 SRS1805501";snp_count="34";
SEQUENCE	GUBBINS	CDS	577389	577888	0	.	0	node="internal_686->internal_707";neg_log_likelihood="1652.128066";taxa=" ERS356932 SRS1796943 SRS1805501";snp_count="13";
SEQUENCE	GUBBINS	CDS	2903725	2908919	0	.	0	node="internal_686->internal_707";neg_log_likelihood="1602.110080";taxa=" ERS356932 SRS1796943 SRS1805501";snp_count="18";
SEQUENCE	GUBBINS	CDS	2028050	2030523	0	.	0	node="internal_686->internal_707";neg_log_likelihood="1527.211869";taxa=" ERS356932 SRS1796943 SRS1805501";snp_count="15";
SEQUENCE	GUBBINS	CDS	1993824	1995714	0	.	0	node="internal_686->internal_707";neg_log_likelihood="1466.589059";taxa=" ERS356932 SRS1796943 SRS1805501";snp_count="13";
SEQUENCE	GUBBINS	CDS	558187	560097	0	.	0	node="internal_686->internal_707";neg_log_likelihood="1413.757014";taxa=" ERS356932 SRS1796943 SRS1805501";snp_count="12";
SEQUENCE	GUBBINS	CDS	2211749	2213445	0	.	0	node="internal_686->internal_707";neg_log_likelihood="1364.355102";taxa=" ERS356932 SRS1796943 SRS1805501";snp_count="11";
SEQUENCE	GUBBINS	CDS	4667613	4667761	0	.	0	node="internal_686->internal_707";neg_log_likelihood="1318.893000";taxa=" ERS356932 SRS1796943 SRS1805501";snp_count="7";
SEQUENCE	GUBBINS	CDS	593146	599381	0	.	0	node="internal_686->internal_707";neg_log_likelihood="1290.205176";taxa=" ERS356932 SRS1796943 SRS1805501";snp_count="13";
SEQUENCE	GUBBINS	CDS	2112931	2115046	0	.	0	node="internal_686->internal_707";neg_log_likelihood="1234.780951";taxa=" ERS356932 SRS1796943 SRS1805501";snp_count="10";
SEQUENCE	GUBBINS	CDS	4883840	4891196	0	.	0	node="internal_686->internal_707";neg_log_likelihood="1193.626643";taxa=" ERS356932 SRS1796943 SRS1805501";snp_count="12";
SEQUENCE	GUBBINS	CDS	2087254	2088589	0	.	0	node="internal_686->internal_707";neg_log_likelihood="1142.199576";taxa=" ERS356932 SRS1796943 SRS1805501";snp_count="8";
SEQUENCE	GUBBINS	CDS	594827	603610	0	.	0	node="internal_685->ERS357840";neg_log_likelihood="2364.656836";taxa="ERS357840";snp_count="133";
SEQUENCE	GUBBINS	CDS	957844	966996	0	.	0	node="internal_685->ERS357840";neg_log_likelihood="1999.713679";taxa="ERS357840";snp_count="48";
SEQUENCE	GUBBINS	CDS	565108	578287	0	.	0	node="internal_685->ERS357840";neg_log_likelihood="1802.478611";taxa="ERS357840";snp_count="52";
SEQUENCE	GUBBINS	CDS	5035149	5046982	0	.	0	node="internal_685->ERS357840";neg_log_likelihood="1610.717509";taxa="ERS357840";snp_count="36";
SEQUENCE	GUBBINS	CDS	2149576	2151678	0	.	0	node="internal_685->ERS357840";neg_log_likelihood="1465.575633";taxa="ERS357840";snp_count="22";
SEQUENCE	GUBBINS	CDS	2215413	2215780	0	.	0	node="internal_685->ERS357840";neg_log_likelihood="1379.684308";taxa="ERS357840";snp_count="14";
SEQUENCE	GUBBINS	CDS	2107616	2117140	0	.	0	node="internal_685->ERS357840";neg_log_likelihood="1321.379731";taxa="ERS357840";snp_count="25";
SEQUENCE	GUBBINS	CDS	4981197	4982141	0	.	0	node="internal_685->ERS357840";neg_log_likelihood="1218.335675";taxa="ERS357840";snp_count="14";
SEQUENCE	GUBBINS	CDS	5012314	5012386	0	.	0	node="internal_685->ERS357840";neg_log_likelihood="1164.043763";taxa="ERS357840";snp_count="8";
SEQUENCE	GUBBINS	CDS	2028025	2030527	0	.	0	node="internal_685->ERS357840";neg_log_likelihood="1130.801108";taxa="ERS357840";snp_count="13";
SEQUENCE	GUBBINS	CDS	979178	992777	0	.	0	node="internal_685->ERS357840";neg_log_likelihood="1068.174087";taxa="ERS357840";snp_count="23";
SEQUENCE	GUBBINS	CDS	4940922	4940939	0	.	0	node="internal_685->ERS357840";neg_log_likelihood="975.358452";taxa="ERS357840";snp_count="6";
SEQUENCE	GUBBINS	CDS	2903719	2908935	0	.	0	node="internal_685->ERS357840";neg_log_likelihood="950.329755";taxa="ERS357840";snp_count="13";
SEQUENCE	GUBBINS	CDS	4998581	4999252	0	.	0	node="internal_685->ERS357840";neg_log_likelihood="894.879884";taxa="ERS357840";snp_count="8";
SEQUENCE	GUBBINS	CDS	2242102	2242851	0	.	0	node="internal_685->ERS357840";neg_log_likelihood="859.579173";taxa="ERS357840";snp_count="8";
SEQUENCE	GUBBINS	CDS	2849243	2849272	0	.	0	node="internal_685->ERS357840";neg_log_likelihood="825.052842";taxa="ERS357840";snp_count="5";
SEQUENCE	GUBBINS	CDS	4889616	4894091	0	.	0	node="internal_685->ERS357840";neg_log_likelihood="806.724098";taxa="ERS357840";snp_count="8";
SEQUENCE	GUBBINS	CDS	2535944	2537845	0	.	0	node="internal_685->ERS357840";neg_log_likelihood="772.059262";taxa="ERS357840";snp_count="6";
SEQUENCE	GUBBINS	CDS	2242147	2245145	0	.	0	node="internal_685->internal_686";neg_log_likelihood="1064.616391";taxa=" ERS356852 SRS2688519 SRS1952904 DRS074228 DRS074230 DRS074271 SRS3803927 ERS357562 ERS357610 ERS357046 ERS416923 SRS1797009 SRS1797026 SRS1775016 SRS624674 SRS624792 ERS1704074 ERS1704231 ERS358103 ERS357045 ERS356878 ERS356932 SRS1796943 SRS1805501";snp_count="32";
SEQUENCE	GUBBINS	CDS	2848814	2849284	0	.	0	node="internal_685->internal_686";neg_log_likelihood="944.980388";taxa=" ERS356852 SRS2688519 SRS1952904 DRS074228 DRS074230 DRS074271 SRS3803927 ERS357562 ERS357610 ERS357046 ERS416923 SRS1797009 SRS1797026 SRS1775016 SRS624674 SRS624792 ERS1704074 ERS1704231 ERS358103 ERS357045 ERS356878 ERS356932 SRS1796943 SRS1805501";snp_count="17";
SEQUENCE	GUBBINS	CDS	964019	978893	0	.	0	node="internal_685->internal_686";neg_log_likelihood="880.354099";taxa=" ERS356852 SRS2688519 SRS1952904 DRS074228 DRS074230 DRS074271 SRS3803927 ERS357562 ERS357610 ERS357046 ERS416923 SRS1797009 SRS1797026 SRS1775016 SRS624674 SRS624792 ERS1704074 ERS1704231 ERS358103 ERS357045 ERS356878 ERS356932 SRS1796943 SRS1805501";snp_count="25";
SEQUENCE	GUBBINS	CDS	2903731	2904283	0	.	0	node="internal_685->internal_686";neg_log_likelihood="769.404174";taxa=" ERS356852 SRS2688519 SRS1952904 DRS074228 DRS074230 DRS074271 SRS3803927 ERS357562 ERS357610 ERS357046 ERS416923 SRS1797009 SRS1797026 SRS1775016 SRS624674 SRS624792 ERS1704074 ERS1704231 ERS358103 ERS357045 ERS356878 ERS356932 SRS1796943 SRS1805501";snp_count="13";
SEQUENCE	GUBBINS	CDS	2208897	2212924	0	.	0	node="internal_685->internal_686";neg_log_likelihood="722.672660";taxa=" ERS356852 SRS2688519 SRS1952904 DRS074228 DRS074230 DRS074271 SRS3803927 ERS357562 ERS357610 ERS357046 ERS416923 SRS1797009 SRS1797026 SRS1775016 SRS624674 SRS624792 ERS1704074 ERS1704231 ERS358103 ERS357045 ERS356878 ERS356932 SRS1796943 SRS1805501";snp_count="12";
SEQUENCE	GUBBINS	CDS	2137102	2139485	0	.	0	node="internal_685->internal_686";neg_log_likelihood="673.824545";taxa=" ERS356852 SRS2688519 SRS1952904 DRS074228 DRS074230 DRS074271 SRS3803927 ERS357562 ERS357610 ERS357046 ERS416923 SRS1797009 SRS1797026 SRS1775016 SRS624674 SRS624792 ERS1704074 ERS1704231 ERS358103 ERS357045 ERS356878 ERS356932 SRS1796943 SRS1805501";snp_count="8";
SEQUENCE	GUBBINS	CDS	3298992	3299094	0	.	0	node="internal_685->internal_686";neg_log_likelihood="637.403815";taxa=" ERS356852 SRS2688519 SRS1952904 DRS074228 DRS074230 DRS074271 SRS3803927 ERS357562 ERS357610 ERS357046 ERS416923 SRS1797009 SRS1797026 SRS1775016 SRS624674 SRS624792 ERS1704074 ERS1704231 ERS358103 ERS357045 ERS356878 ERS356932 SRS1796943 SRS1805501";snp_count="5";
SEQUENCE	GUBBINS	CDS	1995570	1995717	0	.	0	node="internal_685->internal_686";neg_log_likelihood="614.972309";taxa=" ERS356852 SRS2688519 SRS1952904 DRS074228 DRS074230 DRS074271 SRS3803927 ERS357562 ERS357610 ERS357046 ERS416923 SRS1797009 SRS1797026 SRS1775016 SRS624674 SRS624792 ERS1704074 ERS1704231 ERS358103 ERS357045 ERS356878 ERS356932 SRS1796943 SRS1805501";snp_count="5";
SEQUENCE	GUBBINS	CDS	2107583	2116951	0	.	0	node="internal_685->internal_686";neg_log_likelihood="593.163218";taxa=" ERS356852 SRS2688519 SRS1952904 DRS074228 DRS074230 DRS074271 SRS3803927 ERS357562 ERS357610 ERS357046 ERS416923 SRS1797009 SRS1797026 SRS1775016 SRS624674 SRS624792 ERS1704074 ERS1704231 ERS358103 ERS357045 ERS356878 ERS356932 SRS1796943 SRS1805501";snp_count="9";
SEQUENCE	GUBBINS	CDS	1346496	1346847	0	.	0	node="internal_685->internal_686";neg_log_likelihood="551.303910";taxa=" ERS356852 SRS2688519 SRS1952904 DRS074228 DRS074230 DRS074271 SRS3803927 ERS357562 ERS357610 ERS357046 ERS416923 SRS1797009 SRS1797026 SRS1775016 SRS624674 SRS624792 ERS1704074 ERS1704231 ERS358103 ERS357045 ERS356878 ERS356932 SRS1796943 SRS1805501";snp_count="5";
SEQUENCE	GUBBINS	CDS	2087771	2087838	0	.	0	node="internal_685->internal_686";neg_log_likelihood="528.381797";taxa=" ERS356852 SRS2688519 SRS1952904 DRS074228 DRS074230 DRS074271 SRS3803927 ERS357562 ERS357610 ERS357046 ERS416923 SRS1797009 SRS1797026 SRS1775016 SRS624674 SRS624792 ERS1704074 ERS1704231 ERS358103 ERS357045 ERS356878 ERS356932 SRS1796943 SRS1805501";snp_count="4";
SEQUENCE	GUBBINS	CDS	577647	578290	0	.	0	node="internal_685->internal_686";neg_log_likelihood="510.089760";taxa=" ERS356852 SRS2688519 SRS1952904 DRS074228 DRS074230 DRS074271 SRS3803927 ERS357562 ERS357610 ERS357046 ERS416923 SRS1797009 SRS1797026 SRS1775016 SRS624674 SRS624792 ERS1704074 ERS1704231 ERS358103 ERS357045 ERS356878 ERS356932 SRS1796943 SRS1805501";snp_count="5";
SEQUENCE	GUBBINS	CDS	3267607	3268312	0	.	0	node="internal_683->internal_684";neg_log_likelihood="868.068044";taxa=" ERS203106 ERS222803";snp_count="51";
SEQUENCE	GUBBINS	CDS	4676171	4678165	0	.	0	node="internal_683->internal_684";neg_log_likelihood="750.707227";taxa=" ERS203106 ERS222803";snp_count="18";
SEQUENCE	GUBBINS	CDS	2150100	2150493	0	.	0	node="internal_683->internal_684";neg_log_likelihood="672.033418";taxa=" ERS203106 ERS222803";snp_count="13";
SEQUENCE	GUBBINS	CDS	593137	593200	0	.	0	node="internal_683->internal_684";neg_log_likelihood="613.821890";taxa=" ERS203106 ERS222803";snp_count="10";
SEQUENCE	GUBBINS	CDS	4861171	4861204	0	.	0	node="internal_683->internal_684";neg_log_likelihood="576.897559";taxa=" ERS203106 ERS222803";snp_count="7";
SEQUENCE	GUBBINS	CDS	2139431	2140357	0	.	0	node="internal_683->internal_684";neg_log_likelihood="545.336220";taxa=" ERS203106 ERS222803";snp_count="10";
SEQUENCE	GUBBINS	CDS	1995588	1995717	0	.	0	node="internal_683->internal_684";neg_log_likelihood="500.891230";taxa=" ERS203106 ERS222803";snp_count="7";
SEQUENCE	GUBBINS	CDS	2903788	2903806	0	.	0	node="internal_683->internal_684";neg_log_likelihood="470.798425";taxa=" ERS203106 ERS222803";snp_count="5";
SEQUENCE	GUBBINS	CDS	4981197	4982138	0	.	0	node="internal_683->internal_684";neg_log_likelihood="449.044018";taxa=" ERS203106 ERS222803";snp_count="7";
SEQUENCE	GUBBINS	CDS	571086	571412	0	.	0	node="internal_683->internal_684";neg_log_likelihood="418.646763";taxa=" ERS203106 ERS222803";snp_count="5";
SEQUENCE	GUBBINS	CDS	4848984	4852146	0	.	0	node="internal_683->internal_684";neg_log_likelihood="396.451006";taxa=" ERS203106 ERS222803";snp_count="6";
SEQUENCE	GUBBINS	CDS	2066362	2137543	0	.	0	node="internal_683->internal_685";neg_log_likelihood="5630.184291";taxa=" ERS357840 ERS356852 SRS2688519 SRS1952904 DRS074228 DRS074230 DRS074271 SRS3803927 ERS357562 ERS357610 ERS357046 ERS416923 SRS1797009 SRS1797026 SRS1775016 SRS624674 SRS624792 ERS1704074 ERS1704231 ERS358103 ERS357045 ERS356878 ERS356932 SRS1796943 SRS1805501";snp_count="1074";
SEQUENCE	GUBBINS	CDS	4995382	5021321	0	.	0	node="internal_683->internal_685";neg_log_likelihood="3075.306818";taxa=" ERS357840 ERS356852 SRS2688519 SRS1952904 DRS074228 DRS074230 DRS074271 SRS3803927 ERS357562 ERS357610 ERS357046 ERS416923 SRS1797009 SRS1797026 SRS1775016 SRS624674 SRS624792 ERS1704074 ERS1704231 ERS358103 ERS357045 ERS356878 ERS356932 SRS1796943 SRS1805501";snp_count="122";
SEQUENCE	GUBBINS	CDS	2903731	2910183	0	.	0	node="internal_683->internal_685";neg_log_likelihood="2601.397454";taxa=" ERS357840 ERS356852 SRS2688519 SRS1952904 DRS074228 DRS074230 DRS074271 SRS3803927 ERS357562 ERS357610 ERS357046 ERS416923 SRS1797009 SRS1797026 SRS1775016 SRS624674 SRS624792 ERS1704074 ERS1704231 ERS358103 ERS357045 ERS356878 ERS356932 SRS1796943 SRS1805501";snp_count="85";
SEQUENCE	GUBBINS	CDS	5031239	5041488	0	.	0	node="internal_683->internal_685";neg_log_likelihood="2282.414420";taxa=" ERS357840 ERS356852 SRS2688519 SRS1952904 DRS074228 DRS074230 DRS074271 SRS3803927 ERS357562 ERS357610 ERS357046 ERS416923 SRS1797009 SRS1797026 SRS1775016 SRS624674 SRS624792 ERS1704074 ERS1704231 ERS358103 ERS357045 ERS356878 ERS356932 SRS1796943 SRS1805501";snp_count="83";
SEQUENCE	GUBBINS	CDS	2881244	2881876	0	.	0	node="internal_683->internal_685";neg_log_likelihood="1956.170297";taxa=" ERS357840 ERS356852 SRS2688519 SRS1952904 DRS074228 DRS074230 DRS074271 SRS3803927 ERS357562 ERS357610 ERS357046 ERS416923 SRS1797009 SRS1797026 SRS1775016 SRS624674 SRS624792 ERS1704074 ERS1704231 ERS358103 ERS357045 ERS356878 ERS356932 SRS1796943 SRS1805501";snp_count="47";
SEQUENCE	GUBBINS	CDS	4884832	4894042	0	.	0	node="internal_683->internal_685";neg_log_likelihood="1831.652294";taxa=" ERS357840 ERS356852 SRS2688519 SRS1952904 DRS074228 DRS074230 DRS074271 SRS3803927 ERS357562 ERS357610 ERS357046 ERS416923 SRS1797009 SRS1797026 SRS1775016 SRS624674 SRS624792 ERS1704074 ERS1704231 ERS358103 ERS357045 ERS356878 ERS356932 SRS1796943 SRS1805501";snp_count="39";
SEQUENCE	GUBBINS	CDS	594418	602621	0	.	0	node="internal_683->internal_685";neg_log_likelihood="1687.348295";taxa=" ERS357840 ERS356852 SRS2688519 SRS1952904 DRS074228 DRS074230 DRS074271 SRS3803927 ERS357562 ERS357610 ERS357046 ERS416923 SRS1797009 SRS1797026 SRS1775016 SRS624674 SRS624792 ERS1704074 ERS1704231 ERS358103 ERS357045 ERS356878 ERS356932 SRS1796943 SRS1805501";snp_count="28";
SEQUENCE	GUBBINS	CDS	2236051	2243958	0	.	0	node="internal_683->internal_685";neg_log_likelihood="1575.107080";taxa=" ERS357840 ERS356852 SRS2688519 SRS1952904 DRS074228 DRS074230 DRS074271 SRS3803927 ERS357562 ERS357610 ERS357046 ERS416923 SRS1797009 SRS1797026 SRS1775016 SRS624674 SRS624792 ERS1704074 ERS1704231 ERS358103 ERS357045 ERS356878 ERS356932 SRS1796943 SRS1805501";snp_count="25";
SEQUENCE	GUBBINS	CDS	2211949	2213215	0	.	0	node="internal_683->internal_685";neg_log_likelihood="1472.555116";taxa=" ERS357840 ERS356852 SRS2688519 SRS1952904 DRS074228 DRS074230 DRS074271 SRS3803927 ERS357562 ERS357610 ERS357046 ERS416923 SRS1797009 SRS1797026 SRS1775016 SRS624674 SRS624792 ERS1704074 ERS1704231 ERS358103 ERS357045 ERS356878 ERS356932 SRS1796943 SRS1805501";snp_count="16";
SEQUENCE	GUBBINS	CDS	1384565	1384575	0	.	0	node="internal_683->internal_685";neg_log_likelihood="1410.659915";taxa=" ERS357840 ERS356852 SRS2688519 SRS1952904 DRS074228 DRS074230 DRS074271 SRS3803927 ERS357562 ERS357610 ERS357046 ERS416923 SRS1797009 SRS1797026 SRS1775016 SRS624674 SRS624792 ERS1704074 ERS1704231 ERS358103 ERS357045 ERS356878 ERS356932 SRS1796943 SRS1805501";snp_count="7";
SEQUENCE	GUBBINS	CDS	2028050	2030523	0	.	0	node="internal_683->internal_685";neg_log_likelihood="1383.829408";taxa=" ERS357840 ERS356852 SRS2688519 SRS1952904 DRS074228 DRS074230 DRS074271 SRS3803927 ERS357562 ERS357610 ERS357046 ERS416923 SRS1797009 SRS1797026 SRS1775016 SRS624674 SRS624792 ERS1704074 ERS1704231 ERS358103 ERS357045 ERS356878 ERS356932 SRS1796943 SRS1805501";snp_count="14";
SEQUENCE	GUBBINS	CDS	4667682	4668073	0	.	0	node="internal_683->internal_685";neg_log_likelihood="1327.359752";taxa=" ERS357840 ERS356852 SRS2688519 SRS1952904 DRS074228 DRS074230 DRS074271 SRS3803927 ERS357562 ERS357610 ERS357046 ERS416923 SRS1797009 SRS1797026 SRS1775016 SRS624674 SRS624792 ERS1704074 ERS1704231 ERS358103 ERS357045 ERS356878 ERS356932 SRS1796943 SRS1805501";snp_count="9";
SEQUENCE	GUBBINS	CDS	571263	578287	0	.	0	node="internal_683->internal_685";neg_log_likelihood="1290.261311";taxa=" ERS357840 ERS356852 SRS2688519 SRS1952904 DRS074228 DRS074230 DRS074271 SRS3803927 ERS357562 ERS357610 ERS357046 ERS416923 SRS1797009 SRS1797026 SRS1775016 SRS624674 SRS624792 ERS1704074 ERS1704231 ERS358103 ERS357045 ERS356878 ERS356932 SRS1796943 SRS1805501";snp_count="15";
SEQUENCE	GUBBINS	CDS	2848796	2849137	0	.	0	node="internal_683->internal_685";neg_log_likelihood="1226.990244";taxa=" ERS357840 ERS356852 SRS2688519 SRS1952904 DRS074228 DRS074230 DRS074271 SRS3803927 ERS357562 ERS357610 ERS357046 ERS416923 SRS1797009 SRS1797026 SRS1775016 SRS624674 SRS624792 ERS1704074 ERS1704231 ERS358103 ERS357045 ERS356878 ERS356932 SRS1796943 SRS1805501";snp_count="8";
SEQUENCE	GUBBINS	CDS	2149653	2155026	0	.	0	node="internal_683->internal_685";neg_log_likelihood="1194.890001";taxa=" ERS357840 ERS356852 SRS2688519 SRS1952904 DRS074228 DRS074230 DRS074271 SRS3803927 ERS357562 ERS357610 ERS357046 ERS416923 SRS1797009 SRS1797026 SRS1775016 SRS624674 SRS624792 ERS1704074 ERS1704231 ERS358103 ERS357045 ERS356878 ERS356932 SRS1796943 SRS1805501";snp_count="12";
SEQUENCE	GUBBINS	CDS	594184	603610	0	.	0	node="internal_653->internal_654";neg_log_likelihood="1657.781166";taxa=" ERS379225 SRS1221305 ERS357993 ERS1339599 ERS357039 ERS1432791 ERS1214404 ERS1691590 ERS1214415 SRS1221344 SRS2748662 GCF_002846135 ERS357087 ERS356963 SRS655129 ERS358242 ERS357719 SRS1800751 ERS358235 ERS358037 ERS358071 ERS358192 SRS4178472 SRS624632 SRS624790 SRS624871 SRS1464155 SRS3787306 SRS624719 MS15140";snp_count=…
SEQUENCE	GUBBINS	CDS	2242204	2245145	0	.	0	node="internal_653->internal_654";neg_log_likelihood="1416.591679";taxa=" ERS379225 SRS1221305 ERS357993 ERS1339599 ERS357039 ERS1432791 ERS1214404 ERS1691590 ERS1214415 SRS1221344 SRS2748662 GCF_002846135 ERS357087 ERS356963 SRS655129 ERS358242 ERS357719 SRS1800751 ERS358235 ERS358037 ERS358071 ERS358192 SRS4178472 SRS624632 SRS624790 SRS624871 SRS1464155 SRS3787306 SRS624719 MS15140";snp_count=…
SEQUENCE	GUBBINS	CDS	574335	578119	0	.	0	node="internal_653->internal_654";neg_log_likelihood="1333.290100";taxa=" ERS379225 SRS1221305 ERS357993 ERS1339599 ERS357039 ERS1432791 ERS1214404 ERS1691590 ERS1214415 SRS1221344 SRS2748662 GCF_002846135 ERS357087 ERS356963 SRS655129 ERS358242 ERS357719 SRS1800751 ERS358235 ERS358037 ERS358071 ERS358192 SRS4178472 SRS624632 SRS624790 SRS624871 SRS1464155 SRS3787306 SRS624719 MS15140";snp_count=…
SEQUENCE	GUBBINS	CDS	2907222	2910914	0	.	0	node="internal_653->internal_654";neg_log_likelihood="1261.221827";taxa=" ERS379225 SRS1221305 ERS357993 ERS1339599 ERS357039 ERS1432791 ERS1214404 ERS1691590 ERS1214415 SRS1221344 SRS2748662 GCF_002846135 ERS357087 ERS356963 SRS655129 ERS358242 ERS357719 SRS1800751 ERS358235 ERS358037 ERS358071 ERS358192 SRS4178472 SRS624632 SRS624790 SRS624871 SRS1464155 SRS3787306 SRS624719 MS15140";snp_count=…
SEQUENCE	GUBBINS	CDS	4885735	4894932	0	.	0	node="internal_653->internal_654";neg_log_likelihood="1202.957804";taxa=" ERS379225 SRS1221305 ERS357993 ERS1339599 ERS357039 ERS1432791 ERS1214404 ERS1691590 ERS1214415 SRS1221344 SRS2748662 GCF_002846135 ERS357087 ERS356963 SRS655129 ERS358242 ERS357719 SRS1800751 ERS358235 ERS358037 ERS358071 ERS358192 SRS4178472 SRS624632 SRS624790 SRS624871 SRS1464155 SRS3787306 SRS624719 MS15140";snp_count=…
SEQUENCE	GUBBINS	CDS	2550340	2550958	0	.	0	node="internal_653->internal_654";neg_log_likelihood="1136.670809";taxa=" ERS379225 SRS1221305 ERS357993 ERS1339599 ERS357039 ERS1432791 ERS1214404 ERS1691590 ERS1214415 SRS1221344 SRS2748662 GCF_002846135 ERS357087 ERS356963 SRS655129 ERS358242 ERS357719 SRS1800751 ERS358235 ERS358037 ERS358071 ERS358192 SRS4178472 SRS624632 SRS624790 SRS624871 SRS1464155 SRS3787306 SRS624719 MS15140";snp_count=…
SEQUENCE	GUBBINS	CDS	5035227	5035699	0	.	0	node="internal_653->internal_654";neg_log_likelihood="1103.613307";taxa=" ERS379225 SRS1221305 ERS357993 ERS1339599 ERS357039 ERS1432791 ERS1214404 ERS1691590 ERS1214415 SRS1221344 SRS2748662 GCF_002846135 ERS357087 ERS356963 SRS655129 ERS358242 ERS357719 SRS1800751 ERS358235 ERS358037 ERS358071 ERS358192 SRS4178472 SRS624632 SRS624790 SRS624871 SRS1464155 SRS3787306 SRS624719 MS15140";snp_count=…
SEQUENCE	GUBBINS	CDS	558280	559856	0	.	0	node="internal_653->internal_654";neg_log_likelihood="1074.299519";taxa=" ERS379225 SRS1221305 ERS357993 ERS1339599 ERS357039 ERS1432791 ERS1214404 ERS1691590 ERS1214415 SRS1221344 SRS2748662 GCF_002846135 ERS357087 ERS356963 SRS655129 ERS358242 ERS357719 SRS1800751 ERS358235 ERS358037 ERS358071 ERS358192 SRS4178472 SRS624632 SRS624790 SRS624871 SRS1464155 SRS3787306 SRS624719 MS15140";snp_count=…
SEQUENCE	GUBBINS	CDS	2087303	2095123	0	.	0	node="internal_653->internal_654";neg_log_likelihood="1039.846295";taxa=" ERS379225 SRS1221305 ERS357993 ERS1339599 ERS357039 ERS1432791 ERS1214404 ERS1691590 ERS1214415 SRS1221344 SRS2748662 GCF_002846135 ERS357087 ERS356963 SRS655129 ERS358242 ERS357719 SRS1800751 ERS358235 ERS358037 ERS358071 ERS358192 SRS4178472 SRS624632 SRS624790 SRS624871 SRS1464155 SRS3787306 SRS624719 MS15140";snp_count=…
SEQUENCE	GUBBINS	CDS	2208892	2213218	0	.	0	node="internal_653->internal_654";neg_log_likelihood="992.312555";taxa=" ERS379225 SRS1221305 ERS357993 ERS1339599 ERS357039 ERS1432791 ERS1214404 ERS1691590 ERS1214415 SRS1221344 SRS2748662 GCF_002846135 ERS357087 ERS356963 SRS655129 ERS358242 ERS357719 SRS1800751 ERS358235 ERS358037 ERS358071 ERS358192 SRS4178472 SRS624632 SRS624790 SRS624871 SRS1464155 SRS3787306 SRS624719 MS15140";snp_count="…
SEQUENCE	GUBBINS	CDS	2029642	2030523	0	.	0	node="internal_653->internal_654";neg_log_likelihood="953.915024";taxa=" ERS379225 SRS1221305 ERS357993 ERS1339599 ERS357039 ERS1432791 ERS1214404 ERS1691590 ERS1214415 SRS1221344 SRS2748662 GCF_002846135 ERS357087 ERS356963 SRS655129 ERS358242 ERS357719 SRS1800751 ERS358235 ERS358037 ERS358071 ERS358192 SRS4178472 SRS624632 SRS624790 SRS624871 SRS1464155 SRS3787306 SRS624719 MS15140";snp_count="…
SEQUENCE	GUBBINS	CDS	2848819	2849164	0	.	0	node="internal_653->internal_654";neg_log_likelihood="927.887259";taxa=" ERS379225 SRS1221305 ERS357993 ERS1339599 ERS357039 ERS1432791 ERS1214404 ERS1691590 ERS1214415 SRS1221344 SRS2748662 GCF_002846135 ERS357087 ERS356963 SRS655129 ERS358242 ERS357719 SRS1800751 ERS358235 ERS358037 ERS358071 ERS358192 SRS4178472 SRS624632 SRS624790 SRS624871 SRS1464155 SRS3787306 SRS624719 MS15140";snp_count="…
SEQUENCE	GUBBINS	CDS	594163	602221	0	.	0	node="internal_653->internal_683";neg_log_likelihood="3539.562653";taxa=" ERS203106 ERS222803 ERS357840 ERS356852 SRS2688519 SRS1952904 DRS074228 DRS074230 DRS074271 SRS3803927 ERS357562 ERS357610 ERS357046 ERS416923 SRS1797009 SRS1797026 SRS1775016 SRS624674 SRS624792 ERS1704074 ERS1704231 ERS358103 ERS357045 ERS356878 ERS356932 SRS1796943 SRS1805501";snp_count="122";
SEQUENCE	GUBBINS	CDS	4995382	5021249	0	.	0	node="internal_653->internal_683";neg_log_likelihood="3132.404700";taxa=" ERS203106 ERS222803 ERS357840 ERS356852 SRS2688519 SRS1952904 DRS074228 DRS074230 DRS074271 SRS3803927 ERS357562 ERS357610 ERS357046 ERS416923 SRS1797009 SRS1797026 SRS1775016 SRS624674 SRS624792 ERS1704074 ERS1704231 ERS358103 ERS357045 ERS356878 ERS356932 SRS1796943 SRS1805501";snp_count="120";
SEQUENCE	GUBBINS	CDS	5034470	5041488	0	.	0	node="internal_653->internal_683";neg_log_likelihood="2678.919089";taxa=" ERS203106 ERS222803 ERS357840 ERS356852 SRS2688519 SRS1952904 DRS074228 DRS074230 DRS074271 SRS3803927 ERS357562 ERS357610 ERS357046 ERS416923 SRS1797009 SRS1797026 SRS1775016 SRS624674 SRS624792 ERS1704074 ERS1704231 ERS358103 ERS357045 ERS356878 ERS356932 SRS1796943 SRS1805501";snp_count="79";
SEQUENCE	GUBBINS	CDS	2881244	2881876	0	.	0	node="internal_653->internal_683";neg_log_likelihood="2377.998444";taxa=" ERS203106 ERS222803 ERS357840 ERS356852 SRS2688519 SRS1952904 DRS074228 DRS074230 DRS074271 SRS3803927 ERS357562 ERS357610 ERS357046 ERS416923 SRS1797009 SRS1797026 SRS1775016 SRS624674 SRS624792 ERS1704074 ERS1704231 ERS358103 ERS357045 ERS356878 ERS356932 SRS1796943 SRS1805501";snp_count="47";
SEQUENCE	GUBBINS	CDS	2211949	2213311	0	.	0	node="internal_653->internal_683";neg_log_likelihood="2228.140786";taxa=" ERS203106 ERS222803 ERS357840 ERS356852 SRS2688519 SRS1952904 DRS074228 DRS074230 DRS074271 SRS3803927 ERS357562 ERS357610 ERS357046 ERS416923 SRS1797009 SRS1797026 SRS1775016 SRS624674 SRS624792 ERS1704074 ERS1704231 ERS358103 ERS357045 ERS356878 ERS356932 SRS1796943 SRS1805501";snp_count="38";
SEQUENCE	GUBBINS	CDS	2235963	2244958	0	.	0	node="internal_653->internal_683";neg_log_likelihood="2089.519450";taxa=" ERS203106 ERS222803 ERS357840 ERS356852 SRS2688519 SRS1952904 DRS074228 DRS074230 DRS074271 SRS3803927 ERS357562 ERS357610 ERS357046 ERS416923 SRS1797009 SRS1797026 SRS1775016 SRS624674 SRS624792 ERS1704074 ERS1704231 ERS358103 ERS357045 ERS356878 ERS356932 SRS1796943 SRS1805501";snp_count="47";
SEQUENCE	GUBBINS	CDS	2848796	2849284	0	.	0	node="internal_653->internal_683";neg_log_likelihood="1922.965871";taxa=" ERS203106 ERS222803 ERS357840 ERS356852 SRS2688519 SRS1952904 DRS074228 DRS074230 DRS074271 SRS3803927 ERS357562 ERS357610 ERS357046 ERS416923 SRS1797009 SRS1797026 SRS1775016 SRS624674 SRS624792 ERS1704074 ERS1704231 ERS358103 ERS357045 ERS356878 ERS356932 SRS1796943 SRS1805501";snp_count="18";
SEQUENCE	GUBBINS	CDS	571086	578124	0	.	0	node="internal_653->internal_683";neg_log_likelihood="1858.009898";taxa=" ERS203106 ERS222803 ERS357840 ERS356852 SRS2688519 SRS1952904 DRS074228 DRS074230 DRS074271 SRS3803927 ERS357562 ERS357610 ERS357046 ERS416923 SRS1797009 SRS1797026 SRS1775016 SRS624674 SRS624792 ERS1704074 ERS1704231 ERS358103 ERS357045 ERS356878 ERS356932 SRS1796943 SRS1805501";snp_count="25";
SEQUENCE	GUBBINS	CDS	4676171	4678165	0	.	0	node="internal_653->internal_683";neg_log_likelihood="1756.788214";taxa=" ERS203106 ERS222803 ERS357840 ERS356852 SRS2688519 SRS1952904 DRS074228 DRS074230 DRS074271 SRS3803927 ERS357562 ERS357610 ERS357046 ERS416923 SRS1797009 SRS1797026 SRS1775016 SRS624674 SRS624792 ERS1704074 ERS1704231 ERS358103 ERS357045 ERS356878 ERS356932 SRS1796943 SRS1805501";snp_count="18";
SEQUENCE	GUBBINS	CDS	558187	564863	0	.	0	node="internal_653->internal_683";neg_log_likelihood="1684.675543";taxa=" ERS203106 ERS222803 ERS357840 ERS356852 SRS2688519 SRS1952904 DRS074228 DRS074230 DRS074271 SRS3803927 ERS357562 ERS357610 ERS357046 ERS416923 SRS1797009 SRS1797026 SRS1775016 SRS624674 SRS624792 ERS1704074 ERS1704231 ERS358103 ERS357045 ERS356878 ERS356932 SRS1796943 SRS1805501";snp_count="22";
SEQUENCE	GUBBINS	CDS	1384565	1384575	0	.	0	node="internal_653->internal_683";neg_log_likelihood="1596.860297";taxa=" ERS203106 ERS222803 ERS357840 ERS356852 SRS2688519 SRS1952904 DRS074228 DRS074230 DRS074271 SRS3803927 ERS357562 ERS357610 ERS357046 ERS416923 SRS1797009 SRS1797026 SRS1775016 SRS624674 SRS624792 ERS1704074 ERS1704231 ERS358103 ERS357045 ERS356878 ERS356932 SRS1796943 SRS1805501";snp_count="7";
[truncated: 13,626 more rows]

## Sheet: Source data for Suppl Fig. 5
Source data for Supplementary Fig. 5.
Supplementary Fig. 5a. Number of ST95 isolates in our dataset that contain mutations in cellulose biosynthesis or modification based on their site of isolation
	cellulose	n
blood	intact	107
blood	truncated	125
feces	intact	16
feces	truncated	7
UTI	intact	50
UTI	truncated	28
Supplementary Fig. 5b. Number of ST95 isolates in our dataset that contain mutations in cellulose biosynthesis or modification based on their sources
	cellulose	n
animal	intact	17
animal	truncated	30
environment	intact	11
environment	truncated	11

## Sheet: Source data for Suppl Fig. 6
Source data for Supplementary Fig. 6. K1 ELISA for WT and bcsA* (OD405)
kpsD	WT	bcsA*
0.171	2.61605	2.65575
0.18575	2.39765	2.13635
0.1567	2.3271	2.2057

## Sheet: Source data for Suppl Fig. 7
Source data for Supplementary Fig. 7. Percentage survival of pups during 7-day infection period
Days	WT	kpsD
0	100	100
3	87.5
5	62.5
7	62.5	100

## Sheet: Source data for Suppl Fig. 8
Source data for Supplementary Fig. 8b TUNEL fluorescence intensity
PBS	WT	bcsA*
1	1	1
1	2	2
9	1	3
0	2	2
1	4	3
2	5	4
1	5	1
2	1	2
3	2	3
	3	4
Source data for Supplementary Fig. 8c. IBA1 fluorescence intensity				E-cadherin fluorescence intensity
PBS	WT	bcsA*		PBS	WT	bcsA*
6	8	7		20	34	17
7	9	23		12	37	12
9	12	12		23	29	13
10	10	12		24	30	19
13	11	19		21	31	20
9	13	10		19	32	21
7	12	10		17	24	14
11	19	11		16	26	19
10	10	17		18	27	17
8	11	1		20	29	17
9	21	9		21		18
Source data for Supplementary Fig. 8d. Mucin fluorescence intensity
PBS	WT	bcsA*
29	23	23
31	34	10
21	32	19
29	20	23
27	19	10
20	29	19
23	18	28
24	27	11
28	10	12
31	29	19
21	12	20

[truncated: 4 more sheets: Source data for Suppl Fig. 9, Source data for Suppl Fig. 10, Source data for Suppl Fig. 11, Source data for Suppl Fig. 12]
